# Supplementary material for: No associations of a set of SNPs in the Vascular Endothelial Growth Factor (VEGF) and Matrix Metalloproteinase (MMP) genes with survival of colorectal cancer patients
Source: Cancer Med. 2016 Jun 23;5(9):2221–31. doi: 10.1002/cam4.796 (PMC5055182; doi:10.1002/cam4.796)
Supplement: Supplementary file 4 — Table S2. Kaplan‐Meier curves for VEGF and VEGFR SNPs (overall survival analysis). [file CAM4-5-2221-s004.xlsx]

## Sheet: VEGFS-OS
rs number of the SNP	estimations	KM OS_time_2010 BY VEGFA_rs2010963_G_C
		/STATUS=OS_status_2010(1)
		/PRINT MEAN
		/PLOT SURVIVAL
		/TEST LOGRANK
		/COMPARE OVERALL POOLED.
		Kaplan-Meier
		Notes
		Output Created		05-Jun-2013 11:59:08
		Comments
		Input	Data	Z:\project\plink angiogenesis SNP\VEGFS SPSS data- June 4, 2013.sav
			Active Dataset	DataSet1
			Filter	<none>
			Weight	<none>
			Split File	<none>
			N of Rows in Working Data File	505
		Missing Value Handling	Definition of Missing	User-defined missing values are treated as missing.
			Cases Used	Statistics are based on all cases with valid data for all variables in the analysis.
		Syntax		KM OS_time_2010 BY VEGFA_rs2010963_G_C /STATUS=OS_status_2010(1) /PRINT MEAN /PLOT SURVIVAL /TEST LOGRANK /COMPARE OVERALL POOLED.
		Resources	Processor Time	00 00:00:00.218
			Elapsed Time	00 00:00:00.219
		[DataSet1] Z:\project\plink angiogenesis SNP\VEGFS SPSS data- June 4, 2013.sav
		Case Processing Summary
		VEGFA_rs2010963_G_C	Total N	N of Events	Censored
					N	Percent
		.00	267	92	175	0.655431
		1.00	182	64	118	0.648352
		2.00	55	14	41	0.745455
		Overall	504	170	334	0.662698
		Means and Medians for Survival Time
		VEGFA_rs2010963_G_C	Meana				Median
			Estimate	Std. Error	95% Confidence Interval		Estimate	Std. Error	95% Confidence Interval
					Lower Bound	Upper Bound			Lower Bound	Upper Bound
		.00	8.20831	0.219899	7.77731	8.63931	9.39178	0.298492	8.80674	9.97683
		1.00	7.9879	0.266232	7.46608	8.50971	9.66027	.	.	.
		2.00	8.50468	0.417273	7.68683	9.32254	.	.	.	.
		Overall	8.23213	0.163384	7.9119	8.55236	9.48493	0.26246	8.97051	9.99935
		a. Estimation is limited to the largest survival time if it is censored.
		Overall Comparisons
			Chi-Square	df	Sig.
		Log Rank (Mantel-Cox)	2.09163	2	0.351406
		Test of equality of survival distributions for the different levels of VEGFA_rs2010963_G_C.
VEGFA_rs2010963_G_C	recessive
		KM OS_time_2010 BY VEGFA_rs25648_C_T
		/STATUS=OS_status_2010(1)
		/PRINT MEAN
		/PLOT SURVIVAL
		/TEST LOGRANK
		/COMPARE OVERALL POOLED.
		Kaplan-Meier
		Notes
		Output Created		05-Jun-2013 11:59:27
		Comments
		Input	Data	Z:\project\plink angiogenesis SNP\VEGFS SPSS data- June 4, 2013.sav
			Active Dataset	DataSet1
			Filter	<none>
			Weight	<none>
			Split File	<none>
			N of Rows in Working Data File	505
		Missing Value Handling	Definition of Missing	User-defined missing values are treated as missing.
			Cases Used	Statistics are based on all cases with valid data for all variables in the analysis.
		Syntax		KM OS_time_2010 BY VEGFA_rs25648_C_T /STATUS=OS_status_2010(1) /PRINT MEAN /PLOT SURVIVAL /TEST LOGRANK /COMPARE OVERALL POOLED.
		Resources	Processor Time	00 00:00:00.219
			Elapsed Time	00 00:00:00.220
		[DataSet1] Z:\project\plink angiogenesis SNP\VEGFS SPSS data- June 4, 2013.sav
		Case Processing Summary
		VEGFA_rs25648_C_T	Total N	N of Events	Censored
					N	Percent
		.00	334	109	225	0.673653
		1.00	149	53	96	0.644295
		2.00	21	8	13	0.619048
		Overall	504	170	334	0.662698
		Means and Medians for Survival Time
		VEGFA_rs25648_C_T	Meana				Median
			Estimate	Std. Error	95% Confidence Interval		Estimate	Std. Error	95% Confidence Interval
					Lower Bound	Upper Bound			Lower Bound	Upper Bound
		.00	8.22665	0.188487	7.85721	8.59608	9.66027	0.438441	8.80093	10.5196
		1.00	8.04659	0.303359	7.452	8.64117	9.39178	0.401389	8.60506	10.1785
		2.00	7.19791	0.677967	5.8691	8.52673	.	.	.	.
		Overall	8.23213	0.163384	7.9119	8.55236	9.48493	0.26246	8.97051	9.99935
		a. Estimation is limited to the largest survival time if it is censored.
		Overall Comparisons
			Chi-Square	df	Sig.
		Log Rank (Mantel-Cox)	1.22856	2	0.54103
		Test of equality of survival distributions for the different levels of VEGFA_rs25648_C_T.
VEGFA_rs25648_C_T	recessive
		KM OS_time_2010 BY VEGFA_rs833068_G_A
		/STATUS=OS_status_2010(1)
		/PRINT MEAN
		/PLOT SURVIVAL
		/TEST LOGRANK
		/COMPARE OVERALL POOLED.
		Kaplan-Meier
		Notes
		Output Created		05-Jun-2013 11:59:39
		Comments
		Input	Data	Z:\project\plink angiogenesis SNP\VEGFS SPSS data- June 4, 2013.sav
			Active Dataset	DataSet1
			Filter	<none>
			Weight	<none>
			Split File	<none>
			N of Rows in Working Data File	505
		Missing Value Handling	Definition of Missing	User-defined missing values are treated as missing.
			Cases Used	Statistics are based on all cases with valid data for all variables in the analysis.
		Syntax		KM OS_time_2010 BY VEGFA_rs833068_G_A /STATUS=OS_status_2010(1) /PRINT MEAN /PLOT SURVIVAL /TEST LOGRANK /COMPARE OVERALL POOLED.
		Resources	Processor Time	00 00:00:00.235
			Elapsed Time	00 00:00:00.235
		[DataSet1] Z:\project\plink angiogenesis SNP\VEGFS SPSS data- June 4, 2013.sav
		Case Processing Summary
		VEGFA_rs833068_G_A	Total N	N of Events	Censored
					N	Percent
		.00	265	91	174	0.656604
		1.00	184	65	119	0.646739
		2.00	55	14	41	0.745455
		Overall	504	170	334	0.662698
		Means and Medians for Survival Time
		VEGFA_rs833068_G_A	Meana				Median
			Estimate	Std. Error	95% Confidence Interval		Estimate	Std. Error	95% Confidence Interval
					Lower Bound	Upper Bound			Lower Bound	Upper Bound
		.00	8.19821	0.221687	7.7637	8.63271	9.39178	0.29106	8.8213	9.96226
		1.00	7.99363	0.263584	7.47701	8.51026	9.66027	.	.	.
		2.00	8.50468	0.417273	7.68683	9.32254	.	.	.	.
		Overall	8.23213	0.163384	7.9119	8.55236	9.48493	0.26246	8.97051	9.99935
		a. Estimation is limited to the largest survival time if it is censored.
		Overall Comparisons
			Chi-Square	df	Sig.
		Log Rank (Mantel-Cox)	2.09197	2	0.351345
		Test of equality of survival distributions for the different levels of VEGFA_rs833068_G_A.
VEGFA_rs833068_G_A	recessive
		KM OS_time_2010 BY VEGFA_rs833069_A_G
		/STATUS=OS_status_2010(1)
		/PRINT MEAN
		/PLOT SURVIVAL
		/TEST LOGRANK
		/COMPARE OVERALL POOLED.
		Kaplan-Meier
		Notes
		Output Created		05-Jun-2013 11:59:51
		Comments
		Input	Data	Z:\project\plink angiogenesis SNP\VEGFS SPSS data- June 4, 2013.sav
			Active Dataset	DataSet1
			Filter	<none>
			Weight	<none>
			Split File	<none>
			N of Rows in Working Data File	505
		Missing Value Handling	Definition of Missing	User-defined missing values are treated as missing.
			Cases Used	Statistics are based on all cases with valid data for all variables in the analysis.
		Syntax		KM OS_time_2010 BY VEGFA_rs833069_A_G /STATUS=OS_status_2010(1) /PRINT MEAN /PLOT SURVIVAL /TEST LOGRANK /COMPARE OVERALL POOLED.
		Resources	Processor Time	00 00:00:00.234
			Elapsed Time	00 00:00:00.235
		[DataSet1] Z:\project\plink angiogenesis SNP\VEGFS SPSS data- June 4, 2013.sav
		Case Processing Summary
		VEGFA_rs833069_A_G	Total N	N of Events	Censored
					N	Percent
		.00	265	91	174	0.656604
		1.00	184	65	119	0.646739
		2.00	55	14	41	0.745455
		Overall	504	170	334	0.662698
		Means and Medians for Survival Time
		VEGFA_rs833069_A_G	Meana				Median
			Estimate	Std. Error	95% Confidence Interval		Estimate	Std. Error	95% Confidence Interval
					Lower Bound	Upper Bound			Lower Bound	Upper Bound
		.00	8.19821	0.221687	7.7637	8.63271	9.39178	0.29106	8.8213	9.96226
		1.00	7.99363	0.263584	7.47701	8.51026	9.66027	.	.	.
		2.00	8.50468	0.417273	7.68683	9.32254	.	.	.	.
		Overall	8.23213	0.163384	7.9119	8.55236	9.48493	0.26246	8.97051	9.99935
		a. Estimation is limited to the largest survival time if it is censored.
		Overall Comparisons
			Chi-Square	df	Sig.
		Log Rank (Mantel-Cox)	2.09197	2	0.351345
		Test of equality of survival distributions for the different levels of VEGFA_rs833069_A_G.
VEGFA_rs833069_A_G	recessive
		KM OS_time_2010 BY VEGFA_rs833070_A_G
		/STATUS=OS_status_2010(1)
		/PRINT MEAN
		/PLOT SURVIVAL
		/TEST LOGRANK
		/COMPARE OVERALL POOLED.
		Kaplan-Meier
		Notes
		Output Created		05-Jun-2013 12:00:04
		Comments
		Input	Data	Z:\project\plink angiogenesis SNP\VEGFS SPSS data- June 4, 2013.sav
			Active Dataset	DataSet1
			Filter	<none>
			Weight	<none>
			Split File	<none>
			N of Rows in Working Data File	505
		Missing Value Handling	Definition of Missing	User-defined missing values are treated as missing.
			Cases Used	Statistics are based on all cases with valid data for all variables in the analysis.
		Syntax		KM OS_time_2010 BY VEGFA_rs833070_A_G /STATUS=OS_status_2010(1) /PRINT MEAN /PLOT SURVIVAL /TEST LOGRANK /COMPARE OVERALL POOLED.
		Resources	Processor Time	00 00:00:00.218
			Elapsed Time	00 00:00:00.234
		[DataSet1] Z:\project\plink angiogenesis SNP\VEGFS SPSS data- June 4, 2013.sav
		Case Processing Summary
		VEGFA_rs833070_A_G	Total N	N of Events	Censored
					N	Percent
		.00	139	46	93	0.669065
		1.00	229	80	149	0.650655
		2.00	136	44	92	0.676471
		Overall	504	170	334	0.662698
		Means and Medians for Survival Time
		VEGFA_rs833070_A_G	Meana				Median
			Estimate	Std. Error	95% Confidence Interval		Estimate	Std. Error	95% Confidence Interval
					Lower Bound	Upper Bound			Lower Bound	Upper Bound
		.00	7.9492	0.277788	7.40473	8.49366	9.48493	0.727892	8.05826	10.9116
		1.00	8.15158	0.242786	7.67572	8.62744	9.39178	0.369141	8.66826	10.1153
		2.00	8.163	0.264206	7.64515	8.68084	9.66027	0.489274	8.7013	10.6193
		Overall	8.23213	0.163384	7.9119	8.55236	9.48493	0.26246	8.97051	9.99935
		a. Estimation is limited to the largest survival time if it is censored.
		Overall Comparisons
			Chi-Square	df	Sig.
		Log Rank (Mantel-Cox)	0.594431	2	0.742884
		Test of equality of survival distributions for the different levels of VEGFA_rs833070_A_G.
VEGFA_rs833070_A_G	recessive
		KM OS_time_2010 BY VEGFA_rs3024994_C_T
		/STATUS=OS_status_2010(1)
		/PRINT MEAN
		/PLOT SURVIVAL
		/TEST LOGRANK
		/COMPARE OVERALL POOLED.
		Kaplan-Meier
		Notes
		Output Created		05-Jun-2013 12:00:16
		Comments
		Input	Data	Z:\project\plink angiogenesis SNP\VEGFS SPSS data- June 4, 2013.sav
			Active Dataset	DataSet1
			Filter	<none>
			Weight	<none>
			Split File	<none>
			N of Rows in Working Data File	505
		Missing Value Handling	Definition of Missing	User-defined missing values are treated as missing.
			Cases Used	Statistics are based on all cases with valid data for all variables in the analysis.
		Syntax		KM OS_time_2010 BY VEGFA_rs3024994_C_T /STATUS=OS_status_2010(1) /PRINT MEAN /PLOT SURVIVAL /TEST LOGRANK /COMPARE OVERALL POOLED.
		Resources	Processor Time	00 00:00:00.203
			Elapsed Time	00 00:00:00.220
		[DataSet1] Z:\project\plink angiogenesis SNP\VEGFS SPSS data- June 4, 2013.sav
		Case Processing Summary
		VEGFA_rs3024994_C_T	Total N	N of Events	Censored
					N	Percent
		.00	445	143	302	0.678652
		1.00	56	26	30	0.535714
		2.00	3	1	2	0.666667
		Overall	504	170	334	0.662698
		Means and Medians for Survival Time
		VEGFA_rs3024994_C_T	Meana				Median
			Estimate	Std. Error	95% Confidence Interval		Estimate	Std. Error	95% Confidence Interval
					Lower Bound	Upper Bound			Lower Bound	Upper Bound
		.00	8.35724	0.172781	8.01859	8.69589	9.66027	.	.	.
		1.00	7.05801	0.406234	6.26179	7.85423	7.89315	0.72219	6.47766	9.30864
		2.00	6.69498	1.02752	4.68104	8.70891	.	.	.	.
		Overall	8.23213	0.163384	7.9119	8.55236	9.48493	0.26246	8.97051	9.99935
		a. Estimation is limited to the largest survival time if it is censored.
		Overall Comparisons
			Chi-Square	df	Sig.
		Log Rank (Mantel-Cox)	5.3908	2	0.0675155
		Test of equality of survival distributions for the different levels of VEGFA_rs3024994_C_T.
VEGFA_rs3024994_C_T	dominant
		KM OS_time_2010 BY VEGFA_rs2146323_C_A
		/STATUS=OS_status_2010(1)
		/PRINT MEAN
		/PLOT SURVIVAL
		/TEST LOGRANK
		/COMPARE OVERALL POOLED.
		Kaplan-Meier
		Notes
		Output Created		05-Jun-2013 12:00:27
		Comments
		Input	Data	Z:\project\plink angiogenesis SNP\VEGFS SPSS data- June 4, 2013.sav
			Active Dataset	DataSet1
			Filter	<none>
			Weight	<none>
			Split File	<none>
			N of Rows in Working Data File	505
		Missing Value Handling	Definition of Missing	User-defined missing values are treated as missing.
			Cases Used	Statistics are based on all cases with valid data for all variables in the analysis.
		Syntax		KM OS_time_2010 BY VEGFA_rs2146323_C_A /STATUS=OS_status_2010(1) /PRINT MEAN /PLOT SURVIVAL /TEST LOGRANK /COMPARE OVERALL POOLED.
		Resources	Processor Time	00 00:00:00.344
			Elapsed Time	00 00:00:00.313
		[DataSet1] Z:\project\plink angiogenesis SNP\VEGFS SPSS data- June 4, 2013.sav
		Case Processing Summary
		VEGFA_rs2146323_C_A	Total N	N of Events	Censored
					N	Percent
		.00	226	75	151	0.668142
		1.00	217	74	143	0.658986
		2.00	61	21	40	0.655738
		Overall	504	170	334	0.662698
		Means and Medians for Survival Time
		VEGFA_rs2146323_C_A	Meana				Median
			Estimate	Std. Error	95% Confidence Interval		Estimate	Std. Error	95% Confidence Interval
					Lower Bound	Upper Bound			Lower Bound	Upper Bound
		.00	8.07154	0.214764	7.6506	8.49248	9.66027	.	.	.
		1.00	8.21215	0.245629	7.73071	8.69358	9.48493	0.356288	8.78661	10.1833
		2.00	7.44505	0.365649	6.72838	8.16172	8.72603	.	.	.
		Overall	8.23213	0.163384	7.9119	8.55236	9.48493	0.26246	8.97051	9.99935
		a. Estimation is limited to the largest survival time if it is censored.
		Overall Comparisons
			Chi-Square	df	Sig.
		Log Rank (Mantel-Cox)	0.355187	2	0.837283
		Test of equality of survival distributions for the different levels of VEGFA_rs2146323_C_A.
VEGFA_rs2146323_C_A	exclude
		KM OS_time_2010 BY VEGFA_rs3025010_T_C
		/STATUS=OS_status_2010(1)
		/PRINT MEAN
		/PLOT SURVIVAL
		/TEST LOGRANK
		/COMPARE OVERALL POOLED.
		Kaplan-Meier
		Notes
		Output Created		05-Jun-2013 12:00:38
		Comments
		Input	Data	Z:\project\plink angiogenesis SNP\VEGFS SPSS data- June 4, 2013.sav
			Active Dataset	DataSet1
			Filter	<none>
			Weight	<none>
			Split File	<none>
			N of Rows in Working Data File	505
		Missing Value Handling	Definition of Missing	User-defined missing values are treated as missing.
			Cases Used	Statistics are based on all cases with valid data for all variables in the analysis.
		Syntax		KM OS_time_2010 BY VEGFA_rs3025010_T_C /STATUS=OS_status_2010(1) /PRINT MEAN /PLOT SURVIVAL /TEST LOGRANK /COMPARE OVERALL POOLED.
		Resources	Processor Time	00 00:00:00.266
			Elapsed Time	00 00:00:00.250
		[DataSet1] Z:\project\plink angiogenesis SNP\VEGFS SPSS data- June 4, 2013.sav
		Case Processing Summary
		VEGFA_rs3025010_T_C	Total N	N of Events	Censored
					N	Percent
		.00	215	71	144	0.669767
		1.00	223	77	146	0.654709
		2.00	66	22	44	0.666667
		Overall	504	170	334	0.662698
		Means and Medians for Survival Time
		VEGFA_rs3025010_T_C	Meana				Median
			Estimate	Std. Error	95% Confidence Interval		Estimate	Std. Error	95% Confidence Interval
					Lower Bound	Upper Bound			Lower Bound	Upper Bound
		.00	8.07958	0.219084	7.65018	8.50899	9.38082	.	.	.
		1.00	8.19223	0.243594	7.71479	8.66968	9.48493	0.346566	8.80566	10.1642
		2.00	7.51987	0.347188	6.83938	8.20036	8.72603	.	.	.
		Overall	8.23213	0.163384	7.9119	8.55236	9.48493	0.26246	8.97051	9.99935
		a. Estimation is limited to the largest survival time if it is censored.
		Overall Comparisons
			Chi-Square	df	Sig.
		Log Rank (Mantel-Cox)	0.288311	2	0.865753
		Test of equality of survival distributions for the different levels of VEGFA_rs3025010_T_C.
VEGFA_rs3025010_T_C	exclude
		KM OS_time_2010 BY VEGFA_rs3025035_C_T
		/STATUS=OS_status_2010(1)
		/PRINT MEAN
		/PLOT SURVIVAL
		/TEST LOGRANK
		/COMPARE OVERALL POOLED.
		Kaplan-Meier
		Notes
		Output Created		05-Jun-2013 12:00:48
		Comments
		Input	Data	Z:\project\plink angiogenesis SNP\VEGFS SPSS data- June 4, 2013.sav
			Active Dataset	DataSet1
			Filter	<none>
			Weight	<none>
			Split File	<none>
			N of Rows in Working Data File	505
		Missing Value Handling	Definition of Missing	User-defined missing values are treated as missing.
			Cases Used	Statistics are based on all cases with valid data for all variables in the analysis.
		Syntax		KM OS_time_2010 BY VEGFA_rs3025035_C_T /STATUS=OS_status_2010(1) /PRINT MEAN /PLOT SURVIVAL /TEST LOGRANK /COMPARE OVERALL POOLED.
		Resources	Processor Time	00 00:00:00.219
			Elapsed Time	00 00:00:00.266
		[DataSet1] Z:\project\plink angiogenesis SNP\VEGFS SPSS data- June 4, 2013.sav
		Warnings
		No statistics are computed because all cases are censored.
		Case Processing Summary
		VEGFA_rs3025035_C_T	Total N	N of Events	Censored
					N	Percent
		.00	439	151	288	0.656036
		1.00	60	19	41	0.683333
		2.00	4	0	4	1
		Overall	503	170	333	0.662028
		Overall Comparisons
			Chi-Square	df	Sig.
		Log Rank (Mantel-Cox)	1.6766	2	0.432445
		Test of equality of survival distributions for the different levels of VEGFA_rs3025035_C_T.
VEGFA_rs3025035_C_T	exclude
		KM OS_time_2010 BY VEGFA_rs3025039_C_T
		/STATUS=OS_status_2010(1)
		/PRINT MEAN
		/PLOT SURVIVAL
		/TEST LOGRANK
		/COMPARE OVERALL POOLED.
		Kaplan-Meier
		Notes
		Output Created		05-Jun-2013 12:00:58
		Comments
		Input	Data	Z:\project\plink angiogenesis SNP\VEGFS SPSS data- June 4, 2013.sav
			Active Dataset	DataSet1
			Filter	<none>
			Weight	<none>
			Split File	<none>
			N of Rows in Working Data File	505
		Missing Value Handling	Definition of Missing	User-defined missing values are treated as missing.
			Cases Used	Statistics are based on all cases with valid data for all variables in the analysis.
		Syntax		KM OS_time_2010 BY VEGFA_rs3025039_C_T /STATUS=OS_status_2010(1) /PRINT MEAN /PLOT SURVIVAL /TEST LOGRANK /COMPARE OVERALL POOLED.
		Resources	Processor Time	00 00:00:00.218
			Elapsed Time	00 00:00:00.219
		[DataSet1] Z:\project\plink angiogenesis SNP\VEGFS SPSS data- June 4, 2013.sav
		Case Processing Summary
		VEGFA_rs3025039_C_T	Total N	N of Events	Censored
					N	Percent
		.00	405	133	272	0.671605
		1.00	96	35	61	0.635417
		2.00	3	2	1	0.333333
		Overall	504	170	334	0.662698
		Means and Medians for Survival Time
		VEGFA_rs3025039_C_T	Meana				Median
			Estimate	Std. Error	95% Confidence Interval		Estimate	Std. Error	95% Confidence Interval
					Lower Bound	Upper Bound			Lower Bound	Upper Bound
		.00	8.06457	0.16006	7.75085	8.37829	9.48493	.	.	.
		1.00	7.91447	0.378096	7.17341	8.65554	9.38082	0.429909	8.5382	10.2234
		2.00	5.57352	2.28217	1.10046	10.0466	5.05753	3.30401	0	11.5334
		Overall	8.23213	0.163384	7.9119	8.55236	9.48493	0.26246	8.97051	9.99935
		a. Estimation is limited to the largest survival time if it is censored.
		Overall Comparisons
			Chi-Square	df	Sig.
		Log Rank (Mantel-Cox)	1.29258	2	0.523986
		Test of equality of survival distributions for the different levels of VEGFA_rs3025039_C_T.
VEGFA_rs3025039_C_T	dominant
		KM OS_time_2010 BY VEGFA_rs3025053_G_A
		/STATUS=OS_status_2010(1)
		/PRINT MEAN
		/PLOT SURVIVAL
		/TEST LOGRANK
		/COMPARE OVERALL POOLED.
		Kaplan-Meier
		Notes
		Output Created		05-Jun-2013 12:01:11
		Comments
		Input	Data	Z:\project\plink angiogenesis SNP\VEGFS SPSS data- June 4, 2013.sav
			Active Dataset	DataSet1
			Filter	<none>
			Weight	<none>
			Split File	<none>
			N of Rows in Working Data File	505
		Missing Value Handling	Definition of Missing	User-defined missing values are treated as missing.
			Cases Used	Statistics are based on all cases with valid data for all variables in the analysis.
		Syntax		KM OS_time_2010 BY VEGFA_rs3025053_G_A /STATUS=OS_status_2010(1) /PRINT MEAN /PLOT SURVIVAL /TEST LOGRANK /COMPARE OVERALL POOLED.
		Resources	Processor Time	00 00:00:00.219
			Elapsed Time	00 00:00:00.234
		[DataSet1] Z:\project\plink angiogenesis SNP\VEGFS SPSS data- June 4, 2013.sav
		Case Processing Summary
		VEGFA_rs3025053_G_A	Total N	N of Events	Censored
					N	Percent
		.00	379	131	248	0.654354
		1.00	109	34	75	0.688073
		2.00	16	5	11	0.6875
		Overall	504	170	334	0.662698
		Means and Medians for Survival Time
		VEGFA_rs3025053_G_A	Meana				Median
			Estimate	Std. Error	95% Confidence Interval		Estimate	Std. Error	95% Confidence Interval
					Lower Bound	Upper Bound			Lower Bound	Upper Bound
		.00	8.17823	0.189981	7.80587	8.55059	9.66027	0.458304	8.762	10.5586
		1.00	8.1331	0.306056	7.53323	8.73297	9.39178	0.0938617	9.20781	9.57575
		2.00	8.45387	0.645465	7.18875	9.71898	.	.	.	.
		Overall	8.23213	0.163384	7.9119	8.55236	9.48493	0.26246	8.97051	9.99935
		a. Estimation is limited to the largest survival time if it is censored.
		Overall Comparisons
			Chi-Square	df	Sig.
		Log Rank (Mantel-Cox)	0.553404	2	0.75828
		Test of equality of survival distributions for the different levels of VEGFA_rs3025053_G_A.
VEGFA_rs3025053_G_A	recessive, dominant
		KM OS_time_2010 BY VEGFB_rs11603042_G_T
		/STATUS=OS_status_2010(1)
		/PRINT MEAN
		/PLOT SURVIVAL
		/TEST LOGRANK
		/COMPARE OVERALL POOLED.
		Kaplan-Meier
		Notes
		Output Created		05-Jun-2013 12:01:21
		Comments
		Input	Data	Z:\project\plink angiogenesis SNP\VEGFS SPSS data- June 4, 2013.sav
			Active Dataset	DataSet1
			Filter	<none>
			Weight	<none>
			Split File	<none>
			N of Rows in Working Data File	505
		Missing Value Handling	Definition of Missing	User-defined missing values are treated as missing.
			Cases Used	Statistics are based on all cases with valid data for all variables in the analysis.
		Syntax		KM OS_time_2010 BY VEGFB_rs11603042_G_T /STATUS=OS_status_2010(1) /PRINT MEAN /PLOT SURVIVAL /TEST LOGRANK /COMPARE OVERALL POOLED.
		Resources	Processor Time	00 00:00:00.203
			Elapsed Time	00 00:00:00.219
		[DataSet1] Z:\project\plink angiogenesis SNP\VEGFS SPSS data- June 4, 2013.sav
		Case Processing Summary
		VEGFB_rs11603042_G_T	Total N	N of Events	Censored
					N	Percent
		.00	212	74	138	0.650943
		1.00	222	74	148	0.666667
		2.00	70	22	48	0.685714
		Overall	504	170	334	0.662698
		Means and Medians for Survival Time
		VEGFB_rs11603042_G_T	Meana				Median
			Estimate	Std. Error	95% Confidence Interval		Estimate	Std. Error	95% Confidence Interval
					Lower Bound	Upper Bound			Lower Bound	Upper Bound
		.00	7.80755	0.21264	7.39077	8.22432	9.38082	0.595357	8.21392	10.5477
		1.00	8.19206	0.227807	7.74556	8.63856	9.48493	0.534069	8.43816	10.5317
		2.00	8.47194	0.430543	7.62808	9.31581	.	.	.	.
		Overall	8.23213	0.163384	7.9119	8.55236	9.48493	0.26246	8.97051	9.99935
		a. Estimation is limited to the largest survival time if it is censored.
		Overall Comparisons
			Chi-Square	df	Sig.
		Log Rank (Mantel-Cox)	0.373443	2	0.829675
		Test of equality of survival distributions for the different levels of VEGFB_rs11603042_G_T.
VEGFB_rs11603042_G_T	exclude
		KM OS_time_2010 BY VEGFB_rs4930152_G_A
		/STATUS=OS_status_2010(1)
		/PRINT MEAN
		/PLOT SURVIVAL
		/TEST LOGRANK
		/COMPARE OVERALL POOLED.
		Kaplan-Meier
		Notes
		Output Created		05-Jun-2013 12:01:31
		Comments
		Input	Data	Z:\project\plink angiogenesis SNP\VEGFS SPSS data- June 4, 2013.sav
			Active Dataset	DataSet1
			Filter	<none>
			Weight	<none>
			Split File	<none>
			N of Rows in Working Data File	505
		Missing Value Handling	Definition of Missing	User-defined missing values are treated as missing.
			Cases Used	Statistics are based on all cases with valid data for all variables in the analysis.
		Syntax		KM OS_time_2010 BY VEGFB_rs4930152_G_A /STATUS=OS_status_2010(1) /PRINT MEAN /PLOT SURVIVAL /TEST LOGRANK /COMPARE OVERALL POOLED.
		Resources	Processor Time	00 00:00:00.234
			Elapsed Time	00 00:00:00.234
		[DataSet1] Z:\project\plink angiogenesis SNP\VEGFS SPSS data- June 4, 2013.sav
		Case Processing Summary
		VEGFB_rs4930152_G_A	Total N	N of Events	Censored
					N	Percent
		.00	224	77	147	0.65625
		1.00	235	77	158	0.67234
		2.00	45	16	29	0.644444
		Overall	504	170	334	0.662698
		Means and Medians for Survival Time
		VEGFB_rs4930152_G_A	Meana				Median
			Estimate	Std. Error	95% Confidence Interval		Estimate	Std. Error	95% Confidence Interval
					Lower Bound	Upper Bound			Lower Bound	Upper Bound
		.00	8.14203	0.251185	7.6497	8.63435	9.48493	0.384929	8.73047	10.2394
		1.00	8.21634	0.223113	7.77904	8.65364	10.0658	0.6675	8.75745	11.3741
		2.00	7.7987	0.445635	6.92526	8.67215	9.39178	2.80531	3.89337	14.8902
		Overall	8.23213	0.163384	7.9119	8.55236	9.48493	0.26246	8.97051	9.99935
		a. Estimation is limited to the largest survival time if it is censored.
		Overall Comparisons
			Chi-Square	df	Sig.
		Log Rank (Mantel-Cox)	0.270839	2	0.87335
		Test of equality of survival distributions for the different levels of VEGFB_rs4930152_G_A.
VEGFB_rs4930152_G_A	exclude
		KM OS_time_2010 BY VEGFC_rs2877961_G_A
		/STATUS=OS_status_2010(1)
		/PRINT MEAN
		/PLOT SURVIVAL
		/TEST LOGRANK
		/COMPARE OVERALL POOLED.
		Kaplan-Meier
		Notes
		Output Created		05-Jun-2013 12:01:40
		Comments
		Input	Data	Z:\project\plink angiogenesis SNP\VEGFS SPSS data- June 4, 2013.sav
			Active Dataset	DataSet1
			Filter	<none>
			Weight	<none>
			Split File	<none>
			N of Rows in Working Data File	505
		Missing Value Handling	Definition of Missing	User-defined missing values are treated as missing.
			Cases Used	Statistics are based on all cases with valid data for all variables in the analysis.
		Syntax		KM OS_time_2010 BY VEGFC_rs2877961_G_A /STATUS=OS_status_2010(1) /PRINT MEAN /PLOT SURVIVAL /TEST LOGRANK /COMPARE OVERALL POOLED.
		Resources	Processor Time	00 00:00:00.218
			Elapsed Time	00 00:00:00.218
		[DataSet1] Z:\project\plink angiogenesis SNP\VEGFS SPSS data- June 4, 2013.sav
		Case Processing Summary
		VEGFC_rs2877961_G_A	Total N	N of Events	Censored
					N	Percent
		.00	319	103	216	0.677116
		1.00	165	55	110	0.666667
		2.00	20	12	8	0.4
		Overall	504	170	334	0.662698
		Means and Medians for Survival Time
		VEGFC_rs2877961_G_A	Meana				Median
			Estimate	Std. Error	95% Confidence Interval		Estimate	Std. Error	95% Confidence Interval
					Lower Bound	Upper Bound			Lower Bound	Upper Bound
		.00	8.34589	0.203752	7.94654	8.74524	9.48493	0.384651	8.73101	10.2388
		1.00	8.04846	0.250265	7.55794	8.53898	9.33699	0.406992	8.53928	10.1347
		2.00	5.82909	0.613953	4.62574	7.03243	5.47123	1.30585	2.91177	8.0307
		Overall	8.23213	0.163384	7.9119	8.55236	9.48493	0.26246	8.97051	9.99935
		a. Estimation is limited to the largest survival time if it is censored.
		Overall Comparisons
			Chi-Square	df	Sig.
		Log Rank (Mantel-Cox)	8.47783	2	0.0144233
		Test of equality of survival distributions for the different levels of VEGFC_rs2877961_G_A.
VEGFC_rs2877961_G_A	recessive
		KM OS_time_2010 BY VEGFC_rs17697359_T_C
		/STATUS=OS_status_2010(1)
		/PRINT MEAN
		/PLOT SURVIVAL
		/TEST LOGRANK
		/COMPARE OVERALL POOLED.
		Kaplan-Meier
		Notes
		Output Created		05-Jun-2013 12:01:50
		Comments
		Input	Data	Z:\project\plink angiogenesis SNP\VEGFS SPSS data- June 4, 2013.sav
			Active Dataset	DataSet1
			Filter	<none>
			Weight	<none>
			Split File	<none>
			N of Rows in Working Data File	505
		Missing Value Handling	Definition of Missing	User-defined missing values are treated as missing.
			Cases Used	Statistics are based on all cases with valid data for all variables in the analysis.
		Syntax		KM OS_time_2010 BY VEGFC_rs17697359_T_C /STATUS=OS_status_2010(1) /PRINT MEAN /PLOT SURVIVAL /TEST LOGRANK /COMPARE OVERALL POOLED.
		Resources	Processor Time	00 00:00:00.234
			Elapsed Time	00 00:00:00.298
		[DataSet1] Z:\project\plink angiogenesis SNP\VEGFS SPSS data- June 4, 2013.sav
		Case Processing Summary
		VEGFC_rs17697359_T_C	Total N	N of Events	Censored
					N	Percent
		.00	395	137	258	0.653165
		1.00	103	31	72	0.699029
		2.00	6	2	4	0.666667
		Overall	504	170	334	0.662698
		Means and Medians for Survival Time
		VEGFC_rs17697359_T_C	Meana				Median
			Estimate	Std. Error	95% Confidence Interval		Estimate	Std. Error	95% Confidence Interval
					Lower Bound	Upper Bound			Lower Bound	Upper Bound
		.00	8.14672	0.18294	7.78816	8.50528	9.38082	0.206619	8.97585	9.7858
		1.00	8.28835	0.313293	7.6743	8.9024	.	.	.	.
		2.00	6.47215	0.99894	4.51422	8.43007	.	.	.	.
		Overall	8.23213	0.163384	7.9119	8.55236	9.48493	0.26246	8.97051	9.99935
		a. Estimation is limited to the largest survival time if it is censored.
		Overall Comparisons
			Chi-Square	df	Sig.
		Log Rank (Mantel-Cox)	0.526016	2	0.768736
		Test of equality of survival distributions for the different levels of VEGFC_rs17697359_T_C.
VEGFC_rs17697359_T_C	dominant
		KM OS_time_2010 BY VEGFC_rs1485762_C_T
		/STATUS=OS_status_2010(1)
		/PRINT MEAN
		/PLOT SURVIVAL
		/TEST LOGRANK
		/COMPARE OVERALL POOLED.
		Kaplan-Meier
		Notes
		Output Created		05-Jun-2013 12:02:00
		Comments
		Input	Data	Z:\project\plink angiogenesis SNP\VEGFS SPSS data- June 4, 2013.sav
			Active Dataset	DataSet1
			Filter	<none>
			Weight	<none>
			Split File	<none>
			N of Rows in Working Data File	505
		Missing Value Handling	Definition of Missing	User-defined missing values are treated as missing.
			Cases Used	Statistics are based on all cases with valid data for all variables in the analysis.
		Syntax		KM OS_time_2010 BY VEGFC_rs1485762_C_T /STATUS=OS_status_2010(1) /PRINT MEAN /PLOT SURVIVAL /TEST LOGRANK /COMPARE OVERALL POOLED.
		Resources	Processor Time	00 00:00:00.234
			Elapsed Time	00 00:00:00.234
		[DataSet1] Z:\project\plink angiogenesis SNP\VEGFS SPSS data- June 4, 2013.sav
		Case Processing Summary
		VEGFC_rs1485762_C_T	Total N	N of Events	Censored
					N	Percent
		.00	236	81	155	0.65678
		1.00	214	63	151	0.705607
		2.00	54	26	28	0.518519
		Overall	504	170	334	0.662698
		Means and Medians for Survival Time
		VEGFC_rs1485762_C_T	Meana				Median
			Estimate	Std. Error	95% Confidence Interval		Estimate	Std. Error	95% Confidence Interval
					Lower Bound	Upper Bound			Lower Bound	Upper Bound
		.00	8.17898	0.234553	7.71926	8.6387	9.39178	0.27561	8.85158	9.93198
		1.00	8.29132	0.218672	7.86272	8.71991	.	.	.	.
		2.00	6.63883	0.40226	5.8504	7.42726	7.28493	1.28873	4.75902	9.81085
		Overall	8.23213	0.163384	7.9119	8.55236	9.48493	0.26246	8.97051	9.99935
		a. Estimation is limited to the largest survival time if it is censored.
		Overall Comparisons
			Chi-Square	df	Sig.
		Log Rank (Mantel-Cox)	9.19123	2	0.010096
		Test of equality of survival distributions for the different levels of VEGFC_rs1485762_C_T.
VEGFC_rs1485762_C_T	recessive
		KM OS_time_2010 BY VEGFC_rs7664413_C_T
		/STATUS=OS_status_2010(1)
		/PRINT MEAN
		/PLOT SURVIVAL
		/TEST LOGRANK
		/COMPARE OVERALL POOLED.
		Kaplan-Meier
		Notes
		Output Created		05-Jun-2013 12:02:11
		Comments
		Input	Data	Z:\project\plink angiogenesis SNP\VEGFS SPSS data- June 4, 2013.sav
			Active Dataset	DataSet1
			Filter	<none>
			Weight	<none>
			Split File	<none>
			N of Rows in Working Data File	505
		Missing Value Handling	Definition of Missing	User-defined missing values are treated as missing.
			Cases Used	Statistics are based on all cases with valid data for all variables in the analysis.
		Syntax		KM OS_time_2010 BY VEGFC_rs7664413_C_T /STATUS=OS_status_2010(1) /PRINT MEAN /PLOT SURVIVAL /TEST LOGRANK /COMPARE OVERALL POOLED.
		Resources	Processor Time	00 00:00:00.234
			Elapsed Time	00 00:00:00.234
		[DataSet1] Z:\project\plink angiogenesis SNP\VEGFS SPSS data- June 4, 2013.sav
		Case Processing Summary
		VEGFC_rs7664413_C_T	Total N	N of Events	Censored
					N	Percent
		.00	317	102	215	0.678233
		1.00	169	58	111	0.656805
		2.00	18	10	8	0.444444
		Overall	504	170	334	0.662698
		Means and Medians for Survival Time
		VEGFC_rs7664413_C_T	Meana				Median
			Estimate	Std. Error	95% Confidence Interval		Estimate	Std. Error	95% Confidence Interval
					Lower Bound	Upper Bound			Lower Bound	Upper Bound
		.00	8.3608	0.203538	7.96186	8.75973	9.48493	0.384779	8.73076	10.2391
		1.00	7.97831	0.248719	7.49083	8.4658	9.33699	0.414725	8.52412	10.1498
		2.00	5.8958	0.691543	4.54037	7.25122	5.47123	2.61464	0.346533	10.5959
		Overall	8.23213	0.163384	7.9119	8.55236	9.48493	0.26246	8.97051	9.99935
		a. Estimation is limited to the largest survival time if it is censored.
		Overall Comparisons
			Chi-Square	df	Sig.
		Log Rank (Mantel-Cox)	6.4263	2	0.0402297
		Test of equality of survival distributions for the different levels of VEGFC_rs7664413_C_T.
VEGFC_rs7664413_C_T	recessive
		KM OS_time_2010 BY VEGFC_rs1485766_A_C
		/STATUS=OS_status_2010(1)
		/PRINT MEAN
		/PLOT SURVIVAL
		/TEST LOGRANK
		/COMPARE OVERALL POOLED.
		Kaplan-Meier
		Notes
		Output Created		05-Jun-2013 12:02:20
		Comments
		Input	Data	Z:\project\plink angiogenesis SNP\VEGFS SPSS data- June 4, 2013.sav
			Active Dataset	DataSet1
			Filter	<none>
			Weight	<none>
			Split File	<none>
			N of Rows in Working Data File	505
		Missing Value Handling	Definition of Missing	User-defined missing values are treated as missing.
			Cases Used	Statistics are based on all cases with valid data for all variables in the analysis.
		Syntax		KM OS_time_2010 BY VEGFC_rs1485766_A_C /STATUS=OS_status_2010(1) /PRINT MEAN /PLOT SURVIVAL /TEST LOGRANK /COMPARE OVERALL POOLED.
		Resources	Processor Time	00 00:00:00.218
			Elapsed Time	00 00:00:00.219
		[DataSet1] Z:\project\plink angiogenesis SNP\VEGFS SPSS data- June 4, 2013.sav
		Case Processing Summary
		VEGFC_rs1485766_A_C	Total N	N of Events	Censored
					N	Percent
		.00	155	53	102	0.658065
		1.00	223	74	149	0.668161
		2.00	126	43	83	0.65873
		Overall	504	170	334	0.662698
		Means and Medians for Survival Time
		VEGFC_rs1485766_A_C	Meana				Median
			Estimate	Std. Error	95% Confidence Interval		Estimate	Std. Error	95% Confidence Interval
					Lower Bound	Upper Bound			Lower Bound	Upper Bound
		.00	8.23653	0.283209	7.68144	8.79162	9.39178	0.371782	8.66309	10.1205
		1.00	7.9774	0.219667	7.54686	8.40795	9.34247	.	.	.
		2.00	8.00015	0.293909	7.42409	8.57621	9.66027	.	.	.
		Overall	8.23213	0.163384	7.9119	8.55236	9.48493	0.26246	8.97051	9.99935
		a. Estimation is limited to the largest survival time if it is censored.
		Overall Comparisons
			Chi-Square	df	Sig.
		Log Rank (Mantel-Cox)	0.0189565	2	0.990567
		Test of equality of survival distributions for the different levels of VEGFC_rs1485766_A_C.
VEGFC_rs1485766_A_C	exclude
		KM OS_time_2010 BY VEGFC_rs3775202_G_A
		/STATUS=OS_status_2010(1)
		/PRINT MEAN
		/PLOT SURVIVAL
		/TEST LOGRANK
		/COMPARE OVERALL POOLED.
		Kaplan-Meier
		Notes
		Output Created		05-Jun-2013 12:02:39
		Comments
		Input	Data	Z:\project\plink angiogenesis SNP\VEGFS SPSS data- June 4, 2013.sav
			Active Dataset	DataSet1
			Filter	<none>
			Weight	<none>
			Split File	<none>
			N of Rows in Working Data File	505
		Missing Value Handling	Definition of Missing	User-defined missing values are treated as missing.
			Cases Used	Statistics are based on all cases with valid data for all variables in the analysis.
		Syntax		KM OS_time_2010 BY VEGFC_rs3775202_G_A /STATUS=OS_status_2010(1) /PRINT MEAN /PLOT SURVIVAL /TEST LOGRANK /COMPARE OVERALL POOLED.
		Resources	Processor Time	00 00:00:00.219
			Elapsed Time	00 00:00:00.218
		[DataSet1] Z:\project\plink angiogenesis SNP\VEGFS SPSS data- June 4, 2013.sav
		Case Processing Summary
		VEGFC_rs3775202_G_A	Total N	N of Events	Censored
					N	Percent
		.00	147	47	100	0.680272
		1.00	238	79	159	0.668067
		2.00	119	44	75	0.630252
		Overall	504	170	334	0.662698
		Means and Medians for Survival Time
		VEGFC_rs3775202_G_A	Meana				Median
			Estimate	Std. Error	95% Confidence Interval		Estimate	Std. Error	95% Confidence Interval
					Lower Bound	Upper Bound			Lower Bound	Upper Bound
		.00	8.39076	0.288578	7.82515	8.95637	9.48493	0.615049	8.27943	10.6904
		1.00	8.00345	0.208954	7.5939	8.413	9.39178	0.26498	8.87242	9.91114
		2.00	7.7078	0.317125	7.08623	8.32937	9.38082	.	.	.
		Overall	8.23213	0.163384	7.9119	8.55236	9.48493	0.26246	8.97051	9.99935
		a. Estimation is limited to the largest survival time if it is censored.
		Overall Comparisons
			Chi-Square	df	Sig.
		Log Rank (Mantel-Cox)	1.17104	2	0.556817
		Test of equality of survival distributions for the different levels of VEGFC_rs3775202_G_A.
VEGFC_rs3775202_G_A	recessive
		KM OS_time_2010 BY VEGFC_rs11947611_G_A
		/STATUS=OS_status_2010(1)
		/PRINT MEAN
		/PLOT SURVIVAL
		/TEST LOGRANK
		/COMPARE OVERALL POOLED.
		Kaplan-Meier
		Notes
		Output Created		05-Jun-2013 12:05:15
		Comments
		Input	Data	Z:\project\plink angiogenesis SNP\VEGFS SPSS data- June 4, 2013.sav
			Active Dataset	DataSet1
			Filter	<none>
			Weight	<none>
			Split File	<none>
			N of Rows in Working Data File	505
		Missing Value Handling	Definition of Missing	User-defined missing values are treated as missing.
			Cases Used	Statistics are based on all cases with valid data for all variables in the analysis.
		Syntax		KM OS_time_2010 BY VEGFC_rs11947611_G_A /STATUS=OS_status_2010(1) /PRINT MEAN /PLOT SURVIVAL /TEST LOGRANK /COMPARE OVERALL POOLED.
		Resources	Processor Time	00 00:00:00.234
			Elapsed Time	00 00:00:00.234
		[DataSet1] Z:\project\plink angiogenesis SNP\VEGFS SPSS data- June 4, 2013.sav
		Case Processing Summary
		VEGFC_rs11947611_G_A	Total N	N of Events	Censored
					N	Percent
		.00	141	45	96	0.680851
		1.00	236	79	157	0.665254
		2.00	127	46	81	0.637795
		Overall	504	170	334	0.662698
		Means and Medians for Survival Time
		VEGFC_rs11947611_G_A	Meana				Median
			Estimate	Std. Error	95% Confidence Interval		Estimate	Std. Error	95% Confidence Interval
					Lower Bound	Upper Bound			Lower Bound	Upper Bound
		.00	8.40786	0.292959	7.83366	8.98206	9.48493	0.616012	8.27755	10.6923
		1.00	7.97988	0.210133	7.56802	8.39174	9.39178	0.269054	8.86443	9.91913
		2.00	7.77198	0.304955	7.17427	8.36969	.	.	.	.
		Overall	8.23213	0.163384	7.9119	8.55236	9.48493	0.26246	8.97051	9.99935
		a. Estimation is limited to the largest survival time if it is censored.
		Overall Comparisons
			Chi-Square	df	Sig.
		Log Rank (Mantel-Cox)	0.956581	2	0.619842
		Test of equality of survival distributions for the different levels of VEGFC_rs11947611_G_A.
VEGFC_rs11947611_G_A	recessive
		KM OS_time_2010 BY VEGFC_rs3775198_C_T
		/STATUS=OS_status_2010(1)
		/PRINT MEAN
		/PLOT SURVIVAL
		/TEST LOGRANK
		/COMPARE OVERALL POOLED.
		Kaplan-Meier
		Notes
		Output Created		05-Jun-2013 12:05:27
		Comments
		Input	Data	Z:\project\plink angiogenesis SNP\VEGFS SPSS data- June 4, 2013.sav
			Active Dataset	DataSet1
			Filter	<none>
			Weight	<none>
			Split File	<none>
			N of Rows in Working Data File	505
		Missing Value Handling	Definition of Missing	User-defined missing values are treated as missing.
			Cases Used	Statistics are based on all cases with valid data for all variables in the analysis.
		Syntax		KM OS_time_2010 BY VEGFC_rs3775198_C_T /STATUS=OS_status_2010(1) /PRINT MEAN /PLOT SURVIVAL /TEST LOGRANK /COMPARE OVERALL POOLED.
		Resources	Processor Time	00 00:00:00.219
			Elapsed Time	00 00:00:00.219
		[DataSet1] Z:\project\plink angiogenesis SNP\VEGFS SPSS data- June 4, 2013.sav
		Case Processing Summary
		VEGFC_rs3775198_C_T	Total N	N of Events	Censored
					N	Percent
		.00	384	134	250	0.651042
		1.00	117	35	82	0.700855
		2.00	3	1	2	0.666667
		Overall	504	170	334	0.662698
		Means and Medians for Survival Time
		VEGFC_rs3775198_C_T	Meana				Median
			Estimate	Std. Error	95% Confidence Interval		Estimate	Std. Error	95% Confidence Interval
					Lower Bound	Upper Bound			Lower Bound	Upper Bound
		.00	8.17405	0.183755	7.81389	8.53421	9.39178	0.248498	8.90472	9.87884
		1.00	8.19763	0.305068	7.5997	8.79557	.	.	.	.
		2.00	8.62192	1.24823	6.17538	11.0685	.	.	.	.
		Overall	8.23213	0.163384	7.9119	8.55236	9.48493	0.26246	8.97051	9.99935
		a. Estimation is limited to the largest survival time if it is censored.
		Overall Comparisons
			Chi-Square	df	Sig.
		Log Rank (Mantel-Cox)	0.411719	2	0.813947
		Test of equality of survival distributions for the different levels of VEGFC_rs3775198_C_T.
VEGFC_rs3775198_C_T	exclude
		KM OS_time_2010 BY VEGFC_rs3775195_C_A
		/STATUS=OS_status_2010(1)
		/PRINT MEAN
		/PLOT SURVIVAL
		/TEST LOGRANK
		/COMPARE OVERALL POOLED.
		Kaplan-Meier
		Notes
		Output Created		05-Jun-2013 12:05:37
		Comments
		Input	Data	Z:\project\plink angiogenesis SNP\VEGFS SPSS data- June 4, 2013.sav
			Active Dataset	DataSet1
			Filter	<none>
			Weight	<none>
			Split File	<none>
			N of Rows in Working Data File	505
		Missing Value Handling	Definition of Missing	User-defined missing values are treated as missing.
			Cases Used	Statistics are based on all cases with valid data for all variables in the analysis.
		Syntax		KM OS_time_2010 BY VEGFC_rs3775195_C_A /STATUS=OS_status_2010(1) /PRINT MEAN /PLOT SURVIVAL /TEST LOGRANK /COMPARE OVERALL POOLED.
		Resources	Processor Time	00 00:00:00.234
			Elapsed Time	00 00:00:00.234
		[DataSet1] Z:\project\plink angiogenesis SNP\VEGFS SPSS data- June 4, 2013.sav
		Case Processing Summary
		VEGFC_rs3775195_C_A	Total N	N of Events	Censored
					N	Percent
		.00	244	81	163	0.668033
		1.00	218	76	142	0.651376
		2.00	42	13	29	0.690476
		Overall	504	170	334	0.662698
		Means and Medians for Survival Time
		VEGFC_rs3775195_C_A	Meana				Median
			Estimate	Std. Error	95% Confidence Interval		Estimate	Std. Error	95% Confidence Interval
					Lower Bound	Upper Bound			Lower Bound	Upper Bound
		.00	8.07586	0.207098	7.66995	8.48178	10.0658	0.415258	9.25185	10.8797
		1.00	7.99016	0.24054	7.5187	8.46162	9.33699	0.259854	8.82767	9.8463
		2.00	8.59763	0.528587	7.5616	9.63366	.	.	.	.
		Overall	8.23213	0.163384	7.9119	8.55236	9.48493	0.26246	8.97051	9.99935
		a. Estimation is limited to the largest survival time if it is censored.
		Overall Comparisons
			Chi-Square	df	Sig.
		Log Rank (Mantel-Cox)	0.525893	2	0.768783
		Test of equality of survival distributions for the different levels of VEGFC_rs3775195_C_A.
VEGFC_rs3775195_C_A	exclude
		KM OS_time_2010 BY VEGFC_rs2171083_G_T
		/STATUS=OS_status_2010(1)
		/PRINT MEAN
		/PLOT SURVIVAL
		/TEST LOGRANK
		/COMPARE OVERALL POOLED.
		Kaplan-Meier
		Notes
		Output Created		05-Jun-2013 12:05:47
		Comments
		Input	Data	Z:\project\plink angiogenesis SNP\VEGFS SPSS data- June 4, 2013.sav
			Active Dataset	DataSet1
			Filter	<none>
			Weight	<none>
			Split File	<none>
			N of Rows in Working Data File	505
		Missing Value Handling	Definition of Missing	User-defined missing values are treated as missing.
			Cases Used	Statistics are based on all cases with valid data for all variables in the analysis.
		Syntax		KM OS_time_2010 BY VEGFC_rs2171083_G_T /STATUS=OS_status_2010(1) /PRINT MEAN /PLOT SURVIVAL /TEST LOGRANK /COMPARE OVERALL POOLED.
		Resources	Processor Time	00 00:00:00.234
			Elapsed Time	00 00:00:00.234
		[DataSet1] Z:\project\plink angiogenesis SNP\VEGFS SPSS data- June 4, 2013.sav
		Warnings
		No statistics are computed because all cases are censored.
		Case Processing Summary
		VEGFC_rs2171083_G_T	Total N	N of Events	Censored
					N	Percent
		.00	382	134	248	0.649215
		1.00	120	36	84	0.7
		2.00	2	0	2	1
		Overall	504	170	334	0.662698
		Overall Comparisons
			Chi-Square	df	Sig.
		Log Rank (Mantel-Cox)	1.67595	2	0.432586
		Test of equality of survival distributions for the different levels of VEGFC_rs2171083_G_T.
VEGFC_rs2171083_G_T	dominant
		KM OS_time_2010 BY VEGFC_rs1564922_C_T
		/STATUS=OS_status_2010(1)
		/PRINT MEAN
		/PLOT SURVIVAL
		/TEST LOGRANK
		/COMPARE OVERALL POOLED.
		Kaplan-Meier
		Notes
		Output Created		05-Jun-2013 12:05:57
		Comments
		Input	Data	Z:\project\plink angiogenesis SNP\VEGFS SPSS data- June 4, 2013.sav
			Active Dataset	DataSet1
			Filter	<none>
			Weight	<none>
			Split File	<none>
			N of Rows in Working Data File	505
		Missing Value Handling	Definition of Missing	User-defined missing values are treated as missing.
			Cases Used	Statistics are based on all cases with valid data for all variables in the analysis.
		Syntax		KM OS_time_2010 BY VEGFC_rs1564922_C_T /STATUS=OS_status_2010(1) /PRINT MEAN /PLOT SURVIVAL /TEST LOGRANK /COMPARE OVERALL POOLED.
		Resources	Processor Time	00 00:00:00.219
			Elapsed Time	00 00:00:00.219
		[DataSet1] Z:\project\plink angiogenesis SNP\VEGFS SPSS data- June 4, 2013.sav
		Warnings
		No statistics are computed because all cases are censored.
		Case Processing Summary
		VEGFC_rs1564922_C_T	Total N	N of Events	Censored
					N	Percent
		.00	382	134	248	0.649215
		1.00	120	36	84	0.7
		2.00	2	0	2	1
		Overall	504	170	334	0.662698
		Overall Comparisons
			Chi-Square	df	Sig.
		Log Rank (Mantel-Cox)	1.67595	2	0.432586
		Test of equality of survival distributions for the different levels of VEGFC_rs1564922_C_T.
VEGFC_rs1564922_C_T	dominant
		KM OS_time_2010 BY VEGFC_rs1485768_T_C
		/STATUS=OS_status_2010(1)
		/PRINT MEAN
		/PLOT SURVIVAL
		/TEST LOGRANK
		/COMPARE OVERALL POOLED.
		Kaplan-Meier
		Notes
		Output Created		05-Jun-2013 12:06:08
		Comments
		Input	Data	Z:\project\plink angiogenesis SNP\VEGFS SPSS data- June 4, 2013.sav
			Active Dataset	DataSet1
			Filter	<none>
			Weight	<none>
			Split File	<none>
			N of Rows in Working Data File	505
		Missing Value Handling	Definition of Missing	User-defined missing values are treated as missing.
			Cases Used	Statistics are based on all cases with valid data for all variables in the analysis.
		Syntax		KM OS_time_2010 BY VEGFC_rs1485768_T_C /STATUS=OS_status_2010(1) /PRINT MEAN /PLOT SURVIVAL /TEST LOGRANK /COMPARE OVERALL POOLED.
		Resources	Processor Time	00 00:00:00.219
			Elapsed Time	00 00:00:00.220
		[DataSet1] Z:\project\plink angiogenesis SNP\VEGFS SPSS data- June 4, 2013.sav
		Warnings
		No statistics are computed because all cases are censored.
		Case Processing Summary
		VEGFC_rs1485768_T_C	Total N	N of Events	Censored
					N	Percent
		.00	383	135	248	0.64752
		1.00	119	35	84	0.705882
		2.00	2	0	2	1
		Overall	504	170	334	0.662698
		Overall Comparisons
			Chi-Square	df	Sig.
		Log Rank (Mantel-Cox)	1.85819	2	0.394912
		Test of equality of survival distributions for the different levels of VEGFC_rs1485768_T_C.
VEGFC_rs1485768_T_C	dominant
		KM OS_time_2010 BY VEGFC_rs6820170_T_C
		/STATUS=OS_status_2010(1)
		/PRINT MEAN
		/PLOT SURVIVAL
		/TEST LOGRANK
		/COMPARE OVERALL POOLED.
		Kaplan-Meier
		Notes
		Output Created		05-Jun-2013 12:06:20
		Comments
		Input	Data	Z:\project\plink angiogenesis SNP\VEGFS SPSS data- June 4, 2013.sav
			Active Dataset	DataSet1
			Filter	<none>
			Weight	<none>
			Split File	<none>
			N of Rows in Working Data File	505
		Missing Value Handling	Definition of Missing	User-defined missing values are treated as missing.
			Cases Used	Statistics are based on all cases with valid data for all variables in the analysis.
		Syntax		KM OS_time_2010 BY VEGFC_rs6820170_T_C /STATUS=OS_status_2010(1) /PRINT MEAN /PLOT SURVIVAL /TEST LOGRANK /COMPARE OVERALL POOLED.
		Resources	Processor Time	00 00:00:00.218
			Elapsed Time	00 00:00:00.235
		[DataSet1] Z:\project\plink angiogenesis SNP\VEGFS SPSS data- June 4, 2013.sav
		Warnings
		No statistics are computed because all cases are censored.
		Case Processing Summary
		VEGFC_rs6820170_T_C	Total N	N of Events	Censored
					N	Percent
		.00	383	135	248	0.64752
		1.00	119	35	84	0.705882
		2.00	2	0	2	1
		Overall	504	170	334	0.662698
		Overall Comparisons
			Chi-Square	df	Sig.
		Log Rank (Mantel-Cox)	1.85819	2	0.394912
		Test of equality of survival distributions for the different levels of VEGFC_rs6820170_T_C.
VEGFC_rs6820170_T_C	dominant
		KM OS_time_2010 BY VEGFC_rs475106_C_T
		/STATUS=OS_status_2010(1)
		/PRINT MEAN
		/PLOT SURVIVAL
		/TEST LOGRANK
		/COMPARE OVERALL POOLED.
		Kaplan-Meier
		Notes
		Output Created		05-Jun-2013 12:06:30
		Comments
		Input	Data	Z:\project\plink angiogenesis SNP\VEGFS SPSS data- June 4, 2013.sav
			Active Dataset	DataSet1
			Filter	<none>
			Weight	<none>
			Split File	<none>
			N of Rows in Working Data File	505
		Missing Value Handling	Definition of Missing	User-defined missing values are treated as missing.
			Cases Used	Statistics are based on all cases with valid data for all variables in the analysis.
		Syntax		KM OS_time_2010 BY VEGFC_rs475106_C_T /STATUS=OS_status_2010(1) /PRINT MEAN /PLOT SURVIVAL /TEST LOGRANK /COMPARE OVERALL POOLED.
		Resources	Processor Time	00 00:00:00.234
			Elapsed Time	00 00:00:00.234
		[DataSet1] Z:\project\plink angiogenesis SNP\VEGFS SPSS data- June 4, 2013.sav
		Warnings
		No statistics are computed because all cases are censored.
		Case Processing Summary
		VEGFC_rs475106_C_T	Total N	N of Events	Censored
					N	Percent
		.00	409	142	267	0.652812
		1.00	94	28	66	0.702128
		2.00	1	0	1	1
		Overall	504	170	334	0.662698
		Overall Comparisons
			Chi-Square	df	Sig.
		Log Rank (Mantel-Cox)	0.879439	2	0.644217
		Test of equality of survival distributions for the different levels of VEGFC_rs475106_C_T.
VEGFC_rs475106_C_T	dominant
		KM OS_time_2010 BY VEGFC_rs10012721_G_T
		/STATUS=OS_status_2010(1)
		/PRINT MEAN
		/PLOT SURVIVAL
		/TEST LOGRANK
		/COMPARE OVERALL POOLED.
		Kaplan-Meier
		Notes
		Output Created		05-Jun-2013 12:06:39
		Comments
		Input	Data	Z:\project\plink angiogenesis SNP\VEGFS SPSS data- June 4, 2013.sav
			Active Dataset	DataSet1
			Filter	<none>
			Weight	<none>
			Split File	<none>
			N of Rows in Working Data File	505
		Missing Value Handling	Definition of Missing	User-defined missing values are treated as missing.
			Cases Used	Statistics are based on all cases with valid data for all variables in the analysis.
		Syntax		KM OS_time_2010 BY VEGFC_rs10012721_G_T /STATUS=OS_status_2010(1) /PRINT MEAN /PLOT SURVIVAL /TEST LOGRANK /COMPARE OVERALL POOLED.
		Resources	Processor Time	00 00:00:00.234
			Elapsed Time	00 00:00:00.234
		[DataSet1] Z:\project\plink angiogenesis SNP\VEGFS SPSS data- June 4, 2013.sav
		Warnings
		No statistics are computed because all cases are censored.
		Case Processing Summary
		VEGFC_rs10012721_G_T	Total N	N of Events	Censored
					N	Percent
		.00	404	139	265	0.655941
		1.00	99	31	68	0.686869
		2.00	1	0	1	1
		Overall	504	170	334	0.662698
		Overall Comparisons
			Chi-Square	df	Sig.
		Log Rank (Mantel-Cox)	0.538064	2	0.764119
		Test of equality of survival distributions for the different levels of VEGFC_rs10012721_G_T.
VEGFC_rs10012721_G_T	dominant
		KM OS_time_2010 BY VEGFC_rs13122901_A_G
		/STATUS=OS_status_2010(1)
		/PRINT MEAN
		/PLOT SURVIVAL
		/TEST LOGRANK
		/COMPARE OVERALL POOLED.
		Kaplan-Meier
		Notes
		Output Created		05-Jun-2013 12:06:47
		Comments
		Input	Data	Z:\project\plink angiogenesis SNP\VEGFS SPSS data- June 4, 2013.sav
			Active Dataset	DataSet1
			Filter	<none>
			Weight	<none>
			Split File	<none>
			N of Rows in Working Data File	505
		Missing Value Handling	Definition of Missing	User-defined missing values are treated as missing.
			Cases Used	Statistics are based on all cases with valid data for all variables in the analysis.
		Syntax		KM OS_time_2010 BY VEGFC_rs13122901_A_G /STATUS=OS_status_2010(1) /PRINT MEAN /PLOT SURVIVAL /TEST LOGRANK /COMPARE OVERALL POOLED.
		Resources	Processor Time	00 00:00:00.219
			Elapsed Time	00 00:00:00.235
		[DataSet1] Z:\project\plink angiogenesis SNP\VEGFS SPSS data- June 4, 2013.sav
		Warnings
		No statistics are computed because all cases are censored.
		Case Processing Summary
		VEGFC_rs13122901_A_G	Total N	N of Events	Censored
					N	Percent
		.00	383	132	251	0.655352
		1.00	116	37	79	0.681034
		2.00	2	0	2	1
		Overall	501	169	332	0.662675
		Overall Comparisons
			Chi-Square	df	Sig.
		Log Rank (Mantel-Cox)	1.31841	2	0.517264
		Test of equality of survival distributions for the different levels of VEGFC_rs13122901_A_G.
VEGFC_rs13122901_A_G	exclude
		KM OS_time_2010 BY VEGFC_rs4557213_A_G
		/STATUS=OS_status_2010(1)
		/PRINT MEAN
		/PLOT SURVIVAL
		/TEST LOGRANK
		/COMPARE OVERALL POOLED.
		Kaplan-Meier
		Notes
		Output Created		05-Jun-2013 12:06:57
		Comments
		Input	Data	Z:\project\plink angiogenesis SNP\VEGFS SPSS data- June 4, 2013.sav
			Active Dataset	DataSet1
			Filter	<none>
			Weight	<none>
			Split File	<none>
			N of Rows in Working Data File	505
		Missing Value Handling	Definition of Missing	User-defined missing values are treated as missing.
			Cases Used	Statistics are based on all cases with valid data for all variables in the analysis.
		Syntax		KM OS_time_2010 BY VEGFC_rs4557213_A_G /STATUS=OS_status_2010(1) /PRINT MEAN /PLOT SURVIVAL /TEST LOGRANK /COMPARE OVERALL POOLED.
		Resources	Processor Time	00 00:00:00.188
			Elapsed Time	00 00:00:00.297
		[DataSet1] Z:\project\plink angiogenesis SNP\VEGFS SPSS data- June 4, 2013.sav
		Warnings
		No statistics are computed because all cases are censored.
		Case Processing Summary
		VEGFC_rs4557213_A_G	Total N	N of Events	Censored
					N	Percent
		.00	399	135	264	0.661654
		1.00	103	35	68	0.660194
		2.00	2	0	2	1
		Overall	504	170	334	0.662698
		Overall Comparisons
			Chi-Square	df	Sig.
		Log Rank (Mantel-Cox)	0.912476	2	0.633663
		Test of equality of survival distributions for the different levels of VEGFC_rs4557213_A_G.
VEGFC_rs4557213_A_G	dominant
		KM OS_time_2010 BY VEGFC_rs10000057_A_G
		/STATUS=OS_status_2010(1)
		/PRINT MEAN
		/PLOT SURVIVAL
		/TEST LOGRANK
		/COMPARE OVERALL POOLED.
		Kaplan-Meier
		Notes
		Output Created		05-Jun-2013 12:07:07
		Comments
		Input	Data	Z:\project\plink angiogenesis SNP\VEGFS SPSS data- June 4, 2013.sav
			Active Dataset	DataSet1
			Filter	<none>
			Weight	<none>
			Split File	<none>
			N of Rows in Working Data File	505
		Missing Value Handling	Definition of Missing	User-defined missing values are treated as missing.
			Cases Used	Statistics are based on all cases with valid data for all variables in the analysis.
		Syntax		KM OS_time_2010 BY VEGFC_rs10000057_A_G /STATUS=OS_status_2010(1) /PRINT MEAN /PLOT SURVIVAL /TEST LOGRANK /COMPARE OVERALL POOLED.
		Resources	Processor Time	00 00:00:00.219
			Elapsed Time	00 00:00:00.219
		[DataSet1] Z:\project\plink angiogenesis SNP\VEGFS SPSS data- June 4, 2013.sav
		Warnings
		No statistics are computed because all cases are censored.
		Case Processing Summary
		VEGFC_rs10000057_A_G	Total N	N of Events	Censored
					N	Percent
		.00	399	135	264	0.661654
		1.00	103	35	68	0.660194
		2.00	2	0	2	1
		Overall	504	170	334	0.662698
		Overall Comparisons
			Chi-Square	df	Sig.
		Log Rank (Mantel-Cox)	0.912476	2	0.633663
		Test of equality of survival distributions for the different levels of VEGFC_rs10000057_A_G.
VEGFC_rs10000057_A_G	dominant
		KM OS_time_2010 BY VEGFC_rs2333526_C_T
		/STATUS=OS_status_2010(1)
		/PRINT MEAN
		/PLOT SURVIVAL
		/TEST LOGRANK
		/COMPARE OVERALL POOLED.
		Kaplan-Meier
		Notes
		Output Created		05-Jun-2013 12:07:17
		Comments
		Input	Data	Z:\project\plink angiogenesis SNP\VEGFS SPSS data- June 4, 2013.sav
			Active Dataset	DataSet1
			Filter	<none>
			Weight	<none>
			Split File	<none>
			N of Rows in Working Data File	505
		Missing Value Handling	Definition of Missing	User-defined missing values are treated as missing.
			Cases Used	Statistics are based on all cases with valid data for all variables in the analysis.
		Syntax		KM OS_time_2010 BY VEGFC_rs2333526_C_T /STATUS=OS_status_2010(1) /PRINT MEAN /PLOT SURVIVAL /TEST LOGRANK /COMPARE OVERALL POOLED.
		Resources	Processor Time	00 00:00:00.234
			Elapsed Time	00 00:00:00.235
		[DataSet1] Z:\project\plink angiogenesis SNP\VEGFS SPSS data- June 4, 2013.sav
		Warnings
		No statistics are computed because all cases are censored.
		Case Processing Summary
		VEGFC_rs2333526_C_T	Total N	N of Events	Censored
					N	Percent
		.00	404	139	265	0.655941
		1.00	98	31	67	0.683673
		2.00	2	0	2	1
		Overall	504	170	334	0.662698
		Overall Comparisons
			Chi-Square	df	Sig.
		Log Rank (Mantel-Cox)	0.874513	2	0.645806
		Test of equality of survival distributions for the different levels of VEGFC_rs2333526_C_T.
VEGFC_rs2333526_C_T	dominant
		KM OS_time_2010 BY FIGF_rs6527518_G_T
		/STATUS=OS_status_2010(1)
		/PRINT MEAN
		/PLOT SURVIVAL
		/TEST LOGRANK
		/COMPARE OVERALL POOLED.
		Kaplan-Meier
		Notes
		Output Created		05-Jun-2013 12:07:26
		Comments
		Input	Data	Z:\project\plink angiogenesis SNP\VEGFS SPSS data- June 4, 2013.sav
			Active Dataset	DataSet1
			Filter	<none>
			Weight	<none>
			Split File	<none>
			N of Rows in Working Data File	505
		Missing Value Handling	Definition of Missing	User-defined missing values are treated as missing.
			Cases Used	Statistics are based on all cases with valid data for all variables in the analysis.
		Syntax		KM OS_time_2010 BY FIGF_rs6527518_G_T /STATUS=OS_status_2010(1) /PRINT MEAN /PLOT SURVIVAL /TEST LOGRANK /COMPARE OVERALL POOLED.
		Resources	Processor Time	00 00:00:00.218
			Elapsed Time	00 00:00:00.296
		[DataSet1] Z:\project\plink angiogenesis SNP\VEGFS SPSS data- June 4, 2013.sav
		Case Processing Summary
		FIGF_rs6527518_G_T	Total N	N of Events	Censored
					N	Percent
		.00	243	84	159	0.654321
		1.00	90	27	63	0.7
		2.00	169	59	110	0.650888
		Overall	502	170	332	0.661355
		Means and Medians for Survival Time
		FIGF_rs6527518_G_T	Meana				Median
			Estimate	Std. Error	95% Confidence Interval		Estimate	Std. Error	95% Confidence Interval
					Lower Bound	Upper Bound			Lower Bound	Upper Bound
		.00	7.83192	0.199509	7.44088	8.22295	9.48493	0.362041	8.77533	10.1945
		1.00	8.29941	0.335234	7.64235	8.95647	.	.	.	.
		2.00	8.18053	0.277138	7.63734	8.72372	9.38082	0.229208	8.93157	9.83007
		Overall	8.22445	0.163658	7.90368	8.54521	9.48493	0.262593	8.97025	9.99961
		a. Estimation is limited to the largest survival time if it is censored.
		Overall Comparisons
			Chi-Square	df	Sig.
		Log Rank (Mantel-Cox)	0.571079	2	0.751609
		Test of equality of survival distributions for the different levels of FIGF_rs6527518_G_T.
FIGF_rs6527518_G_T	exclude
		KM OS_time_2010 BY FIGF_rs6632474_T_C
		/STATUS=OS_status_2010(1)
		/PRINT MEAN
		/PLOT SURVIVAL
		/TEST LOGRANK
		/COMPARE OVERALL POOLED.
		Kaplan-Meier
		Notes
		Output Created		05-Jun-2013 12:07:36
		Comments
		Input	Data	Z:\project\plink angiogenesis SNP\VEGFS SPSS data- June 4, 2013.sav
			Active Dataset	DataSet1
			Filter	<none>
			Weight	<none>
			Split File	<none>
			N of Rows in Working Data File	505
		Missing Value Handling	Definition of Missing	User-defined missing values are treated as missing.
			Cases Used	Statistics are based on all cases with valid data for all variables in the analysis.
		Syntax		KM OS_time_2010 BY FIGF_rs6632474_T_C /STATUS=OS_status_2010(1) /PRINT MEAN /PLOT SURVIVAL /TEST LOGRANK /COMPARE OVERALL POOLED.
		Resources	Processor Time	00 00:00:00.234
			Elapsed Time	00 00:00:00.235
		[DataSet1] Z:\project\plink angiogenesis SNP\VEGFS SPSS data- June 4, 2013.sav
		Case Processing Summary
		FIGF_rs6632474_T_C	Total N	N of Events	Censored
					N	Percent
		.00	349	121	228	0.653295
		1.00	66	18	48	0.727273
		2.00	89	31	58	0.651685
		Overall	504	170	334	0.662698
		Means and Medians for Survival Time
		FIGF_rs6632474_T_C	Meana				Median
			Estimate	Std. Error	95% Confidence Interval		Estimate	Std. Error	95% Confidence Interval
					Lower Bound	Upper Bound			Lower Bound	Upper Bound
		.00	7.98444	0.205494	7.58167	8.38721	9.34247	0.253207	8.84618	9.83875
		1.00	8.67875	0.403602	7.88769	9.46981	.	.	.	.
		2.00	7.96914	0.343392	7.29609	8.64219	9.39178	.	.	.
		Overall	8.23213	0.163384	7.9119	8.55236	9.48493	0.26246	8.97051	9.99935
		a. Estimation is limited to the largest survival time if it is censored.
		Overall Comparisons
			Chi-Square	df	Sig.
		Log Rank (Mantel-Cox)	2.40193	2	0.300904
		Test of equality of survival distributions for the different levels of FIGF_rs6632474_T_C.
FIGF_rs6632474_T_C	codominant
		KM OS_time_2010 BY FIGF_rs6418686_T_C
		/STATUS=OS_status_2010(1)
		/PRINT MEAN
		/PLOT SURVIVAL
		/TEST LOGRANK
		/COMPARE OVERALL POOLED.
		Kaplan-Meier
		Notes
		Output Created		05-Jun-2013 12:07:46
		Comments
		Input	Data	Z:\project\plink angiogenesis SNP\VEGFS SPSS data- June 4, 2013.sav
			Active Dataset	DataSet1
			Filter	<none>
			Weight	<none>
			Split File	<none>
			N of Rows in Working Data File	505
		Missing Value Handling	Definition of Missing	User-defined missing values are treated as missing.
			Cases Used	Statistics are based on all cases with valid data for all variables in the analysis.
		Syntax		KM OS_time_2010 BY FIGF_rs6418686_T_C /STATUS=OS_status_2010(1) /PRINT MEAN /PLOT SURVIVAL /TEST LOGRANK /COMPARE OVERALL POOLED.
		Resources	Processor Time	00 00:00:00.219
			Elapsed Time	00 00:00:00.219
		[DataSet1] Z:\project\plink angiogenesis SNP\VEGFS SPSS data- June 4, 2013.sav
		Case Processing Summary
		FIGF_rs6418686_T_C	Total N	N of Events	Censored
					N	Percent
		.00	320	110	210	0.65625
		1.00	72	22	50	0.694444
		2.00	111	37	74	0.666667
		Overall	503	169	334	0.664016
		Means and Medians for Survival Time
		FIGF_rs6418686_T_C	Meana				Median
			Estimate	Std. Error	95% Confidence Interval		Estimate	Std. Error	95% Confidence Interval
					Lower Bound	Upper Bound			Lower Bound	Upper Bound
		.00	8.01816	0.213921	7.59888	8.43745	9.34247	0.193321	8.96356	9.72138
		1.00	8.47468	0.393995	7.70244	9.24691	.	.	.	.
		2.00	8.07753	0.300465	7.48861	8.66644	9.39178	.	.	.
		Overall	8.24346	0.163318	7.92336	8.56356	9.48493	0.262403	8.97062	9.99924
		a. Estimation is limited to the largest survival time if it is censored.
		Overall Comparisons
			Chi-Square	df	Sig.
		Log Rank (Mantel-Cox)	0.785584	2	0.675169
		Test of equality of survival distributions for the different levels of FIGF_rs6418686_T_C.
FIGF_rs6418686_T_C	codominant
		KM OS_time_2010 BY FIGF_rs12858444_T_C
		/STATUS=OS_status_2010(1)
		/PRINT MEAN
		/PLOT SURVIVAL
		/TEST LOGRANK
		/COMPARE OVERALL POOLED.
		Kaplan-Meier
		Notes
		Output Created		05-Jun-2013 12:07:57
		Comments
		Input	Data	Z:\project\plink angiogenesis SNP\VEGFS SPSS data- June 4, 2013.sav
			Active Dataset	DataSet1
			Filter	<none>
			Weight	<none>
			Split File	<none>
			N of Rows in Working Data File	505
		Missing Value Handling	Definition of Missing	User-defined missing values are treated as missing.
			Cases Used	Statistics are based on all cases with valid data for all variables in the analysis.
		Syntax		KM OS_time_2010 BY FIGF_rs12858444_T_C /STATUS=OS_status_2010(1) /PRINT MEAN /PLOT SURVIVAL /TEST LOGRANK /COMPARE OVERALL POOLED.
		Resources	Processor Time	00 00:00:00.234
			Elapsed Time	00 00:00:00.235
		[DataSet1] Z:\project\plink angiogenesis SNP\VEGFS SPSS data- June 4, 2013.sav
		Case Processing Summary
		FIGF_rs12858444_T_C	Total N	N of Events	Censored
					N	Percent
		.00	372	121	251	0.674731
		1.00	73	24	49	0.671233
		2.00	59	25	34	0.576271
		Overall	504	170	334	0.662698
		Means and Medians for Survival Time
		FIGF_rs12858444_T_C	Meana				Median
			Estimate	Std. Error	95% Confidence Interval		Estimate	Std. Error	95% Confidence Interval
					Lower Bound	Upper Bound			Lower Bound	Upper Bound
		.00	8.10158	0.16841	7.77149	8.43166	10.0658	.	.	.
		1.00	8.20998	0.410833	7.40475	9.01521	.	.	.	.
		2.00	7.67197	0.425752	6.8375	8.50644	8.85753	0.701396	7.4828	10.2323
		Overall	8.23213	0.163384	7.9119	8.55236	9.48493	0.26246	8.97051	9.99935
		a. Estimation is limited to the largest survival time if it is censored.
		Overall Comparisons
			Chi-Square	df	Sig.
		Log Rank (Mantel-Cox)	1.5425	2	0.462434
		Test of equality of survival distributions for the different levels of FIGF_rs12858444_T_C.
FIGF_rs12858444_T_C	recessive
		KM OS_time_2010 BY FIGF_rs4830939_G_A
		/STATUS=OS_status_2010(1)
		/PRINT MEAN
		/PLOT SURVIVAL
		/TEST LOGRANK
		/COMPARE OVERALL POOLED.
		Kaplan-Meier
		Notes
		Output Created		05-Jun-2013 12:08:06
		Comments
		Input	Data	Z:\project\plink angiogenesis SNP\VEGFS SPSS data- June 4, 2013.sav
			Active Dataset	DataSet1
			Filter	<none>
			Weight	<none>
			Split File	<none>
			N of Rows in Working Data File	505
		Missing Value Handling	Definition of Missing	User-defined missing values are treated as missing.
			Cases Used	Statistics are based on all cases with valid data for all variables in the analysis.
		Syntax		KM OS_time_2010 BY FIGF_rs4830939_G_A /STATUS=OS_status_2010(1) /PRINT MEAN /PLOT SURVIVAL /TEST LOGRANK /COMPARE OVERALL POOLED.
		Resources	Processor Time	00 00:00:00.234
			Elapsed Time	00 00:00:00.233
		[DataSet1] Z:\project\plink angiogenesis SNP\VEGFS SPSS data- June 4, 2013.sav
		Case Processing Summary
		FIGF_rs4830939_G_A	Total N	N of Events	Censored
					N	Percent
		.00	252	85	167	0.662698
		1.00	89	27	62	0.696629
		2.00	163	58	105	0.644172
		Overall	504	170	334	0.662698
		Means and Medians for Survival Time
		FIGF_rs4830939_G_A	Meana				Median
			Estimate	Std. Error	95% Confidence Interval		Estimate	Std. Error	95% Confidence Interval
					Lower Bound	Upper Bound			Lower Bound	Upper Bound
		.00	8.23117	0.228224	7.78385	8.67849	9.39178	0.15149	9.09486	9.6887
		1.00	8.36766	0.321586	7.73735	8.99797	10.0658	.	.	.
		2.00	7.64804	0.242577	7.17259	8.12349	9.34247	.	.	.
		Overall	8.23213	0.163384	7.9119	8.55236	9.48493	0.26246	8.97051	9.99935
		a. Estimation is limited to the largest survival time if it is censored.
		Overall Comparisons
			Chi-Square	df	Sig.
		Log Rank (Mantel-Cox)	1.59976	2	0.449384
		Test of equality of survival distributions for the different levels of FIGF_rs4830939_G_A.
FIGF_rs4830939_G_A	recessive or codominant
		KM OS_time_2010 BY FIGF_rs6632521_C_T
		/STATUS=OS_status_2010(1)
		/PRINT MEAN
		/PLOT SURVIVAL
		/TEST LOGRANK
		/COMPARE OVERALL POOLED.
		Kaplan-Meier
		Notes
		Output Created		05-Jun-2013 12:08:15
		Comments
		Input	Data	Z:\project\plink angiogenesis SNP\VEGFS SPSS data- June 4, 2013.sav
			Active Dataset	DataSet1
			Filter	<none>
			Weight	<none>
			Split File	<none>
			N of Rows in Working Data File	505
		Missing Value Handling	Definition of Missing	User-defined missing values are treated as missing.
			Cases Used	Statistics are based on all cases with valid data for all variables in the analysis.
		Syntax		KM OS_time_2010 BY FIGF_rs6632521_C_T /STATUS=OS_status_2010(1) /PRINT MEAN /PLOT SURVIVAL /TEST LOGRANK /COMPARE OVERALL POOLED.
		Resources	Processor Time	00 00:00:00.234
			Elapsed Time	00 00:00:00.235
		[DataSet1] Z:\project\plink angiogenesis SNP\VEGFS SPSS data- June 4, 2013.sav
		Case Processing Summary
		FIGF_rs6632521_C_T	Total N	N of Events	Censored
					N	Percent
		.00	354	120	234	0.661017
		1.00	64	20	44	0.6875
		2.00	86	30	56	0.651163
		Overall	504	170	334	0.662698
		Means and Medians for Survival Time
		FIGF_rs6632521_C_T	Meana				Median
			Estimate	Std. Error	95% Confidence Interval		Estimate	Std. Error	95% Confidence Interval
					Lower Bound	Upper Bound			Lower Bound	Upper Bound
		.00	8.03538	0.205727	7.63216	8.43861	9.34247	0.203857	8.94291	9.74203
		1.00	8.48373	0.41083	7.6785	9.28896	.	.	.	.
		2.00	7.94969	0.348089	7.26744	8.63195	9.39178	.	.	.
		Overall	8.23213	0.163384	7.9119	8.55236	9.48493	0.26246	8.97051	9.99935
		a. Estimation is limited to the largest survival time if it is censored.
		Overall Comparisons
			Chi-Square	df	Sig.
		Log Rank (Mantel-Cox)	0.667069	2	0.716387
		Test of equality of survival distributions for the different levels of FIGF_rs6632521_C_T.
FIGF_rs6632521_C_T	codominant
		KM OS_time_2010 BY FIGF_rs6632528_T_C
		/STATUS=OS_status_2010(1)
		/PRINT MEAN
		/PLOT SURVIVAL
		/TEST LOGRANK
		/COMPARE OVERALL POOLED.
		Kaplan-Meier
		Notes
		Output Created		05-Jun-2013 12:08:25
		Comments
		Input	Data	Z:\project\plink angiogenesis SNP\VEGFS SPSS data- June 4, 2013.sav
			Active Dataset	DataSet1
			Filter	<none>
			Weight	<none>
			Split File	<none>
			N of Rows in Working Data File	505
		Missing Value Handling	Definition of Missing	User-defined missing values are treated as missing.
			Cases Used	Statistics are based on all cases with valid data for all variables in the analysis.
		Syntax		KM OS_time_2010 BY FIGF_rs6632528_T_C /STATUS=OS_status_2010(1) /PRINT MEAN /PLOT SURVIVAL /TEST LOGRANK /COMPARE OVERALL POOLED.
		Resources	Processor Time	00 00:00:00.235
			Elapsed Time	00 00:00:00.235
		[DataSet1] Z:\project\plink angiogenesis SNP\VEGFS SPSS data- June 4, 2013.sav
		Case Processing Summary
		FIGF_rs6632528_T_C	Total N	N of Events	Censored
					N	Percent
		.00	353	120	233	0.660057
		1.00	64	20	44	0.6875
		2.00	87	30	57	0.655172
		Overall	504	170	334	0.662698
		Means and Medians for Survival Time
		FIGF_rs6632528_T_C	Meana				Median
			Estimate	Std. Error	95% Confidence Interval		Estimate	Std. Error	95% Confidence Interval
					Lower Bound	Upper Bound			Lower Bound	Upper Bound
		.00	8.01046	0.205651	7.60738	8.41354	9.34247	0.199058	8.95231	9.73262
		1.00	8.48373	0.41083	7.6785	9.28896	.	.	.	.
		2.00	8.00004	0.343123	7.32752	8.67256	9.39178	.	.	.
		Overall	8.23213	0.163384	7.9119	8.55236	9.48493	0.26246	8.97051	9.99935
		a. Estimation is limited to the largest survival time if it is censored.
		Overall Comparisons
			Chi-Square	df	Sig.
		Log Rank (Mantel-Cox)	0.701918	2	0.704013
		Test of equality of survival distributions for the different levels of FIGF_rs6632528_T_C.
FIGF_rs6632528_T_C	codominant
		KM OS_time_2010 BY PGF_rs8185_A_G
		/STATUS=OS_status_2010(1)
		/PRINT MEAN
		/PLOT SURVIVAL
		/TEST LOGRANK
		/COMPARE OVERALL POOLED.
		Kaplan-Meier
		Notes
		Output Created		05-Jun-2013 12:08:34
		Comments
		Input	Data	Z:\project\plink angiogenesis SNP\VEGFS SPSS data- June 4, 2013.sav
			Active Dataset	DataSet1
			Filter	<none>
			Weight	<none>
			Split File	<none>
			N of Rows in Working Data File	505
		Missing Value Handling	Definition of Missing	User-defined missing values are treated as missing.
			Cases Used	Statistics are based on all cases with valid data for all variables in the analysis.
		Syntax		KM OS_time_2010 BY PGF_rs8185_A_G /STATUS=OS_status_2010(1) /PRINT MEAN /PLOT SURVIVAL /TEST LOGRANK /COMPARE OVERALL POOLED.
		Resources	Processor Time	00 00:00:00.250
			Elapsed Time	00 00:00:00.280
		[DataSet1] Z:\project\plink angiogenesis SNP\VEGFS SPSS data- June 4, 2013.sav
		Case Processing Summary
		PGF_rs8185_A_G	Total N	N of Events	Censored
					N	Percent
		.00	350	111	239	0.682857
		1.00	143	54	89	0.622378
		2.00	11	5	6	0.545455
		Overall	504	170	334	0.662698
		Means and Medians for Survival Time
		PGF_rs8185_A_G	Meana				Median
			Estimate	Std. Error	95% Confidence Interval		Estimate	Std. Error	95% Confidence Interval
					Lower Bound	Upper Bound			Lower Bound	Upper Bound
		.00	8.3003	0.18277	7.94207	8.65853	10.0658	.	.	.
		1.00	7.8754	0.320086	7.24803	8.50276	9.33699	0.66334	8.03684	10.6371
		2.00	6.76301	0.921832	4.95622	8.5698	8.86849	0	.	.
		Overall	8.23213	0.163384	7.9119	8.55236	9.48493	0.26246	8.97051	9.99935
		a. Estimation is limited to the largest survival time if it is censored.
		Overall Comparisons
			Chi-Square	df	Sig.
		Log Rank (Mantel-Cox)	3.80074	2	0.149514
		Test of equality of survival distributions for the different levels of PGF_rs8185_A_G.
PGF_rs8185_A_G	recessive
		KM OS_time_2010 BY PGF_rs12411_A_T
		/STATUS=OS_status_2010(1)
		/PRINT MEAN
		/PLOT SURVIVAL
		/TEST LOGRANK
		/COMPARE OVERALL POOLED.
		Kaplan-Meier
		Notes
		Output Created		05-Jun-2013 12:08:44
		Comments
		Input	Data	Z:\project\plink angiogenesis SNP\VEGFS SPSS data- June 4, 2013.sav
			Active Dataset	DataSet1
			Filter	<none>
			Weight	<none>
			Split File	<none>
			N of Rows in Working Data File	505
		Missing Value Handling	Definition of Missing	User-defined missing values are treated as missing.
			Cases Used	Statistics are based on all cases with valid data for all variables in the analysis.
		Syntax		KM OS_time_2010 BY PGF_rs12411_A_T /STATUS=OS_status_2010(1) /PRINT MEAN /PLOT SURVIVAL /TEST LOGRANK /COMPARE OVERALL POOLED.
		Resources	Processor Time	00 00:00:00.203
			Elapsed Time	00 00:00:00.219
		[DataSet1] Z:\project\plink angiogenesis SNP\VEGFS SPSS data- June 4, 2013.sav
		Case Processing Summary
		PGF_rs12411_A_T	Total N	N of Events	Censored
					N	Percent
		.00	326	103	223	0.684049
		1.00	162	62	100	0.617284
		2.00	16	5	11	0.6875
		Overall	504	170	334	0.662698
		Means and Medians for Survival Time
		PGF_rs12411_A_T	Meana				Median
			Estimate	Std. Error	95% Confidence Interval		Estimate	Std. Error	95% Confidence Interval
					Lower Bound	Upper Bound			Lower Bound	Upper Bound
		.00	8.29861	0.189617	7.92696	8.67025	10.0658	.	.	.
		1.00	7.80872	0.312066	7.19707	8.42037	9.33699	1.13773	7.10703	11.5669
		2.00	7.85763	0.72264	6.44125	9.274	8.86849	3.39607	2.21219	15.5248
		Overall	8.23213	0.163384	7.9119	8.55236	9.48493	0.26246	8.97051	9.99935
		a. Estimation is limited to the largest survival time if it is censored.
		Overall Comparisons
			Chi-Square	df	Sig.
		Log Rank (Mantel-Cox)	3.08446	2	0.213904
		Test of equality of survival distributions for the different levels of PGF_rs12411_A_T.
PGF_rs12411_A_T	recessive, codominant
		KM OS_time_2010 BY FLT1_rs9554314_A_C
		/STATUS=OS_status_2010(1)
		/PRINT MEAN
		/PLOT SURVIVAL
		/TEST LOGRANK
		/COMPARE OVERALL POOLED.
		Kaplan-Meier
		Notes
		Output Created		05-Jun-2013 12:08:55
		Comments
		Input	Data	Z:\project\plink angiogenesis SNP\VEGFS SPSS data- June 4, 2013.sav
			Active Dataset	DataSet1
			Filter	<none>
			Weight	<none>
			Split File	<none>
			N of Rows in Working Data File	505
		Missing Value Handling	Definition of Missing	User-defined missing values are treated as missing.
			Cases Used	Statistics are based on all cases with valid data for all variables in the analysis.
		Syntax		KM OS_time_2010 BY FLT1_rs9554314_A_C /STATUS=OS_status_2010(1) /PRINT MEAN /PLOT SURVIVAL /TEST LOGRANK /COMPARE OVERALL POOLED.
		Resources	Processor Time	00 00:00:00.218
			Elapsed Time	00 00:00:00.234
		[DataSet1] Z:\project\plink angiogenesis SNP\VEGFS SPSS data- June 4, 2013.sav
		Warnings
		No statistics are computed because all cases are censored.
		Case Processing Summary
		FLT1_rs9554314_A_C	Total N	N of Events	Censored
					N	Percent
		.00	430	144	286	0.665116
		1.00	73	26	47	0.643836
		2.00	1	0	1	1
		Overall	504	170	334	0.662698
		Overall Comparisons
			Chi-Square	df	Sig.
		Log Rank (Mantel-Cox)	0.806973	2	0.667987
		Test of equality of survival distributions for the different levels of FLT1_rs9554314_A_C.
FLT1_rs9554314_A_C	exclude
		KM OS_time_2010 BY FLT1_rs12429309_T_C
		/STATUS=OS_status_2010(1)
		/PRINT MEAN
		/PLOT SURVIVAL
		/TEST LOGRANK
		/COMPARE OVERALL POOLED.
		Kaplan-Meier
		Notes
		Output Created		05-Jun-2013 12:09:04
		Comments
		Input	Data	Z:\project\plink angiogenesis SNP\VEGFS SPSS data- June 4, 2013.sav
			Active Dataset	DataSet1
			Filter	<none>
			Weight	<none>
			Split File	<none>
			N of Rows in Working Data File	505
		Missing Value Handling	Definition of Missing	User-defined missing values are treated as missing.
			Cases Used	Statistics are based on all cases with valid data for all variables in the analysis.
		Syntax		KM OS_time_2010 BY FLT1_rs12429309_T_C /STATUS=OS_status_2010(1) /PRINT MEAN /PLOT SURVIVAL /TEST LOGRANK /COMPARE OVERALL POOLED.
		Resources	Processor Time	00 00:00:00.234
			Elapsed Time	00 00:00:00.297
		[DataSet1] Z:\project\plink angiogenesis SNP\VEGFS SPSS data- June 4, 2013.sav
		Case Processing Summary
		FLT1_rs12429309_T_C	Total N	N of Events	Censored
					N	Percent
		.00	314	102	212	0.675159
		1.00	169	61	108	0.639053
		2.00	21	7	14	0.666667
		Overall	504	170	334	0.662698
		Means and Medians for Survival Time
		FLT1_rs12429309_T_C	Meana				Median
			Estimate	Std. Error	95% Confidence Interval		Estimate	Std. Error	95% Confidence Interval
					Lower Bound	Upper Bound			Lower Bound	Upper Bound
		.00	8.02247	0.184334	7.66118	8.38377	9.39178	0.296203	8.81122	9.97234
		1.00	8.15383	0.277723	7.60949	8.69817	10.0658	.	.	.
		2.00	7.7062	0.677513	6.37827	9.03412	9.33699	.	.	.
		Overall	8.23213	0.163384	7.9119	8.55236	9.48493	0.26246	8.97051	9.99935
		a. Estimation is limited to the largest survival time if it is censored.
		Overall Comparisons
			Chi-Square	df	Sig.
		Log Rank (Mantel-Cox)	0.370308	2	0.830976
		Test of equality of survival distributions for the different levels of FLT1_rs12429309_T_C.
FLT1_rs12429309_T_C	dominant, codominant
		KM OS_time_2010 BY FLT1_rs9513070_A_G
		/STATUS=OS_status_2010(1)
		/PRINT MEAN
		/PLOT SURVIVAL
		/TEST LOGRANK
		/COMPARE OVERALL POOLED.
		Kaplan-Meier
		Notes
		Output Created		05-Jun-2013 12:09:16
		Comments
		Input	Data	Z:\project\plink angiogenesis SNP\VEGFS SPSS data- June 4, 2013.sav
			Active Dataset	DataSet1
			Filter	<none>
			Weight	<none>
			Split File	<none>
			N of Rows in Working Data File	505
		Missing Value Handling	Definition of Missing	User-defined missing values are treated as missing.
			Cases Used	Statistics are based on all cases with valid data for all variables in the analysis.
		Syntax		KM OS_time_2010 BY FLT1_rs9513070_A_G /STATUS=OS_status_2010(1) /PRINT MEAN /PLOT SURVIVAL /TEST LOGRANK /COMPARE OVERALL POOLED.
		Resources	Processor Time	00 00:00:00.234
			Elapsed Time	00 00:00:00.236
		[DataSet1] Z:\project\plink angiogenesis SNP\VEGFS SPSS data- June 4, 2013.sav
		Case Processing Summary
		FLT1_rs9513070_A_G	Total N	N of Events	Censored
					N	Percent
		.00	182	56	126	0.692308
		1.00	233	84	149	0.639485
		2.00	89	30	59	0.662921
		Overall	504	170	334	0.662698
		Means and Medians for Survival Time
		FLT1_rs9513070_A_G	Meana				Median
			Estimate	Std. Error	95% Confidence Interval		Estimate	Std. Error	95% Confidence Interval
					Lower Bound	Upper Bound			Lower Bound	Upper Bound
		.00	8.24818	0.237286	7.7831	8.71326	.	.	.	.
		1.00	7.91757	0.229828	7.46711	8.36803	9.34247	0.214728	8.9216	9.76333
		2.00	8.28372	0.375167	7.54839	9.01905	9.48493	0.895752	7.72926	11.2406
		Overall	8.23213	0.163384	7.9119	8.55236	9.48493	0.26246	8.97051	9.99935
		a. Estimation is limited to the largest survival time if it is censored.
		Overall Comparisons
			Chi-Square	df	Sig.
		Log Rank (Mantel-Cox)	1.46148	2	0.481552
		Test of equality of survival distributions for the different levels of FLT1_rs9513070_A_G.
FLT1_rs9513070_A_G	exclude
		KM OS_time_2010 BY FLT1_rs12877323_T_G
		/STATUS=OS_status_2010(1)
		/PRINT MEAN
		/PLOT SURVIVAL
		/TEST LOGRANK
		/COMPARE OVERALL POOLED.
		Kaplan-Meier
		Notes
		Output Created		05-Jun-2013 12:09:25
		Comments
		Input	Data	Z:\project\plink angiogenesis SNP\VEGFS SPSS data- June 4, 2013.sav
			Active Dataset	DataSet1
			Filter	<none>
			Weight	<none>
			Split File	<none>
			N of Rows in Working Data File	505
		Missing Value Handling	Definition of Missing	User-defined missing values are treated as missing.
			Cases Used	Statistics are based on all cases with valid data for all variables in the analysis.
		Syntax		KM OS_time_2010 BY FLT1_rs12877323_T_G /STATUS=OS_status_2010(1) /PRINT MEAN /PLOT SURVIVAL /TEST LOGRANK /COMPARE OVERALL POOLED.
		Resources	Processor Time	00 00:00:00.219
			Elapsed Time	00 00:00:00.235
		[DataSet1] Z:\project\plink angiogenesis SNP\VEGFS SPSS data- June 4, 2013.sav
		Case Processing Summary
		FLT1_rs12877323_T_G	Total N	N of Events	Censored
					N	Percent
		.00	400	132	268	0.67
		1.00	91	32	59	0.648352
		2.00	13	6	7	0.538462
		Overall	504	170	334	0.662698
		Means and Medians for Survival Time
		FLT1_rs12877323_T_G	Meana				Median
			Estimate	Std. Error	95% Confidence Interval		Estimate	Std. Error	95% Confidence Interval
					Lower Bound	Upper Bound			Lower Bound	Upper Bound
		.00	8.31222	0.180666	7.95811	8.66632	9.48493	0.332027	8.83416	10.1357
		1.00	7.82078	0.354179	7.12659	8.51497	9.34247	0.778557	7.81649	10.8684
		2.00	6.69281	0.843083	5.04037	8.34526	7.23014	.	.	.
		Overall	8.23213	0.163384	7.9119	8.55236	9.48493	0.26246	8.97051	9.99935
		a. Estimation is limited to the largest survival time if it is censored.
		Overall Comparisons
			Chi-Square	df	Sig.
		Log Rank (Mantel-Cox)	1.50669	2	0.47079
		Test of equality of survival distributions for the different levels of FLT1_rs12877323_T_G.
FLT1_rs12877323_T_G	recessive
		KM OS_time_2010 BY FLT1_rs3794397_C_T
		/STATUS=OS_status_2010(1)
		/PRINT MEAN
		/PLOT SURVIVAL
		/TEST LOGRANK
		/COMPARE OVERALL POOLED.
		Kaplan-Meier
		Notes
		Output Created		05-Jun-2013 12:09:35
		Comments
		Input	Data	Z:\project\plink angiogenesis SNP\VEGFS SPSS data- June 4, 2013.sav
			Active Dataset	DataSet1
			Filter	<none>
			Weight	<none>
			Split File	<none>
			N of Rows in Working Data File	505
		Missing Value Handling	Definition of Missing	User-defined missing values are treated as missing.
			Cases Used	Statistics are based on all cases with valid data for all variables in the analysis.
		Syntax		KM OS_time_2010 BY FLT1_rs3794397_C_T /STATUS=OS_status_2010(1) /PRINT MEAN /PLOT SURVIVAL /TEST LOGRANK /COMPARE OVERALL POOLED.
		Resources	Processor Time	00 00:00:00.235
			Elapsed Time	00 00:00:00.233
		[DataSet1] Z:\project\plink angiogenesis SNP\VEGFS SPSS data- June 4, 2013.sav
		Case Processing Summary
		FLT1_rs3794397_C_T	Total N	N of Events	Censored
					N	Percent
		.00	405	137	268	0.661728
		1.00	90	31	59	0.655556
		2.00	9	2	7	0.777778
		Overall	504	170	334	0.662698
		Means and Medians for Survival Time
		FLT1_rs3794397_C_T	Meana				Median
			Estimate	Std. Error	95% Confidence Interval		Estimate	Std. Error	95% Confidence Interval
					Lower Bound	Upper Bound			Lower Bound	Upper Bound
		.00	8.15534	0.172237	7.81775	8.49292	9.66027	.	.	.
		1.00	7.92729	0.379095	7.18426	8.67031	8.86849	0.686635	7.52269	10.2143
		2.00	8.18904	0.816044	6.58959	9.78849	.	.	.	.
		Overall	8.23213	0.163384	7.9119	8.55236	9.48493	0.26246	8.97051	9.99935
		a. Estimation is limited to the largest survival time if it is censored.
		Overall Comparisons
			Chi-Square	df	Sig.
		Log Rank (Mantel-Cox)	0.697857	2	0.705443
		Test of equality of survival distributions for the different levels of FLT1_rs3794397_C_T.
FLT1_rs3794397_C_T	exclude
		KM OS_time_2010 BY FLT1_rs3794399_G_T
		/STATUS=OS_status_2010(1)
		/PRINT MEAN
		/PLOT SURVIVAL
		/TEST LOGRANK
		/COMPARE OVERALL POOLED.
		Kaplan-Meier
		Notes
		Output Created		05-Jun-2013 12:09:43
		Comments
		Input	Data	Z:\project\plink angiogenesis SNP\VEGFS SPSS data- June 4, 2013.sav
			Active Dataset	DataSet1
			Filter	<none>
			Weight	<none>
			Split File	<none>
			N of Rows in Working Data File	505
		Missing Value Handling	Definition of Missing	User-defined missing values are treated as missing.
			Cases Used	Statistics are based on all cases with valid data for all variables in the analysis.
		Syntax		KM OS_time_2010 BY FLT1_rs3794399_G_T /STATUS=OS_status_2010(1) /PRINT MEAN /PLOT SURVIVAL /TEST LOGRANK /COMPARE OVERALL POOLED.
		Resources	Processor Time	00 00:00:00.219
			Elapsed Time	00 00:00:00.217
		[DataSet1] Z:\project\plink angiogenesis SNP\VEGFS SPSS data- June 4, 2013.sav
		Case Processing Summary
		FLT1_rs3794399_G_T	Total N	N of Events	Censored
					N	Percent
		.00	418	145	273	0.65311
		1.00	80	21	59	0.7375
		2.00	6	4	2	0.333333
		Overall	504	170	334	0.662698
		Means and Medians for Survival Time
		FLT1_rs3794399_G_T	Meana				Median
			Estimate	Std. Error	95% Confidence Interval		Estimate	Std. Error	95% Confidence Interval
					Lower Bound	Upper Bound			Lower Bound	Upper Bound
		.00	8.14722	0.18012	7.79419	8.50026	9.39178	0.226414	8.94801	9.83555
		1.00	8.61918	0.382702	7.86908	9.36927	.	.	.	.
		2.00	6.7	0.988767	4.76202	8.63798	6.96438	1.51781	3.98948	9.93929
		Overall	8.23213	0.163384	7.9119	8.55236	9.48493	0.26246	8.97051	9.99935
		a. Estimation is limited to the largest survival time if it is censored.
		Overall Comparisons
			Chi-Square	df	Sig.
		Log Rank (Mantel-Cox)	2.80833	2	0.245572
		Test of equality of survival distributions for the different levels of FLT1_rs3794399_G_T.
FLT1_rs3794399_G_T	dominant
		KM OS_time_2010 BY FLT1_rs2296188_C_T
		/STATUS=OS_status_2010(1)
		/PRINT MEAN
		/PLOT SURVIVAL
		/TEST LOGRANK
		/COMPARE OVERALL POOLED.
		Kaplan-Meier
		Notes
		Output Created		05-Jun-2013 12:09:54
		Comments
		Input	Data	Z:\project\plink angiogenesis SNP\VEGFS SPSS data- June 4, 2013.sav
			Active Dataset	DataSet1
			Filter	<none>
			Weight	<none>
			Split File	<none>
			N of Rows in Working Data File	505
		Missing Value Handling	Definition of Missing	User-defined missing values are treated as missing.
			Cases Used	Statistics are based on all cases with valid data for all variables in the analysis.
		Syntax		KM OS_time_2010 BY FLT1_rs2296188_C_T /STATUS=OS_status_2010(1) /PRINT MEAN /PLOT SURVIVAL /TEST LOGRANK /COMPARE OVERALL POOLED.
		Resources	Processor Time	00 00:00:00.234
			Elapsed Time	00 00:00:00.250
		[DataSet1] Z:\project\plink angiogenesis SNP\VEGFS SPSS data- June 4, 2013.sav
		Case Processing Summary
		FLT1_rs2296188_C_T	Total N	N of Events	Censored
					N	Percent
		.00	383	123	260	0.678851
		1.00	110	43	67	0.609091
		2.00	11	4	7	0.636364
		Overall	504	170	334	0.662698
		Means and Medians for Survival Time
		FLT1_rs2296188_C_T	Meana				Median
			Estimate	Std. Error	95% Confidence Interval		Estimate	Std. Error	95% Confidence Interval
					Lower Bound	Upper Bound			Lower Bound	Upper Bound
		.00	8.33443	0.184405	7.973	8.69586	9.48493	0.175513	9.14093	9.82894
		1.00	7.76752	0.346412	7.08855	8.44648	9.03288	.	.	.
		2.00	7.63238	1.01234	5.6482	9.61656	.	.	.	.
		Overall	8.23213	0.163384	7.9119	8.55236	9.48493	0.26246	8.97051	9.99935
		a. Estimation is limited to the largest survival time if it is censored.
		Overall Comparisons
			Chi-Square	df	Sig.
		Log Rank (Mantel-Cox)	2.5416	2	0.280607
		Test of equality of survival distributions for the different levels of FLT1_rs2296188_C_T.
FLT1_rs2296188_C_T	recessive, dominant
		KM OS_time_2010 BY FLT1_rs2296189_A_G
		/STATUS=OS_status_2010(1)
		/PRINT MEAN
		/PLOT SURVIVAL
		/TEST LOGRANK
		/COMPARE OVERALL POOLED.
		Kaplan-Meier
		Notes
		Output Created		05-Jun-2013 12:10:12
		Comments
		Input	Data	Z:\project\plink angiogenesis SNP\VEGFS SPSS data- June 4, 2013.sav
			Active Dataset	DataSet1
			Filter	<none>
			Weight	<none>
			Split File	<none>
			N of Rows in Working Data File	505
		Missing Value Handling	Definition of Missing	User-defined missing values are treated as missing.
			Cases Used	Statistics are based on all cases with valid data for all variables in the analysis.
		Syntax		KM OS_time_2010 BY FLT1_rs2296189_A_G /STATUS=OS_status_2010(1) /PRINT MEAN /PLOT SURVIVAL /TEST LOGRANK /COMPARE OVERALL POOLED.
		Resources	Processor Time	00 00:00:00.234
[truncated: 3,442 more rows]
