# Supplementary material for: No associations of a set of SNPs in the Vascular Endothelial Growth Factor (VEGF) and Matrix Metalloproteinase (MMP) genes with survival of colorectal cancer patients
Source: Cancer Med. 2016 Jun 23;5(9):2221–31. doi: 10.1002/cam4.796 (PMC5055182; doi:10.1002/cam4.796)
Supplement: Supplementary file 5 — Table S3. Kaplan‐Meier curves for MMP1‐MMP16 SNPs (overall survival analysis). [file CAM4-5-2221-s005.xlsx]

## Sheet: MMP1-MMP16-OS
rs number of the SNP	estimations	GET
		FILE='Z:\project\plink angiogenesis SNP\MMP1-16 data- June 4, 2013.sav'.
		DATASET NAME DataSet1 WINDOW=FRONT.
		KM OS_time_2010 BY MMP1_rs5854_C_T
		/STATUS=OS_status_2010(1)
		/PRINT MEAN
		/PLOT SURVIVAL
		/TEST LOGRANK
		/COMPARE OVERALL POOLED.
		Kaplan-Meier
		Notes
		Output Created		05-Jun-2013 12:36:37
		Comments
		Input	Data	Z:\project\plink angiogenesis SNP\MMP1-16 data- June 4, 2013.sav
			Active Dataset	DataSet1
			Filter	<none>
			Weight	<none>
			Split File	<none>
			N of Rows in Working Data File	505
		Missing Value Handling	Definition of Missing	User-defined missing values are treated as missing.
			Cases Used	Statistics are based on all cases with valid data for all variables in the analysis.
		Syntax		KM OS_time_2010 BY MMP1_rs5854_C_T /STATUS=OS_status_2010(1) /PRINT MEAN /PLOT SURVIVAL /TEST LOGRANK /COMPARE OVERALL POOLED.
		Resources	Processor Time	00 00:00:01.313
			Elapsed Time	00 00:00:00.875
		[DataSet1] Z:\project\plink angiogenesis SNP\MMP1-16 data- June 4, 2013.sav
		Case Processing Summary
		MMP1_rs5854_C_T	Total N	N of Events	Censored
					N	Percent
		.00	200	67	133	0.665
		1.00	224	74	150	0.669643
		2.00	66	21	45	0.681818
		Overall	490	162	328	0.669388
		Means and Medians for Survival Time
		MMP1_rs5854_C_T	Meana				Median
			Estimate	Std. Error	95% Confidence Interval		Estimate	Std. Error	95% Confidence Interval
					Lower Bound	Upper Bound			Lower Bound	Upper Bound
		.00	8.38679	0.248662	7.89941	8.87416	.	.	.	.
		1.00	7.96215	0.221633	7.52774	8.39655	9.39178	0.0812053	9.23262	9.55094
		2.00	8.10985	0.359501	7.40522	8.81447	9.38082	0.817431	7.77866	10.983
		Overall	8.28593	0.16452	7.96347	8.60839	9.48493	0.262382	8.97066	9.9992
		a. Estimation is limited to the largest survival time if it is censored.
		Overall Comparisons
			Chi-Square	df	Sig.
		Log Rank (Mantel-Cox)	0.178899	2	0.914434
		Test of equality of survival distributions for the different levels of MMP1_rs5854_C_T.
MMP1_rs5854_C_T	recessive
		KM OS_time_2010 BY MMP1_rs2071230_A_G
		/STATUS=OS_status_2010(1)
		/PRINT MEAN
		/PLOT SURVIVAL
		/TEST LOGRANK
		/COMPARE OVERALL POOLED.
		Kaplan-Meier
		Notes
		Output Created		05-Jun-2013 12:36:51
		Comments
		Input	Data	Z:\project\plink angiogenesis SNP\MMP1-16 data- June 4, 2013.sav
			Active Dataset	DataSet1
			Filter	<none>
			Weight	<none>
			Split File	<none>
			N of Rows in Working Data File	505
		Missing Value Handling	Definition of Missing	User-defined missing values are treated as missing.
			Cases Used	Statistics are based on all cases with valid data for all variables in the analysis.
		Syntax		KM OS_time_2010 BY MMP1_rs2071230_A_G /STATUS=OS_status_2010(1) /PRINT MEAN /PLOT SURVIVAL /TEST LOGRANK /COMPARE OVERALL POOLED.
		Resources	Processor Time	00 00:00:00.328
			Elapsed Time	00 00:00:00.391
		[DataSet1] Z:\project\plink angiogenesis SNP\MMP1-16 data- June 4, 2013.sav
		Case Processing Summary
		MMP1_rs2071230_A_G	Total N	N of Events	Censored
					N	Percent
		.00	434	143	291	0.670507
		1.00	66	24	42	0.636364
		Overall	500	167	333	0.666
		Means and Medians for Survival Time
		MMP1_rs2071230_A_G	Meana				Median
			Estimate	Std. Error	95% Confidence Interval		Estimate	Std. Error	95% Confidence Interval
					Lower Bound	Upper Bound			Lower Bound	Upper Bound
		.00	8.31945	0.174689	7.97706	8.66184	9.66027	0.331631	9.01028	10.3103
		1.00	7.57896	0.431523	6.73318	8.42474	8.85753	0.943582	7.00811	10.707
		Overall	8.2536	0.16424	7.93169	8.57551	9.48493	0.260658	8.97404	9.99582
		a. Estimation is limited to the largest survival time if it is censored.
		Overall Comparisons
			Chi-Square	df	Sig.
		Log Rank (Mantel-Cox)	1.17292	1	0.278801
		Test of equality of survival distributions for the different levels of MMP1_rs2071230_A_G.
MMP1_rs2071230_A_G	dominant
		KM OS_time_2010 BY MMP1_rs2239008_G_A
		/STATUS=OS_status_2010(1)
		/PRINT MEAN
		/PLOT SURVIVAL
		/TEST LOGRANK
		/COMPARE OVERALL POOLED.
		Kaplan-Meier
		Notes
		Output Created		05-Jun-2013 12:37:03
		Comments
		Input	Data	Z:\project\plink angiogenesis SNP\MMP1-16 data- June 4, 2013.sav
			Active Dataset	DataSet1
			Filter	<none>
			Weight	<none>
			Split File	<none>
			N of Rows in Working Data File	505
		Missing Value Handling	Definition of Missing	User-defined missing values are treated as missing.
			Cases Used	Statistics are based on all cases with valid data for all variables in the analysis.
		Syntax		KM OS_time_2010 BY MMP1_rs2239008_G_A /STATUS=OS_status_2010(1) /PRINT MEAN /PLOT SURVIVAL /TEST LOGRANK /COMPARE OVERALL POOLED.
		Resources	Processor Time	00 00:00:00.312
			Elapsed Time	00 00:00:00.297
		[DataSet1] Z:\project\plink angiogenesis SNP\MMP1-16 data- June 4, 2013.sav
		Case Processing Summary
		MMP1_rs2239008_G_A	Total N	N of Events	Censored
					N	Percent
		.00	334	116	218	0.652695
		1.00	147	44	103	0.70068
		2.00	23	10	13	0.565217
		Overall	504	170	334	0.662698
		Means and Medians for Survival Time
		MMP1_rs2239008_G_A	Meana				Median
			Estimate	Std. Error	95% Confidence Interval		Estimate	Std. Error	95% Confidence Interval
					Lower Bound	Upper Bound			Lower Bound	Upper Bound
		.00	8.03822	0.205217	7.63599	8.44044	9.34247	0.176373	8.99677	9.68816
		1.00	8.50816	0.272447	7.97417	9.04216	.	.	.	.
		2.00	7.80476	0.615076	6.59921	9.01031	8.20548	.	.	.
		Overall	8.23213	0.163384	7.9119	8.55236	9.48493	0.26246	8.97051	9.99935
		a. Estimation is limited to the largest survival time if it is censored.
		Overall Comparisons
			Chi-Square	df	Sig.
		Log Rank (Mantel-Cox)	2.09374	2	0.351036
		Test of equality of survival distributions for the different levels of MMP1_rs2239008_G_A.
MMP1_rs2239008_G_A	recessive
		KM OS_time_2010 BY MMP1_rs470215_A_G
		/STATUS=OS_status_2010(1)
		/PRINT MEAN
		/PLOT SURVIVAL
		/TEST LOGRANK
		/COMPARE OVERALL POOLED.
		Kaplan-Meier
		Notes
		Output Created		05-Jun-2013 12:37:12
		Comments
		Input	Data	Z:\project\plink angiogenesis SNP\MMP1-16 data- June 4, 2013.sav
			Active Dataset	DataSet1
			Filter	<none>
			Weight	<none>
			Split File	<none>
			N of Rows in Working Data File	505
		Missing Value Handling	Definition of Missing	User-defined missing values are treated as missing.
			Cases Used	Statistics are based on all cases with valid data for all variables in the analysis.
		Syntax		KM OS_time_2010 BY MMP1_rs470215_A_G /STATUS=OS_status_2010(1) /PRINT MEAN /PLOT SURVIVAL /TEST LOGRANK /COMPARE OVERALL POOLED.
		Resources	Processor Time	00 00:00:00.218
			Elapsed Time	00 00:00:00.250
		[DataSet1] Z:\project\plink angiogenesis SNP\MMP1-16 data- June 4, 2013.sav
		Case Processing Summary
		MMP1_rs470215_A_G	Total N	N of Events	Censored
					N	Percent
		.00	198	67	131	0.661616
		1.00	238	82	156	0.655462
		2.00	66	21	45	0.681818
		Overall	502	170	332	0.661355
		Means and Medians for Survival Time
		MMP1_rs470215_A_G	Meana				Median
			Estimate	Std. Error	95% Confidence Interval		Estimate	Std. Error	95% Confidence Interval
					Lower Bound	Upper Bound			Lower Bound	Upper Bound
		.00	8.37278	0.2497	7.88337	8.8622	.	.	.	.
		1.00	7.85852	0.218117	7.43101	8.28603	9.34247	0.331961	8.69182	9.99311
		2.00	8.10985	0.359501	7.40522	8.81447	9.38082	0.817431	7.77866	10.983
		Overall	8.22648	0.163618	7.90578	8.54717	9.48493	0.262533	8.97037	9.9995
		a. Estimation is limited to the largest survival time if it is censored.
		Overall Comparisons
			Chi-Square	df	Sig.
		Log Rank (Mantel-Cox)	0.579799	2	0.748339
		Test of equality of survival distributions for the different levels of MMP1_rs470215_A_G.
MMP1_rs470215_A_G	recessive
		KM OS_time_2010 BY MMP1_rs470747_T_C
		/STATUS=OS_status_2010(1)
		/PRINT MEAN
		/PLOT SURVIVAL
		/TEST LOGRANK
		/COMPARE OVERALL POOLED.
		Kaplan-Meier
		Notes
		Output Created		05-Jun-2013 12:37:21
		Comments
		Input	Data	Z:\project\plink angiogenesis SNP\MMP1-16 data- June 4, 2013.sav
			Active Dataset	DataSet1
			Filter	<none>
			Weight	<none>
			Split File	<none>
			N of Rows in Working Data File	505
		Missing Value Handling	Definition of Missing	User-defined missing values are treated as missing.
			Cases Used	Statistics are based on all cases with valid data for all variables in the analysis.
		Syntax		KM OS_time_2010 BY MMP1_rs470747_T_C /STATUS=OS_status_2010(1) /PRINT MEAN /PLOT SURVIVAL /TEST LOGRANK /COMPARE OVERALL POOLED.
		Resources	Processor Time	00 00:00:00.203
			Elapsed Time	00 00:00:00.391
		[DataSet1] Z:\project\plink angiogenesis SNP\MMP1-16 data- June 4, 2013.sav
		Case Processing Summary
		MMP1_rs470747_T_C	Total N	N of Events	Censored
					N	Percent
		.00	200	67	133	0.665
		1.00	238	82	156	0.655462
		2.00	66	21	45	0.681818
		Overall	504	170	334	0.662698
		Means and Medians for Survival Time
		MMP1_rs470747_T_C	Meana				Median
			Estimate	Std. Error	95% Confidence Interval		Estimate	Std. Error	95% Confidence Interval
					Lower Bound	Upper Bound			Lower Bound	Upper Bound
		.00	8.38679	0.248662	7.89941	8.87416	.	.	.	.
		1.00	7.85852	0.218117	7.43101	8.28603	9.34247	0.331961	8.69182	9.99311
		2.00	8.10985	0.359501	7.40522	8.81447	9.38082	0.817431	7.77866	10.983
		Overall	8.23213	0.163384	7.9119	8.55236	9.48493	0.26246	8.97051	9.99935
		a. Estimation is limited to the largest survival time if it is censored.
		Overall Comparisons
			Chi-Square	df	Sig.
		Log Rank (Mantel-Cox)	0.623931	2	0.732007
		Test of equality of survival distributions for the different levels of MMP1_rs470747_T_C.
MMP1_rs470747_T_C	recessive
		KM OS_time_2010 BY MMP1_rs1938901_C_T
		/STATUS=OS_status_2010(1)
		/PRINT MEAN
		/PLOT SURVIVAL
		/TEST LOGRANK
		/COMPARE OVERALL POOLED.
		Kaplan-Meier
		Notes
		Output Created		05-Jun-2013 12:37:30
		Comments
		Input	Data	Z:\project\plink angiogenesis SNP\MMP1-16 data- June 4, 2013.sav
			Active Dataset	DataSet1
			Filter	<none>
			Weight	<none>
			Split File	<none>
			N of Rows in Working Data File	505
		Missing Value Handling	Definition of Missing	User-defined missing values are treated as missing.
			Cases Used	Statistics are based on all cases with valid data for all variables in the analysis.
		Syntax		KM OS_time_2010 BY MMP1_rs1938901_C_T /STATUS=OS_status_2010(1) /PRINT MEAN /PLOT SURVIVAL /TEST LOGRANK /COMPARE OVERALL POOLED.
		Resources	Processor Time	00 00:00:00.234
			Elapsed Time	00 00:00:00.234
		[DataSet1] Z:\project\plink angiogenesis SNP\MMP1-16 data- June 4, 2013.sav
		Case Processing Summary
		MMP1_rs1938901_C_T	Total N	N of Events	Censored
					N	Percent
		.00	256	80	176	0.6875
		1.00	208	73	135	0.649038
		2.00	40	17	23	0.575
		Overall	504	170	334	0.662698
		Means and Medians for Survival Time
		MMP1_rs1938901_C_T	Meana				Median
			Estimate	Std. Error	95% Confidence Interval		Estimate	Std. Error	95% Confidence Interval
					Lower Bound	Upper Bound			Lower Bound	Upper Bound
		.00	8.2196	0.232412	7.76407	8.67513	9.38082	0.0339426	9.31429	9.44735
		1.00	8.14845	0.236588	7.68474	8.61217	.	.	.	.
		2.00	7.68619	0.50369	6.69895	8.67342	.	.	.	.
		Overall	8.23213	0.163384	7.9119	8.55236	9.48493	0.26246	8.97051	9.99935
		a. Estimation is limited to the largest survival time if it is censored.
		Overall Comparisons
			Chi-Square	df	Sig.
		Log Rank (Mantel-Cox)	0.897028	2	0.638576
		Test of equality of survival distributions for the different levels of MMP1_rs1938901_C_T.
MMP1_rs1938901_C_T	recessive, codominant
		KM OS_time_2010 BY MMP1_rs7125062_T_C
		/STATUS=OS_status_2010(1)
		/PRINT MEAN
		/PLOT SURVIVAL
		/TEST LOGRANK
		/COMPARE OVERALL POOLED.
		Kaplan-Meier
		Notes
		Output Created		05-Jun-2013 12:37:38
		Comments
		Input	Data	Z:\project\plink angiogenesis SNP\MMP1-16 data- June 4, 2013.sav
			Active Dataset	DataSet1
			Filter	<none>
			Weight	<none>
			Split File	<none>
			N of Rows in Working Data File	505
		Missing Value Handling	Definition of Missing	User-defined missing values are treated as missing.
			Cases Used	Statistics are based on all cases with valid data for all variables in the analysis.
		Syntax		KM OS_time_2010 BY MMP1_rs7125062_T_C /STATUS=OS_status_2010(1) /PRINT MEAN /PLOT SURVIVAL /TEST LOGRANK /COMPARE OVERALL POOLED.
		Resources	Processor Time	00 00:00:00.234
			Elapsed Time	00 00:00:00.359
		[DataSet1] Z:\project\plink angiogenesis SNP\MMP1-16 data- June 4, 2013.sav
		Case Processing Summary
		MMP1_rs7125062_T_C	Total N	N of Events	Censored
					N	Percent
		.00	282	96	186	0.659574
		1.00	190	63	127	0.668421
		2.00	32	11	21	0.65625
		Overall	504	170	334	0.662698
		Means and Medians for Survival Time
		MMP1_rs7125062_T_C	Meana				Median
			Estimate	Std. Error	95% Confidence Interval		Estimate	Std. Error	95% Confidence Interval
					Lower Bound	Upper Bound			Lower Bound	Upper Bound
		.00	8.1026	0.221316	7.66883	8.53638	9.38082	0.169359	9.04888	9.71277
		1.00	8.22127	0.249694	7.73187	8.71067	.	.	.	.
		2.00	8.13979	0.529305	7.10235	9.17723	.	.	.	.
		Overall	8.23213	0.163384	7.9119	8.55236	9.48493	0.26246	8.97051	9.99935
		a. Estimation is limited to the largest survival time if it is censored.
		Overall Comparisons
			Chi-Square	df	Sig.
		Log Rank (Mantel-Cox)	0.170264	2	0.918391
		Test of equality of survival distributions for the different levels of MMP1_rs7125062_T_C.
MMP1_rs7125062_T_C	recessive
		KM OS_time_2010 BY MMP1_rs470558_G_A
		/STATUS=OS_status_2010(1)
		/PRINT MEAN
		/PLOT SURVIVAL
		/TEST LOGRANK
		/COMPARE OVERALL POOLED.
		Kaplan-Meier
		Notes
		Output Created		05-Jun-2013 12:37:48
		Comments
		Input	Data	Z:\project\plink angiogenesis SNP\MMP1-16 data- June 4, 2013.sav
			Active Dataset	DataSet1
			Filter	<none>
			Weight	<none>
			Split File	<none>
			N of Rows in Working Data File	505
		Missing Value Handling	Definition of Missing	User-defined missing values are treated as missing.
			Cases Used	Statistics are based on all cases with valid data for all variables in the analysis.
		Syntax		KM OS_time_2010 BY MMP1_rs470558_G_A /STATUS=OS_status_2010(1) /PRINT MEAN /PLOT SURVIVAL /TEST LOGRANK /COMPARE OVERALL POOLED.
		Resources	Processor Time	00 00:00:00.234
			Elapsed Time	00 00:00:00.250
		[DataSet1] Z:\project\plink angiogenesis SNP\MMP1-16 data- June 4, 2013.sav
		Warnings
		No statistics are computed because all cases are censored.
		Case Processing Summary
		MMP1_rs470558_G_A	Total N	N of Events	Censored
					N	Percent
		.00	451	157	294	0.651885
		1.00	52	13	39	0.75
		2.00	1	0	1	1
		Overall	504	170	334	0.662698
		Overall Comparisons
			Chi-Square	df	Sig.
		Log Rank (Mantel-Cox)	3.01428	2	0.221543
		Test of equality of survival distributions for the different levels of MMP1_rs470558_G_A.
MMP1_rs470558_G_A	dominant
		KM OS_time_2010 BY MMP1_rs10488_G_A
		/STATUS=OS_status_2010(1)
		/PRINT MEAN
		/PLOT SURVIVAL
		/TEST LOGRANK
		/COMPARE OVERALL POOLED.
		Kaplan-Meier
		Notes
		Output Created		05-Jun-2013 12:37:57
		Comments
		Input	Data	Z:\project\plink angiogenesis SNP\MMP1-16 data- June 4, 2013.sav
			Active Dataset	DataSet1
			Filter	<none>
			Weight	<none>
			Split File	<none>
			N of Rows in Working Data File	505
		Missing Value Handling	Definition of Missing	User-defined missing values are treated as missing.
			Cases Used	Statistics are based on all cases with valid data for all variables in the analysis.
		Syntax		KM OS_time_2010 BY MMP1_rs10488_G_A /STATUS=OS_status_2010(1) /PRINT MEAN /PLOT SURVIVAL /TEST LOGRANK /COMPARE OVERALL POOLED.
		Resources	Processor Time	00 00:00:00.250
			Elapsed Time	00 00:00:00.218
		[DataSet1] Z:\project\plink angiogenesis SNP\MMP1-16 data- June 4, 2013.sav
		Warnings
		No statistics are computed because all cases are censored.
		Case Processing Summary
		MMP1_rs10488_G_A	Total N	N of Events	Censored
					N	Percent
		.00	430	153	277	0.644186
		1.00	72	17	55	0.763889
		2.00	1	0	1	1
		Overall	503	170	333	0.662028
		Overall Comparisons
			Chi-Square	df	Sig.
		Log Rank (Mantel-Cox)	3.35574	2	0.186772
		Test of equality of survival distributions for the different levels of MMP1_rs10488_G_A.
MMP1_rs10488_G_A	dominant
		KM OS_time_2010 BY MMP1_rs3213460_G_A
		/STATUS=OS_status_2010(1)
		/PRINT MEAN
		/PLOT SURVIVAL
		/TEST LOGRANK
		/COMPARE OVERALL POOLED.
		Kaplan-Meier
		Notes
		Output Created		05-Jun-2013 12:38:11
		Comments
		Input	Data	Z:\project\plink angiogenesis SNP\MMP1-16 data- June 4, 2013.sav
			Active Dataset	DataSet1
			Filter	<none>
			Weight	<none>
			Split File	<none>
			N of Rows in Working Data File	505
		Missing Value Handling	Definition of Missing	User-defined missing values are treated as missing.
			Cases Used	Statistics are based on all cases with valid data for all variables in the analysis.
		Syntax		KM OS_time_2010 BY MMP1_rs3213460_G_A /STATUS=OS_status_2010(1) /PRINT MEAN /PLOT SURVIVAL /TEST LOGRANK /COMPARE OVERALL POOLED.
		Resources	Processor Time	00 00:00:00.234
			Elapsed Time	00 00:00:00.235
		[DataSet1] Z:\project\plink angiogenesis SNP\MMP1-16 data- June 4, 2013.sav
		Case Processing Summary
		MMP1_rs3213460_G_A	Total N	N of Events	Censored
					N	Percent
		.00	356	122	234	0.657303
		1.00	136	45	91	0.669118
		2.00	12	3	9	0.75
		Overall	504	170	334	0.662698
		Means and Medians for Survival Time
		MMP1_rs3213460_G_A	Meana				Median
			Estimate	Std. Error	95% Confidence Interval		Estimate	Std. Error	95% Confidence Interval
					Lower Bound	Upper Bound			Lower Bound	Upper Bound
		.00	8.19854	0.193407	7.81946	8.57761	9.48493	0.15658	9.17803	9.79183
		1.00	7.88418	0.276938	7.34138	8.42698	9.39178	.	.	.
		2.00	6.984	0.479006	6.04515	7.92286	.	.	.	.
		Overall	8.23213	0.163384	7.9119	8.55236	9.48493	0.26246	8.97051	9.99935
		a. Estimation is limited to the largest survival time if it is censored.
		Overall Comparisons
			Chi-Square	df	Sig.
		Log Rank (Mantel-Cox)	0.195963	2	0.906666
		Test of equality of survival distributions for the different levels of MMP1_rs3213460_G_A.
MMP1_rs3213460_G_A	recessive
		KM OS_time_2010 BY MMP2_rs1477017_A_G
		/STATUS=OS_status_2010(1)
		/PRINT MEAN
		/PLOT SURVIVAL
		/TEST LOGRANK
		/COMPARE OVERALL POOLED.
		Kaplan-Meier
		Notes
		Output Created		05-Jun-2013 12:38:21
		Comments
		Input	Data	Z:\project\plink angiogenesis SNP\MMP1-16 data- June 4, 2013.sav
			Active Dataset	DataSet1
			Filter	<none>
			Weight	<none>
			Split File	<none>
			N of Rows in Working Data File	505
		Missing Value Handling	Definition of Missing	User-defined missing values are treated as missing.
			Cases Used	Statistics are based on all cases with valid data for all variables in the analysis.
		Syntax		KM OS_time_2010 BY MMP2_rs1477017_A_G /STATUS=OS_status_2010(1) /PRINT MEAN /PLOT SURVIVAL /TEST LOGRANK /COMPARE OVERALL POOLED.
		Resources	Processor Time	00 00:00:00.250
			Elapsed Time	00 00:00:00.516
		[DataSet1] Z:\project\plink angiogenesis SNP\MMP1-16 data- June 4, 2013.sav
		Case Processing Summary
		MMP2_rs1477017_A_G	Total N	N of Events	Censored
					N	Percent
		.00	213	70	143	0.671362
		1.00	226	77	149	0.659292
		2.00	65	23	42	0.646154
		Overall	504	170	334	0.662698
		Means and Medians for Survival Time
		MMP2_rs1477017_A_G	Meana				Median
			Estimate	Std. Error	95% Confidence Interval		Estimate	Std. Error	95% Confidence Interval
					Lower Bound	Upper Bound			Lower Bound	Upper Bound
		.00	8.30475	0.252642	7.80957	8.79993	10.0658	0.913317	8.27565	11.8559
		1.00	7.97664	0.218208	7.54895	8.40433	9.39178	0.232407	8.93626	9.8473
		2.00	7.82189	0.411609	7.01514	8.62864	9.66027	2.89157	3.99281	15.3277
		Overall	8.23213	0.163384	7.9119	8.55236	9.48493	0.26246	8.97051	9.99935
		a. Estimation is limited to the largest survival time if it is censored.
		Overall Comparisons
			Chi-Square	df	Sig.
		Log Rank (Mantel-Cox)	0.258422	2	0.878788
		Test of equality of survival distributions for the different levels of MMP2_rs1477017_A_G.
MMP2_rs1477017_A_G	recessive
		KM OS_time_2010 BY MMP2_rs865094_A_G
		/STATUS=OS_status_2010(1)
		/PRINT MEAN
		/PLOT SURVIVAL
		/TEST LOGRANK
		/COMPARE OVERALL POOLED.
		Kaplan-Meier
		Notes
		Output Created		05-Jun-2013 12:38:31
		Comments
		Input	Data	Z:\project\plink angiogenesis SNP\MMP1-16 data- June 4, 2013.sav
			Active Dataset	DataSet1
			Filter	<none>
			Weight	<none>
			Split File	<none>
			N of Rows in Working Data File	505
		Missing Value Handling	Definition of Missing	User-defined missing values are treated as missing.
			Cases Used	Statistics are based on all cases with valid data for all variables in the analysis.
		Syntax		KM OS_time_2010 BY MMP2_rs865094_A_G /STATUS=OS_status_2010(1) /PRINT MEAN /PLOT SURVIVAL /TEST LOGRANK /COMPARE OVERALL POOLED.
		Resources	Processor Time	00 00:00:00.250
			Elapsed Time	00 00:00:00.266
		[DataSet1] Z:\project\plink angiogenesis SNP\MMP1-16 data- June 4, 2013.sav
		Case Processing Summary
		MMP2_rs865094_A_G	Total N	N of Events	Censored
					N	Percent
		.00	379	124	255	0.672823
		1.00	110	40	70	0.636364
		2.00	15	6	9	0.6
		Overall	504	170	334	0.662698
		Means and Medians for Survival Time
		MMP2_rs865094_A_G	Meana				Median
			Estimate	Std. Error	95% Confidence Interval		Estimate	Std. Error	95% Confidence Interval
					Lower Bound	Upper Bound			Lower Bound	Upper Bound
		.00	8.28511	0.188415	7.91581	8.6544	9.66027	0.349274	8.9757	10.3449
		1.00	7.89771	0.308503	7.29304	8.50237	8.85753	.	.	.
		2.00	7.66049	0.696411	6.29552	9.02546	9.38082	0	.	.
		Overall	8.23213	0.163384	7.9119	8.55236	9.48493	0.26246	8.97051	9.99935
		a. Estimation is limited to the largest survival time if it is censored.
		Overall Comparisons
			Chi-Square	df	Sig.
		Log Rank (Mantel-Cox)	0.565977	2	0.753528
		Test of equality of survival distributions for the different levels of MMP2_rs865094_A_G.
MMP2_rs865094_A_G	dominant
		KM OS_time_2010 BY MMP2_rs17301608_C_T
		/STATUS=OS_status_2010(1)
		/PRINT MEAN
		/PLOT SURVIVAL
		/TEST LOGRANK
		/COMPARE OVERALL POOLED.
		Kaplan-Meier
		Notes
		Output Created		05-Jun-2013 12:38:41
		Comments
		Input	Data	Z:\project\plink angiogenesis SNP\MMP1-16 data- June 4, 2013.sav
			Active Dataset	DataSet1
			Filter	<none>
			Weight	<none>
			Split File	<none>
			N of Rows in Working Data File	505
		Missing Value Handling	Definition of Missing	User-defined missing values are treated as missing.
			Cases Used	Statistics are based on all cases with valid data for all variables in the analysis.
		Syntax		KM OS_time_2010 BY MMP2_rs17301608_C_T /STATUS=OS_status_2010(1) /PRINT MEAN /PLOT SURVIVAL /TEST LOGRANK /COMPARE OVERALL POOLED.
		Resources	Processor Time	00 00:00:00.203
			Elapsed Time	00 00:00:00.219
		[DataSet1] Z:\project\plink angiogenesis SNP\MMP1-16 data- June 4, 2013.sav
		Case Processing Summary
		MMP2_rs17301608_C_T	Total N	N of Events	Censored
					N	Percent
		.00	213	70	143	0.671362
		1.00	225	76	149	0.662222
		2.00	66	24	42	0.636364
		Overall	504	170	334	0.662698
		Means and Medians for Survival Time
		MMP2_rs17301608_C_T	Meana				Median
			Estimate	Std. Error	95% Confidence Interval		Estimate	Std. Error	95% Confidence Interval
					Lower Bound	Upper Bound			Lower Bound	Upper Bound
		.00	8.29875	0.252845	7.80318	8.79433	10.0658	0.913744	8.27481	11.8567
		1.00	8.00996	0.217014	7.58461	8.4353	9.39178	0.23211	8.93685	9.84672
		2.00	7.72405	0.416839	6.90705	8.54105	9.66027	2.89347	3.98907	15.3315
		Overall	8.23213	0.163384	7.9119	8.55236	9.48493	0.26246	8.97051	9.99935
		a. Estimation is limited to the largest survival time if it is censored.
		Overall Comparisons
			Chi-Square	df	Sig.
		Log Rank (Mantel-Cox)	0.532689	2	0.766175
		Test of equality of survival distributions for the different levels of MMP2_rs17301608_C_T.
MMP2_rs17301608_C_T	recessive
		KM OS_time_2010 BY MMP2_rs1132896_G_C
		/STATUS=OS_status_2010(1)
		/PRINT MEAN
		/PLOT SURVIVAL
		/TEST LOGRANK
		/COMPARE OVERALL POOLED.
		Kaplan-Meier
		Notes
		Output Created		05-Jun-2013 12:38:55
		Comments
		Input	Data	Z:\project\plink angiogenesis SNP\MMP1-16 data- June 4, 2013.sav
			Active Dataset	DataSet1
			Filter	<none>
			Weight	<none>
			Split File	<none>
			N of Rows in Working Data File	505
		Missing Value Handling	Definition of Missing	User-defined missing values are treated as missing.
			Cases Used	Statistics are based on all cases with valid data for all variables in the analysis.
		Syntax		KM OS_time_2010 BY MMP2_rs1132896_G_C /STATUS=OS_status_2010(1) /PRINT MEAN /PLOT SURVIVAL /TEST LOGRANK /COMPARE OVERALL POOLED.
		Resources	Processor Time	00 00:00:00.234
			Elapsed Time	00 00:00:00.250
		[DataSet1] Z:\project\plink angiogenesis SNP\MMP1-16 data- June 4, 2013.sav
		Case Processing Summary
		MMP2_rs1132896_G_C	Total N	N of Events	Censored
					N	Percent
		.00	218	72	146	0.669725
		1.00	223	77	146	0.654709
		2.00	62	21	41	0.66129
		Overall	503	170	333	0.662028
		Means and Medians for Survival Time
		MMP2_rs1132896_G_C	Meana				Median
			Estimate	Std. Error	95% Confidence Interval		Estimate	Std. Error	95% Confidence Interval
					Lower Bound	Upper Bound			Lower Bound	Upper Bound
		.00	8.30294	0.249921	7.81309	8.79278	10.0658	0.91154	8.27913	11.8524
		1.00	7.95084	0.219859	7.51991	8.38176	9.34247	0.220909	8.90948	9.77545
		2.00	7.89829	0.422579	7.07004	8.72655	9.66027	2.8885	3.99882	15.3217
		Overall	8.22904	0.163506	7.90857	8.54952	9.48493	0.262502	8.97043	9.99944
		a. Estimation is limited to the largest survival time if it is censored.
		Overall Comparisons
			Chi-Square	df	Sig.
		Log Rank (Mantel-Cox)	0.067418	2	0.966853
		Test of equality of survival distributions for the different levels of MMP2_rs1132896_G_C.
MMP2_rs1132896_G_C	exclude
		KM OS_time_2010 BY MMP2_rs1053605_C_T
		/STATUS=OS_status_2010(1)
		/PRINT MEAN
		/PLOT SURVIVAL
		/TEST LOGRANK
		/COMPARE OVERALL POOLED.
		Kaplan-Meier
		Notes
		Output Created		05-Jun-2013 12:39:04
		Comments
		Input	Data	Z:\project\plink angiogenesis SNP\MMP1-16 data- June 4, 2013.sav
			Active Dataset	DataSet1
			Filter	<none>
			Weight	<none>
			Split File	<none>
			N of Rows in Working Data File	505
		Missing Value Handling	Definition of Missing	User-defined missing values are treated as missing.
			Cases Used	Statistics are based on all cases with valid data for all variables in the analysis.
		Syntax		KM OS_time_2010 BY MMP2_rs1053605_C_T /STATUS=OS_status_2010(1) /PRINT MEAN /PLOT SURVIVAL /TEST LOGRANK /COMPARE OVERALL POOLED.
		Resources	Processor Time	00 00:00:00.219
			Elapsed Time	00 00:00:00.250
		[DataSet1] Z:\project\plink angiogenesis SNP\MMP1-16 data- June 4, 2013.sav
		Warnings
		No statistics are computed because all cases are censored.
		Case Processing Summary
		MMP2_rs1053605_C_T	Total N	N of Events	Censored
					N	Percent
		.00	436	150	286	0.655963
		1.00	66	20	46	0.69697
		2.00	2	0	2	1
		Overall	504	170	334	0.662698
		Overall Comparisons
			Chi-Square	df	Sig.
		Log Rank (Mantel-Cox)	0.84027	2	0.656958
		Test of equality of survival distributions for the different levels of MMP2_rs1053605_C_T.
MMP2_rs1053605_C_T	dominant
		KM OS_time_2010 BY MMP2_rs866770_A_G
		/STATUS=OS_status_2010(1)
		/PRINT MEAN
		/PLOT SURVIVAL
		/TEST LOGRANK
		/COMPARE OVERALL POOLED.
		Kaplan-Meier
		Notes
		Output Created		05-Jun-2013 12:39:17
		Comments
		Input	Data	Z:\project\plink angiogenesis SNP\MMP1-16 data- June 4, 2013.sav
			Active Dataset	DataSet1
			Filter	<none>
			Weight	<none>
			Split File	<none>
			N of Rows in Working Data File	505
		Missing Value Handling	Definition of Missing	User-defined missing values are treated as missing.
			Cases Used	Statistics are based on all cases with valid data for all variables in the analysis.
		Syntax		KM OS_time_2010 BY MMP2_rs866770_A_G /STATUS=OS_status_2010(1) /PRINT MEAN /PLOT SURVIVAL /TEST LOGRANK /COMPARE OVERALL POOLED.
		Resources	Processor Time	00 00:00:00.219
			Elapsed Time	00 00:00:00.234
		[DataSet1] Z:\project\plink angiogenesis SNP\MMP1-16 data- June 4, 2013.sav
		Case Processing Summary
		MMP2_rs866770_A_G	Total N	N of Events	Censored
					N	Percent
		.00	384	127	257	0.669271
		1.00	108	39	69	0.638889
		2.00	12	4	8	0.666667
		Overall	504	170	334	0.662698
		Means and Medians for Survival Time
		MMP2_rs866770_A_G	Meana				Median
			Estimate	Std. Error	95% Confidence Interval		Estimate	Std. Error	95% Confidence Interval
					Lower Bound	Upper Bound			Lower Bound	Upper Bound
		.00	8.26042	0.187731	7.89247	8.62838	9.66027	0.349139	8.97596	10.3446
		1.00	7.92031	0.308468	7.31571	8.52491	8.85753	.	.	.
		2.00	8.06684	0.766246	6.565	9.56868	9.38082	0	.	.
		Overall	8.23213	0.163384	7.9119	8.55236	9.48493	0.26246	8.97051	9.99935
		a. Estimation is limited to the largest survival time if it is censored.
		Overall Comparisons
			Chi-Square	df	Sig.
		Log Rank (Mantel-Cox)	0.223651	2	0.8942
		Test of equality of survival distributions for the different levels of MMP2_rs866770_A_G.
MMP2_rs866770_A_G	recessive, codominant
		KM OS_time_2010 BY MMP2_rs9302671_G_T
		/STATUS=OS_status_2010(1)
		/PRINT MEAN
		/PLOT SURVIVAL
		/TEST LOGRANK
		/COMPARE OVERALL POOLED.
		Kaplan-Meier
		Notes
		Output Created		05-Jun-2013 12:39:28
		Comments
		Input	Data	Z:\project\plink angiogenesis SNP\MMP1-16 data- June 4, 2013.sav
			Active Dataset	DataSet1
			Filter	<none>
			Weight	<none>
			Split File	<none>
			N of Rows in Working Data File	505
		Missing Value Handling	Definition of Missing	User-defined missing values are treated as missing.
			Cases Used	Statistics are based on all cases with valid data for all variables in the analysis.
		Syntax		KM OS_time_2010 BY MMP2_rs9302671_G_T /STATUS=OS_status_2010(1) /PRINT MEAN /PLOT SURVIVAL /TEST LOGRANK /COMPARE OVERALL POOLED.
		Resources	Processor Time	00 00:00:00.234
			Elapsed Time	00 00:00:00.235
		[DataSet1] Z:\project\plink angiogenesis SNP\MMP1-16 data- June 4, 2013.sav
		Case Processing Summary
		MMP2_rs9302671_G_T	Total N	N of Events	Censored
					N	Percent
		.00	217	72	145	0.668203
		1.00	224	77	147	0.65625
		2.00	63	21	42	0.666667
		Overall	504	170	334	0.662698
		Means and Medians for Survival Time
		MMP2_rs9302671_G_T	Meana				Median
			Estimate	Std. Error	95% Confidence Interval		Estimate	Std. Error	95% Confidence Interval
					Lower Bound	Upper Bound			Lower Bound	Upper Bound
		.00	8.28886	0.250651	7.79758	8.78013	10.0658	0.912728	8.27681	11.8547
		1.00	7.96185	0.219153	7.53231	8.39139	9.39178	0.232845	8.9354	9.84816
		2.00	7.92682	0.418601	7.10636	8.74727	9.66027	2.88649	4.00276	15.3178
		Overall	8.23213	0.163384	7.9119	8.55236	9.48493	0.26246	8.97051	9.99935
		a. Estimation is limited to the largest survival time if it is censored.
		Overall Comparisons
			Chi-Square	df	Sig.
		Log Rank (Mantel-Cox)	0.028149	2	0.986024
		Test of equality of survival distributions for the different levels of MMP2_rs9302671_G_T.
MMP2_rs9302671_G_T	exclude
		KM OS_time_2010 BY MMP2_rs2241145_G_C
		/STATUS=OS_status_2010(1)
		/PRINT MEAN
		/PLOT SURVIVAL
		/TEST LOGRANK
		/COMPARE OVERALL POOLED.
		Kaplan-Meier
		Notes
		Output Created		05-Jun-2013 12:39:40
		Comments
		Input	Data	Z:\project\plink angiogenesis SNP\MMP1-16 data- June 4, 2013.sav
			Active Dataset	DataSet1
			Filter	<none>
			Weight	<none>
			Split File	<none>
			N of Rows in Working Data File	505
		Missing Value Handling	Definition of Missing	User-defined missing values are treated as missing.
			Cases Used	Statistics are based on all cases with valid data for all variables in the analysis.
		Syntax		KM OS_time_2010 BY MMP2_rs2241145_G_C /STATUS=OS_status_2010(1) /PRINT MEAN /PLOT SURVIVAL /TEST LOGRANK /COMPARE OVERALL POOLED.
		Resources	Processor Time	00 00:00:00.219
			Elapsed Time	00 00:00:00.218
		[DataSet1] Z:\project\plink angiogenesis SNP\MMP1-16 data- June 4, 2013.sav
		Case Processing Summary
		MMP2_rs2241145_G_C	Total N	N of Events	Censored
					N	Percent
		.00	165	58	107	0.648485
		1.00	244	78	166	0.680328
		2.00	86	30	56	0.651163
		Overall	495	166	329	0.664646
		Means and Medians for Survival Time
		MMP2_rs2241145_G_C	Meana				Median
			Estimate	Std. Error	95% Confidence Interval		Estimate	Std. Error	95% Confidence Interval
					Lower Bound	Upper Bound			Lower Bound	Upper Bound
		.00	8.15295	0.283025	7.59822	8.70768	9.38082	0.701172	8.00652	10.7551
		1.00	8.21944	0.223374	7.78163	8.65726	9.39178	0.0919328	9.21159	9.57197
		2.00	7.87583	0.367985	7.15458	8.59708	.	.	.	.
		Overall	8.25136	0.164852	7.92825	8.57447	9.48493	0.291698	8.9132	10.0567
		a. Estimation is limited to the largest survival time if it is censored.
		Overall Comparisons
			Chi-Square	df	Sig.
		Log Rank (Mantel-Cox)	0.376956	2	0.828219
		Test of equality of survival distributions for the different levels of MMP2_rs2241145_G_C.
MMP2_rs2241145_G_C	exclude
		KM OS_time_2010 BY MMP2_rs243845_C_T
		/STATUS=OS_status_2010(1)
		/PRINT MEAN
		/PLOT SURVIVAL
		/TEST LOGRANK
		/COMPARE OVERALL POOLED.
		Kaplan-Meier
		Notes
		Output Created		05-Jun-2013 12:39:51
		Comments
		Input	Data	Z:\project\plink angiogenesis SNP\MMP1-16 data- June 4, 2013.sav
			Active Dataset	DataSet1
			Filter	<none>
			Weight	<none>
			Split File	<none>
			N of Rows in Working Data File	505
		Missing Value Handling	Definition of Missing	User-defined missing values are treated as missing.
			Cases Used	Statistics are based on all cases with valid data for all variables in the analysis.
		Syntax		KM OS_time_2010 BY MMP2_rs243845_C_T /STATUS=OS_status_2010(1) /PRINT MEAN /PLOT SURVIVAL /TEST LOGRANK /COMPARE OVERALL POOLED.
		Resources	Processor Time	00 00:00:00.235
			Elapsed Time	00 00:00:00.219
		[DataSet1] Z:\project\plink angiogenesis SNP\MMP1-16 data- June 4, 2013.sav
		Case Processing Summary
		MMP2_rs243845_C_T	Total N	N of Events	Censored
					N	Percent
		.00	174	60	114	0.655172
		1.00	242	83	159	0.657025
		2.00	88	27	61	0.693182
		Overall	504	170	334	0.662698
		Means and Medians for Survival Time
		MMP2_rs243845_C_T	Meana				Median
			Estimate	Std. Error	95% Confidence Interval		Estimate	Std. Error	95% Confidence Interval
					Lower Bound	Upper Bound			Lower Bound	Upper Bound
		.00	7.94708	0.251725	7.4537	8.44046	9.66027	.	.	.
		1.00	8.07037	0.221963	7.63533	8.50542	9.34247	0.256715	8.8393	9.84563
		2.00	8.56007	0.370582	7.83373	9.28641	10.0658	.	.	.
		Overall	8.23213	0.163384	7.9119	8.55236	9.48493	0.26246	8.97051	9.99935
		a. Estimation is limited to the largest survival time if it is censored.
		Overall Comparisons
			Chi-Square	df	Sig.
		Log Rank (Mantel-Cox)	0.50124	2	0.778318
		Test of equality of survival distributions for the different levels of MMP2_rs243845_C_T.
MMP2_rs243845_C_T	exclude
		KM OS_time_2010 BY MMP2_rs2287074_G_A
		/STATUS=OS_status_2010(1)
		/PRINT MEAN
		/PLOT SURVIVAL
		/TEST LOGRANK
		/COMPARE OVERALL POOLED.
		Kaplan-Meier
		Notes
		Output Created		05-Jun-2013 12:40:03
		Comments
		Input	Data	Z:\project\plink angiogenesis SNP\MMP1-16 data- June 4, 2013.sav
			Active Dataset	DataSet1
			Filter	<none>
			Weight	<none>
			Split File	<none>
			N of Rows in Working Data File	505
		Missing Value Handling	Definition of Missing	User-defined missing values are treated as missing.
			Cases Used	Statistics are based on all cases with valid data for all variables in the analysis.
		Syntax		KM OS_time_2010 BY MMP2_rs2287074_G_A /STATUS=OS_status_2010(1) /PRINT MEAN /PLOT SURVIVAL /TEST LOGRANK /COMPARE OVERALL POOLED.
		Resources	Processor Time	00 00:00:00.250
			Elapsed Time	00 00:00:00.250
		[DataSet1] Z:\project\plink angiogenesis SNP\MMP1-16 data- June 4, 2013.sav
		Case Processing Summary
		MMP2_rs2287074_G_A	Total N	N of Events	Censored
					N	Percent
		.00	158	54	104	0.658228
		1.00	240	80	160	0.666667
		2.00	106	36	70	0.660377
		Overall	504	170	334	0.662698
		Means and Medians for Survival Time
		MMP2_rs2287074_G_A	Meana				Median
			Estimate	Std. Error	95% Confidence Interval		Estimate	Std. Error	95% Confidence Interval
					Lower Bound	Upper Bound			Lower Bound	Upper Bound
		.00	8.27636	0.287242	7.71337	8.83936	10.0658	1.39794	7.32579	12.8057
		1.00	8.14305	0.222393	7.70716	8.57894	9.34247	0.230491	8.8907	9.79423
		2.00	7.91656	0.330055	7.26965	8.56347	9.66027	.	.	.
		Overall	8.23213	0.163384	7.9119	8.55236	9.48493	0.26246	8.97051	9.99935
		a. Estimation is limited to the largest survival time if it is censored.
		Overall Comparisons
			Chi-Square	df	Sig.
		Log Rank (Mantel-Cox)	0.103524	2	0.949555
		Test of equality of survival distributions for the different levels of MMP2_rs2287074_G_A.
MMP2_rs2287074_G_A	exclude
		KM OS_time_2010 BY MMP2_rs243843_A_G
		/STATUS=OS_status_2010(1)
		/PRINT MEAN
		/PLOT SURVIVAL
		/TEST LOGRANK
		/COMPARE OVERALL POOLED.
		Kaplan-Meier
		Notes
		Output Created		05-Jun-2013 12:40:14
		Comments
		Input	Data	Z:\project\plink angiogenesis SNP\MMP1-16 data- June 4, 2013.sav
			Active Dataset	DataSet1
			Filter	<none>
			Weight	<none>
			Split File	<none>
			N of Rows in Working Data File	505
		Missing Value Handling	Definition of Missing	User-defined missing values are treated as missing.
			Cases Used	Statistics are based on all cases with valid data for all variables in the analysis.
		Syntax		KM OS_time_2010 BY MMP2_rs243843_A_G /STATUS=OS_status_2010(1) /PRINT MEAN /PLOT SURVIVAL /TEST LOGRANK /COMPARE OVERALL POOLED.
		Resources	Processor Time	00 00:00:00.234
			Elapsed Time	00 00:00:00.235
		[DataSet1] Z:\project\plink angiogenesis SNP\MMP1-16 data- June 4, 2013.sav
		Case Processing Summary
		MMP2_rs243843_A_G	Total N	N of Events	Censored
					N	Percent
		.00	379	124	255	0.672823
		1.00	111	40	71	0.63964
		2.00	14	6	8	0.571429
		Overall	504	170	334	0.662698
		Means and Medians for Survival Time
		MMP2_rs243843_A_G	Meana				Median
			Estimate	Std. Error	95% Confidence Interval		Estimate	Std. Error	95% Confidence Interval
					Lower Bound	Upper Bound			Lower Bound	Upper Bound
		.00	8.28511	0.188415	7.91581	8.6544	9.66027	0.349274	8.9757	10.3449
		1.00	7.91221	0.307291	7.30992	8.5145	8.85753	.	.	.
		2.00	7.56256	0.727436	6.13679	8.98834	9.38082	0	.	.
		Overall	8.23213	0.163384	7.9119	8.55236	9.48493	0.26246	8.97051	9.99935
		a. Estimation is limited to the largest survival time if it is censored.
		Overall Comparisons
			Chi-Square	df	Sig.
		Log Rank (Mantel-Cox)	0.681005	2	0.711413
		Test of equality of survival distributions for the different levels of MMP2_rs243843_A_G.
MMP2_rs243843_A_G	dominant
		KM OS_time_2010 BY MMP2_rs243842_T_C
		/STATUS=OS_status_2010(1)
		/PRINT MEAN
		/PLOT SURVIVAL
		/TEST LOGRANK
		/COMPARE OVERALL POOLED.
		Kaplan-Meier
		Notes
		Output Created		05-Jun-2013 12:40:27
		Comments
		Input	Data	Z:\project\plink angiogenesis SNP\MMP1-16 data- June 4, 2013.sav
			Active Dataset	DataSet1
			Filter	<none>
			Weight	<none>
			Split File	<none>
			N of Rows in Working Data File	505
		Missing Value Handling	Definition of Missing	User-defined missing values are treated as missing.
			Cases Used	Statistics are based on all cases with valid data for all variables in the analysis.
		Syntax		KM OS_time_2010 BY MMP2_rs243842_T_C /STATUS=OS_status_2010(1) /PRINT MEAN /PLOT SURVIVAL /TEST LOGRANK /COMPARE OVERALL POOLED.
		Resources	Processor Time	00 00:00:00.250
			Elapsed Time	00 00:00:00.281
		[DataSet1] Z:\project\plink angiogenesis SNP\MMP1-16 data- June 4, 2013.sav
		Case Processing Summary
		MMP2_rs243842_T_C	Total N	N of Events	Censored
					N	Percent
		.00	175	61	114	0.651429
		1.00	241	82	159	0.659751
		2.00	88	27	61	0.693182
		Overall	504	170	334	0.662698
		Means and Medians for Survival Time
		MMP2_rs243842_T_C	Meana				Median
			Estimate	Std. Error	95% Confidence Interval		Estimate	Std. Error	95% Confidence Interval
					Lower Bound	Upper Bound			Lower Bound	Upper Bound
		.00	7.9181	0.250935	7.42627	8.40994	9.66027	.	.	.
		1.00	8.09063	0.223031	7.65349	8.52777	9.34247	0.221847	8.90765	9.77729
		2.00	8.56007	0.370582	7.83373	9.28641	10.0658	.	.	.
		Overall	8.23213	0.163384	7.9119	8.55236	9.48493	0.26246	8.97051	9.99935
		a. Estimation is limited to the largest survival time if it is censored.
		Overall Comparisons
			Chi-Square	df	Sig.
		Log Rank (Mantel-Cox)	0.545424	2	0.761312
		Test of equality of survival distributions for the different levels of MMP2_rs243842_T_C.
MMP2_rs243842_T_C	exclude
		KM OS_time_2010 BY MMP2_rs183112_G_A
		/STATUS=OS_status_2010(1)
		/PRINT MEAN
		/PLOT SURVIVAL
		/TEST LOGRANK
		/COMPARE OVERALL POOLED.
		Kaplan-Meier
		Notes
		Output Created		05-Jun-2013 12:40:38
		Comments
		Input	Data	Z:\project\plink angiogenesis SNP\MMP1-16 data- June 4, 2013.sav
			Active Dataset	DataSet1
			Filter	<none>
			Weight	<none>
			Split File	<none>
			N of Rows in Working Data File	505
		Missing Value Handling	Definition of Missing	User-defined missing values are treated as missing.
			Cases Used	Statistics are based on all cases with valid data for all variables in the analysis.
		Syntax		KM OS_time_2010 BY MMP2_rs183112_G_A /STATUS=OS_status_2010(1) /PRINT MEAN /PLOT SURVIVAL /TEST LOGRANK /COMPARE OVERALL POOLED.
		Resources	Processor Time	00 00:00:00.203
			Elapsed Time	00 00:00:00.235
		[DataSet1] Z:\project\plink angiogenesis SNP\MMP1-16 data- June 4, 2013.sav
		Case Processing Summary
		MMP2_rs183112_G_A	Total N	N of Events	Censored
					N	Percent
		.00	384	127	257	0.669271
		1.00	109	39	70	0.642202
		2.00	11	4	7	0.636364
		Overall	504	170	334	0.662698
		Means and Medians for Survival Time
		MMP2_rs183112_G_A	Meana				Median
			Estimate	Std. Error	95% Confidence Interval		Estimate	Std. Error	95% Confidence Interval
					Lower Bound	Upper Bound			Lower Bound	Upper Bound
		.00	8.26042	0.187731	7.89247	8.62838	9.66027	0.349139	8.97596	10.3446
		1.00	7.93467	0.307272	7.33242	8.53692	8.85753	.	.	.
		2.00	7.98652	0.809571	6.39976	9.57328	9.38082	0	.	.
		Overall	8.23213	0.163384	7.9119	8.55236	9.48493	0.26246	8.97051	9.99935
		a. Estimation is limited to the largest survival time if it is censored.
		Overall Comparisons
			Chi-Square	df	Sig.
		Log Rank (Mantel-Cox)	0.176121	2	0.915705
		Test of equality of survival distributions for the different levels of MMP2_rs183112_G_A.
MMP2_rs183112_G_A	recessive, codominant
		KM OS_time_2010 BY MMP2_rs1992116_C_T
		/STATUS=OS_status_2010(1)
		/PRINT MEAN
		/PLOT SURVIVAL
		/TEST LOGRANK
		/COMPARE OVERALL POOLED.
		Kaplan-Meier
		Notes
		Output Created		05-Jun-2013 12:40:48
		Comments
		Input	Data	Z:\project\plink angiogenesis SNP\MMP1-16 data- June 4, 2013.sav
			Active Dataset	DataSet1
			Filter	<none>
			Weight	<none>
			Split File	<none>
			N of Rows in Working Data File	505
		Missing Value Handling	Definition of Missing	User-defined missing values are treated as missing.
			Cases Used	Statistics are based on all cases with valid data for all variables in the analysis.
		Syntax		KM OS_time_2010 BY MMP2_rs1992116_C_T /STATUS=OS_status_2010(1) /PRINT MEAN /PLOT SURVIVAL /TEST LOGRANK /COMPARE OVERALL POOLED.
		Resources	Processor Time	00 00:00:00.250
			Elapsed Time	00 00:00:00.234
		[DataSet1] Z:\project\plink angiogenesis SNP\MMP1-16 data- June 4, 2013.sav
		Case Processing Summary
		MMP2_rs1992116_C_T	Total N	N of Events	Censored
					N	Percent
		.00	158	54	104	0.658228
		1.00	240	80	160	0.666667
		2.00	106	36	70	0.660377
		Overall	504	170	334	0.662698
		Means and Medians for Survival Time
		MMP2_rs1992116_C_T	Meana				Median
			Estimate	Std. Error	95% Confidence Interval		Estimate	Std. Error	95% Confidence Interval
					Lower Bound	Upper Bound			Lower Bound	Upper Bound
		.00	8.27636	0.287242	7.71337	8.83936	10.0658	1.39794	7.32579	12.8057
		1.00	8.14305	0.222393	7.70716	8.57894	9.34247	0.230491	8.8907	9.79423
		2.00	7.91656	0.330055	7.26965	8.56347	9.66027	.	.	.
		Overall	8.23213	0.163384	7.9119	8.55236	9.48493	0.26246	8.97051	9.99935
		a. Estimation is limited to the largest survival time if it is censored.
		Overall Comparisons
			Chi-Square	df	Sig.
		Log Rank (Mantel-Cox)	0.103524	2	0.949555
		Test of equality of survival distributions for the different levels of MMP2_rs1992116_C_T.
MMP2_rs1992116_C_T	exclude
		KM OS_time_2010 BY MMP2_rs2287076_T_C
		/STATUS=OS_status_2010(1)
		/PRINT MEAN
		/PLOT SURVIVAL
		/TEST LOGRANK
		/COMPARE OVERALL POOLED.
		Kaplan-Meier
		Notes
		Output Created		05-Jun-2013 12:41:00
		Comments
		Input	Data	Z:\project\plink angiogenesis SNP\MMP1-16 data- June 4, 2013.sav
			Active Dataset	DataSet1
			Filter	<none>
			Weight	<none>
			Split File	<none>
			N of Rows in Working Data File	505
		Missing Value Handling	Definition of Missing	User-defined missing values are treated as missing.
			Cases Used	Statistics are based on all cases with valid data for all variables in the analysis.
		Syntax		KM OS_time_2010 BY MMP2_rs2287076_T_C /STATUS=OS_status_2010(1) /PRINT MEAN /PLOT SURVIVAL /TEST LOGRANK /COMPARE OVERALL POOLED.
		Resources	Processor Time	00 00:00:00.235
			Elapsed Time	00 00:00:00.235
		[DataSet1] Z:\project\plink angiogenesis SNP\MMP1-16 data- June 4, 2013.sav
		Case Processing Summary
		MMP2_rs2287076_T_C	Total N	N of Events	Censored
					N	Percent
		.00	159	55	104	0.654088
		1.00	239	79	160	0.669456
		2.00	106	36	70	0.660377
		Overall	504	170	334	0.662698
		Means and Medians for Survival Time
		MMP2_rs2287076_T_C	Meana				Median
			Estimate	Std. Error	95% Confidence Interval		Estimate	Std. Error	95% Confidence Interval
					Lower Bound	Upper Bound			Lower Bound	Upper Bound
		.00	8.23636	0.288047	7.67179	8.80093	10.0658	1.39901	7.32369	12.8078
		1.00	8.16781	0.221982	7.73273	8.6029	9.34247	0.213068	8.92485	9.76008
		2.00	7.91656	0.330055	7.26965	8.56347	9.66027	.	.	.
		Overall	8.23213	0.163384	7.9119	8.55236	9.48493	0.26246	8.97051	9.99935
		a. Estimation is limited to the largest survival time if it is censored.
		Overall Comparisons
			Chi-Square	df	Sig.
		Log Rank (Mantel-Cox)	0.186249	2	0.91108
		Test of equality of survival distributions for the different levels of MMP2_rs2287076_T_C.
MMP2_rs2287076_T_C	exclude
		KM OS_time_2010 BY MMP2_rs11639960_A_G
		/STATUS=OS_status_2010(1)
		/PRINT MEAN
		/PLOT SURVIVAL
		/TEST LOGRANK
		/COMPARE OVERALL POOLED.
		Kaplan-Meier
		Notes
		Output Created		05-Jun-2013 14:26:38
		Comments
		Input	Data	Z:\project\plink angiogenesis SNP\MMP1-16 data- June 4, 2013.sav
			Active Dataset	DataSet1
			Filter	<none>
			Weight	<none>
			Split File	<none>
			N of Rows in Working Data File	505
		Missing Value Handling	Definition of Missing	User-defined missing values are treated as missing.
			Cases Used	Statistics are based on all cases with valid data for all variables in the analysis.
		Syntax		KM OS_time_2010 BY MMP2_rs11639960_A_G /STATUS=OS_status_2010(1) /PRINT MEAN /PLOT SURVIVAL /TEST LOGRANK /COMPARE OVERALL POOLED.
		Resources	Processor Time	00 00:00:00.219
			Elapsed Time	00 00:00:00.219
		[DataSet1] Z:\project\plink angiogenesis SNP\MMP1-16 data- June 4, 2013.sav
		Case Processing Summary
		MMP2_rs11639960_A_G	Total N	N of Events	Censored
					N	Percent
		.00	219	71	148	0.675799
		1.00	220	77	143	0.65
		2.00	65	22	43	0.661538
		Overall	504	170	334	0.662698
		Means and Medians for Survival Time
		MMP2_rs11639960_A_G	Meana				Median
			Estimate	Std. Error	95% Confidence Interval		Estimate	Std. Error	95% Confidence Interval
					Lower Bound	Upper Bound			Lower Bound	Upper Bound
		.00	8.38549	0.243046	7.90912	8.86186	10.0658	0.535481	9.01621	11.1153
		1.00	7.93395	0.219596	7.50355	8.36436	9.39178	0.326889	8.75108	10.0325
		2.00	7.9102	0.41854	7.08986	8.73054	.	.	.	.
		Overall	8.23213	0.163384	7.9119	8.55236	9.48493	0.26246	8.97051	9.99935
		a. Estimation is limited to the largest survival time if it is censored.
		Overall Comparisons
			Chi-Square	df	Sig.
		Log Rank (Mantel-Cox)	0.275569	2	0.871286
		Test of equality of survival distributions for the different levels of MMP2_rs11639960_A_G.
MMP2_rs11639960_A_G	exclude
		KM OS_time_2010 BY MMP2_rs243836_G_A
		/STATUS=OS_status_2010(1)
		/PRINT MEAN
		/PLOT SURVIVAL
		/TEST LOGRANK
		/COMPARE OVERALL POOLED.
		Kaplan-Meier
		Notes
		Output Created		05-Jun-2013 14:26:52
		Comments
		Input	Data	Z:\project\plink angiogenesis SNP\MMP1-16 data- June 4, 2013.sav
			Active Dataset	DataSet1
			Filter	<none>
			Weight	<none>
			Split File	<none>
			N of Rows in Working Data File	505
		Missing Value Handling	Definition of Missing	User-defined missing values are treated as missing.
			Cases Used	Statistics are based on all cases with valid data for all variables in the analysis.
		Syntax		KM OS_time_2010 BY MMP2_rs243836_G_A /STATUS=OS_status_2010(1) /PRINT MEAN /PLOT SURVIVAL /TEST LOGRANK /COMPARE OVERALL POOLED.
		Resources	Processor Time	00 00:00:00.234
			Elapsed Time	00 00:00:00.234
		[DataSet1] Z:\project\plink angiogenesis SNP\MMP1-16 data- June 4, 2013.sav
		Case Processing Summary
		MMP2_rs243836_G_A	Total N	N of Events	Censored
					N	Percent
		.00	130	41	89	0.684615
		1.00	255	84	171	0.670588
		2.00	118	45	73	0.618644
		Overall	503	170	333	0.662028
		Means and Medians for Survival Time
		MMP2_rs243836_G_A	Meana				Median
			Estimate	Std. Error	95% Confidence Interval		Estimate	Std. Error	95% Confidence Interval
					Lower Bound	Upper Bound			Lower Bound	Upper Bound
		.00	8.28711	0.301674	7.69583	8.8784	.	.	.	.
		1.00	8.25631	0.227966	7.8095	8.70312	9.39178	0.422459	8.56376	10.2198
		2.00	7.69823	0.287228	7.13526	8.2612	9.38082	.	.	.
		Overall	8.22735	0.163546	7.9068	8.5479	9.48493	0.262601	8.97023	9.99963
		a. Estimation is limited to the largest survival time if it is censored.
		Overall Comparisons
			Chi-Square	df	Sig.
		Log Rank (Mantel-Cox)	1.31175	2	0.518988
		Test of equality of survival distributions for the different levels of MMP2_rs243836_G_A.
MMP2_rs243836_G_A	recessive
		KM OS_time_2010 BY MMP2_rs243835_C_T
		/STATUS=OS_status_2010(1)
		/PRINT MEAN
		/PLOT SURVIVAL
		/TEST LOGRANK
		/COMPARE OVERALL POOLED.
		Kaplan-Meier
		Notes
		Output Created		05-Jun-2013 14:27:01
		Comments
		Input	Data	Z:\project\plink angiogenesis SNP\MMP1-16 data- June 4, 2013.sav
			Active Dataset	DataSet1
			Filter	<none>
			Weight	<none>
			Split File	<none>
			N of Rows in Working Data File	505
		Missing Value Handling	Definition of Missing	User-defined missing values are treated as missing.
			Cases Used	Statistics are based on all cases with valid data for all variables in the analysis.
		Syntax		KM OS_time_2010 BY MMP2_rs243835_C_T /STATUS=OS_status_2010(1) /PRINT MEAN /PLOT SURVIVAL /TEST LOGRANK /COMPARE OVERALL POOLED.
		Resources	Processor Time	00 00:00:00.218
			Elapsed Time	00 00:00:00.250
		[DataSet1] Z:\project\plink angiogenesis SNP\MMP1-16 data- June 4, 2013.sav
		Case Processing Summary
		MMP2_rs243835_C_T	Total N	N of Events	Censored
					N	Percent
		.00	139	44	95	0.683453
		1.00	254	84	170	0.669291
		2.00	111	42	69	0.621622
		Overall	504	170	334	0.662698
		Means and Medians for Survival Time
		MMP2_rs243835_C_T	Meana				Median
			Estimate	Std. Error	95% Confidence Interval		Estimate	Std. Error	95% Confidence Interval
					Lower Bound	Upper Bound			Lower Bound	Upper Bound
		.00	8.26076	0.294653	7.68324	8.83828	.	.	.	.
		1.00	8.02785	0.202365	7.63121	8.42448	9.39178	0.311468	8.7813	10.0023
		2.00	8.08637	0.345326	7.40953	8.76321	9.38082	.	.	.
		Overall	8.23213	0.163384	7.9119	8.55236	9.48493	0.26246	8.97051	9.99935
		a. Estimation is limited to the largest survival time if it is censored.
		Overall Comparisons
			Chi-Square	df	Sig.
		Log Rank (Mantel-Cox)	0.856469	2	0.651659
		Test of equality of survival distributions for the different levels of MMP2_rs243835_C_T.
MMP2_rs243835_C_T	recessive
		KM OS_time_2010 BY MMP2_rs243834_A_G
		/STATUS=OS_status_2010(1)
		/PRINT MEAN
		/PLOT SURVIVAL
		/TEST LOGRANK
		/COMPARE OVERALL POOLED.
		Kaplan-Meier
		Notes
		Output Created		05-Jun-2013 14:27:13
		Comments
		Input	Data	Z:\project\plink angiogenesis SNP\MMP1-16 data- June 4, 2013.sav
			Active Dataset	DataSet1
			Filter	<none>
			Weight	<none>
			Split File	<none>
			N of Rows in Working Data File	505
		Missing Value Handling	Definition of Missing	User-defined missing values are treated as missing.
			Cases Used	Statistics are based on all cases with valid data for all variables in the analysis.
		Syntax		KM OS_time_2010 BY MMP2_rs243834_A_G /STATUS=OS_status_2010(1) /PRINT MEAN /PLOT SURVIVAL /TEST LOGRANK /COMPARE OVERALL POOLED.
		Resources	Processor Time	00 00:00:00.266
			Elapsed Time	00 00:00:00.328
		[DataSet1] Z:\project\plink angiogenesis SNP\MMP1-16 data- June 4, 2013.sav
		Case Processing Summary
		MMP2_rs243834_A_G	Total N	N of Events	Censored
					N	Percent
		.00	139	44	95	0.683453
		1.00	254	84	170	0.669291
		2.00	111	42	69	0.621622
		Overall	504	170	334	0.662698
		Means and Medians for Survival Time
		MMP2_rs243834_A_G	Meana				Median
			Estimate	Std. Error	95% Confidence Interval		Estimate	Std. Error	95% Confidence Interval
					Lower Bound	Upper Bound			Lower Bound	Upper Bound
		.00	8.26076	0.294653	7.68324	8.83828	.	.	.	.
		1.00	8.02785	0.202365	7.63121	8.42448	9.39178	0.311468	8.7813	10.0023
		2.00	8.08637	0.345326	7.40953	8.76321	9.38082	.	.	.
		Overall	8.23213	0.163384	7.9119	8.55236	9.48493	0.26246	8.97051	9.99935
		a. Estimation is limited to the largest survival time if it is censored.
		Overall Comparisons
			Chi-Square	df	Sig.
		Log Rank (Mantel-Cox)	0.856469	2	0.651659
		Test of equality of survival distributions for the different levels of MMP2_rs243834_A_G.
MMP2_rs243834_A_G	recessive
		KM OS_time_2010 BY MMP2_rs10775332rs14070_C_T
		/STATUS=OS_status_2010(1)
		/PRINT MEAN
		/PLOT SURVIVAL
		/TEST LOGRANK
		/COMPARE OVERALL POOLED.
		Kaplan-Meier
		Notes
		Output Created		05-Jun-2013 14:27:29
		Comments
		Input	Data	Z:\project\plink angiogenesis SNP\MMP1-16 data- June 4, 2013.sav
			Active Dataset	DataSet1
			Filter	<none>
			Weight	<none>
			Split File	<none>
			N of Rows in Working Data File	505
		Missing Value Handling	Definition of Missing	User-defined missing values are treated as missing.
			Cases Used	Statistics are based on all cases with valid data for all variables in the analysis.
		Syntax		KM OS_time_2010 BY MMP2_rs10775332rs14070_C_T /STATUS=OS_status_2010(1) /PRINT MEAN /PLOT SURVIVAL /TEST LOGRANK /COMPARE OVERALL POOLED.
		Resources	Processor Time	00 00:00:00.203
			Elapsed Time	00 00:00:00.281
		[DataSet1] Z:\project\plink angiogenesis SNP\MMP1-16 data- June 4, 2013.sav
		Case Processing Summary
		MMP2_rs10775332rs14070_C_T	Total N	N of Events	Censored
					N	Percent
		.00	138	48	90	0.652174
		1.00	259	88	171	0.660232
		2.00	107	34	73	0.682243
		Overall	504	170	334	0.662698
		Means and Medians for Survival Time
		MMP2_rs10775332rs14070_C_T	Meana				Median
			Estimate	Std. Error	95% Confidence Interval		Estimate	Std. Error	95% Confidence Interval
					Lower Bound	Upper Bound			Lower Bound	Upper Bound
		.00	8.28306	0.313483	7.66863	8.89748	.	.	.	.
		1.00	8.131	0.213604	7.71234	8.54966	9.39178	0.442186	8.5251	10.2585
		2.00	8.01601	0.315408	7.39781	8.63421	9.66027	0.927255	7.84285	11.4777
		Overall	8.23213	0.163384	7.9119	8.55236	9.48493	0.26246	8.97051	9.99935
		a. Estimation is limited to the largest survival time if it is censored.
		Overall Comparisons
			Chi-Square	df	Sig.
		Log Rank (Mantel-Cox)	0.111625	2	0.945717
		Test of equality of survival distributions for the different levels of MMP2_rs10775332rs14070_C_T.
MMP2_rs10775332rs14070_C_T	exclude
		KM OS_time_2010 BY MMP2_rs11541998_C_G
		/STATUS=OS_status_2010(1)
		/PRINT MEAN
		/PLOT SURVIVAL
		/TEST LOGRANK
		/COMPARE OVERALL POOLED.
		Kaplan-Meier
		Notes
		Output Created		05-Jun-2013 14:27:39
		Comments
		Input	Data	Z:\project\plink angiogenesis SNP\MMP1-16 data- June 4, 2013.sav
			Active Dataset	DataSet1
			Filter	<none>
			Weight	<none>
			Split File	<none>
			N of Rows in Working Data File	505
		Missing Value Handling	Definition of Missing	User-defined missing values are treated as missing.
			Cases Used	Statistics are based on all cases with valid data for all variables in the analysis.
		Syntax		KM OS_time_2010 BY MMP2_rs11541998_C_G /STATUS=OS_status_2010(1) /PRINT MEAN /PLOT SURVIVAL /TEST LOGRANK /COMPARE OVERALL POOLED.
		Resources	Processor Time	00 00:00:00.235
			Elapsed Time	00 00:00:00.234
		[DataSet1] Z:\project\plink angiogenesis SNP\MMP1-16 data- June 4, 2013.sav
		Case Processing Summary
		MMP2_rs11541998_C_G	Total N	N of Events	Censored
					N	Percent
		.00	398	134	264	0.663317
		1.00	98	33	65	0.663265
		2.00	7	2	5	0.714286
		Overall	503	169	334	0.664016
		Means and Medians for Survival Time
		MMP2_rs11541998_C_G	Meana				Median
			Estimate	Std. Error	95% Confidence Interval		Estimate	Std. Error	95% Confidence Interval
					Lower Bound	Upper Bound			Lower Bound	Upper Bound
		.00	8.23989	0.182859	7.88149	8.5983	9.39178	0.345557	8.71449	10.0691
		1.00	8.03921	0.37481	7.30458	8.77384	.	.	.	.
		2.00	8.3409	0.96069	6.45795	10.2239	.	.	.	.
		Overall	8.24665	0.163978	7.92525	8.56804	9.66027	0.313346	9.04612	10.2744
		a. Estimation is limited to the largest survival time if it is censored.
		Overall Comparisons
			Chi-Square	df	Sig.
		Log Rank (Mantel-Cox)	0.149802	2	0.927835
		Test of equality of survival distributions for the different levels of MMP2_rs11541998_C_G.
MMP2_rs11541998_C_G	dominant
		KM OS_time_2010 BY MMP2_rs7201_A_C
		/STATUS=OS_status_2010(1)
		/PRINT MEAN
		/PLOT SURVIVAL
		/TEST LOGRANK
		/COMPARE OVERALL POOLED.
		Kaplan-Meier
		Notes
		Output Created		05-Jun-2013 14:27:50
		Comments
		Input	Data	Z:\project\plink angiogenesis SNP\MMP1-16 data- June 4, 2013.sav
			Active Dataset	DataSet1
			Filter	<none>
			Weight	<none>
			Split File	<none>
			N of Rows in Working Data File	505
		Missing Value Handling	Definition of Missing	User-defined missing values are treated as missing.
			Cases Used	Statistics are based on all cases with valid data for all variables in the analysis.
		Syntax		KM OS_time_2010 BY MMP2_rs7201_A_C /STATUS=OS_status_2010(1) /PRINT MEAN /PLOT SURVIVAL /TEST LOGRANK /COMPARE OVERALL POOLED.
		Resources	Processor Time	00 00:00:00.235
			Elapsed Time	00 00:00:00.235
		[DataSet1] Z:\project\plink angiogenesis SNP\MMP1-16 data- June 4, 2013.sav
		Case Processing Summary
		MMP2_rs7201_A_C	Total N	N of Events	Censored
					N	Percent
		.00	138	48	90	0.652174
		1.00	259	88	171	0.660232
		2.00	107	34	73	0.682243
		Overall	504	170	334	0.662698
		Means and Medians for Survival Time
		MMP2_rs7201_A_C	Meana				Median
			Estimate	Std. Error	95% Confidence Interval		Estimate	Std. Error	95% Confidence Interval
					Lower Bound	Upper Bound			Lower Bound	Upper Bound
		.00	8.28306	0.313483	7.66863	8.89748	.	.	.	.
		1.00	8.131	0.213604	7.71234	8.54966	9.39178	0.442186	8.5251	10.2585
		2.00	8.01601	0.315408	7.39781	8.63421	9.66027	0.927255	7.84285	11.4777
		Overall	8.23213	0.163384	7.9119	8.55236	9.48493	0.26246	8.97051	9.99935
		a. Estimation is limited to the largest survival time if it is censored.
		Overall Comparisons
			Chi-Square	df	Sig.
		Log Rank (Mantel-Cox)	0.111625	2	0.945717
		Test of equality of survival distributions for the different levels of MMP2_rs7201_A_C.
MMP2_rs7201_A_C	exclude
		KM OS_time_2010 BY MMP3_rs566125_C_T
		/STATUS=OS_status_2010(1)
		/PRINT MEAN
		/PLOT SURVIVAL
		/TEST LOGRANK
		/COMPARE OVERALL POOLED.
		Kaplan-Meier
		Notes
		Output Created		05-Jun-2013 14:28:01
		Comments
		Input	Data	Z:\project\plink angiogenesis SNP\MMP1-16 data- June 4, 2013.sav
			Active Dataset	DataSet1
			Filter	<none>
			Weight	<none>
			Split File	<none>
			N of Rows in Working Data File	505
		Missing Value Handling	Definition of Missing	User-defined missing values are treated as missing.
			Cases Used	Statistics are based on all cases with valid data for all variables in the analysis.
		Syntax		KM OS_time_2010 BY MMP3_rs566125_C_T /STATUS=OS_status_2010(1) /PRINT MEAN /PLOT SURVIVAL /TEST LOGRANK /COMPARE OVERALL POOLED.
		Resources	Processor Time	00 00:00:00.219
			Elapsed Time	00 00:00:00.219
		[DataSet1] Z:\project\plink angiogenesis SNP\MMP1-16 data- June 4, 2013.sav
		Case Processing Summary
		MMP3_rs566125_C_T	Total N	N of Events	Censored
					N	Percent
		.00	386	131	255	0.660622
		1.00	95	31	64	0.673684
		2.00	14	5	9	0.642857
		Overall	495	167	328	0.662626
		Means and Medians for Survival Time
		MMP3_rs566125_C_T	Meana				Median
			Estimate	Std. Error	95% Confidence Interval		Estimate	Std. Error	95% Confidence Interval
					Lower Bound	Upper Bound			Lower Bound	Upper Bound
		.00	8.22394	0.185479	7.8604	8.58748	9.48493	0.266232	8.96312	10.0067
		1.00	8.15269	0.368483	7.43047	8.87492	.	.	.	.
		2.00	7.79061	0.60853	6.59789	8.98332	9.03288	0	.	.
		Overall	8.2362	0.164576	7.91363	8.55877	9.48493	0.262358	8.97071	9.99915
		a. Estimation is limited to the largest survival time if it is censored.
		Overall Comparisons
			Chi-Square	df	Sig.
		Log Rank (Mantel-Cox)	0.0144031	2	0.992824
		Test of equality of survival distributions for the different levels of MMP3_rs566125_C_T.
MMP3_rs566125_C_T	recessive
		KM OS_time_2010 BY MMP3_rs3025066_A_G
		/STATUS=OS_status_2010(1)
		/PRINT MEAN
		/PLOT SURVIVAL
		/TEST LOGRANK
		/COMPARE OVERALL POOLED.
		Kaplan-Meier
		Notes
		Output Created		05-Jun-2013 14:28:12
		Comments
		Input	Data	Z:\project\plink angiogenesis SNP\MMP1-16 data- June 4, 2013.sav
			Active Dataset	DataSet1
			Filter	<none>
			Weight	<none>
			Split File	<none>
			N of Rows in Working Data File	505
		Missing Value Handling	Definition of Missing	User-defined missing values are treated as missing.
			Cases Used	Statistics are based on all cases with valid data for all variables in the analysis.
		Syntax		KM OS_time_2010 BY MMP3_rs3025066_A_G /STATUS=OS_status_2010(1) /PRINT MEAN /PLOT SURVIVAL /TEST LOGRANK /COMPARE OVERALL POOLED.
		Resources	Processor Time	00 00:00:00.219
			Elapsed Time	00 00:00:00.234
		[DataSet1] Z:\project\plink angiogenesis SNP\MMP1-16 data- June 4, 2013.sav
		Case Processing Summary
		MMP3_rs3025066_A_G	Total N	N of Events	Censored
					N	Percent
		.00	438	150	288	0.657534
		1.00	64	19	45	0.703125
		2.00	2	1	1	0.5
		Overall	504	170	334	0.662698
		Means and Medians for Survival Time
		MMP3_rs3025066_A_G	Meana				Median
			Estimate	Std. Error	95% Confidence Interval		Estimate	Std. Error	95% Confidence Interval
					Lower Bound	Upper Bound			Lower Bound	Upper Bound
		.00	8.22235	0.174396	7.88053	8.56416	9.48493	0.28325	8.92976	10.0401
		1.00	8.0789	0.381036	7.33207	8.82573	8.86849	.	.	.
		2.00	4.26301	0.895023	2.50877	6.01726	2.99726	.	.	.
		Overall	8.23213	0.163384	7.9119	8.55236	9.48493	0.26246	8.97051	9.99935
		a. Estimation is limited to the largest survival time if it is censored.
		Overall Comparisons
			Chi-Square	df	Sig.
		Log Rank (Mantel-Cox)	1.21267	2	0.545345
		Test of equality of survival distributions for the different levels of MMP3_rs3025066_A_G.
MMP3_rs3025066_A_G	dominant
		KM OS_time_2010 BY MMP3_rs3020919_C_T
		/STATUS=OS_status_2010(1)
		/PRINT MEAN
		/PLOT SURVIVAL
		/TEST LOGRANK
		/COMPARE OVERALL POOLED.
		Kaplan-Meier
		Notes
		Output Created		05-Jun-2013 14:28:23
		Comments
		Input	Data	Z:\project\plink angiogenesis SNP\MMP1-16 data- June 4, 2013.sav
			Active Dataset	DataSet1
			Filter	<none>
			Weight	<none>
			Split File	<none>
			N of Rows in Working Data File	505
		Missing Value Handling	Definition of Missing	User-defined missing values are treated as missing.
			Cases Used	Statistics are based on all cases with valid data for all variables in the analysis.
		Syntax		KM OS_time_2010 BY MMP3_rs3020919_C_T /STATUS=OS_status_2010(1) /PRINT MEAN /PLOT SURVIVAL /TEST LOGRANK /COMPARE OVERALL POOLED.
		Resources	Processor Time	00 00:00:00.219
			Elapsed Time	00 00:00:00.219
		[DataSet1] Z:\project\plink angiogenesis SNP\MMP1-16 data- June 4, 2013.sav
		Case Processing Summary
		MMP3_rs3020919_C_T	Total N	N of Events	Censored
					N	Percent
		.00	329	105	224	0.680851
		1.00	148	57	91	0.614865
		2.00	27	8	19	0.703704
		Overall	504	170	334	0.662698
		Means and Medians for Survival Time
		MMP3_rs3020919_C_T	Meana				Median
			Estimate	Std. Error	95% Confidence Interval		Estimate	Std. Error	95% Confidence Interval
					Lower Bound	Upper Bound			Lower Bound	Upper Bound
		.00	8.36048	0.199154	7.97014	8.75082	9.66027	0.330238	9.01301	10.3075
		1.00	7.77292	0.298884	7.18711	8.35873	9.34247	0.712225	7.94651	10.7384
		2.00	8.57714	0.513954	7.56979	9.58449	9.03288	.	.	.
		Overall	8.23213	0.163384	7.9119	8.55236	9.48493	0.26246	8.97051	9.99935
		a. Estimation is limited to the largest survival time if it is censored.
		Overall Comparisons
			Chi-Square	df	Sig.
		Log Rank (Mantel-Cox)	3.20625	2	0.201266
		Test of equality of survival distributions for the different levels of MMP3_rs3020919_C_T.
MMP3_rs3020919_C_T	codominant, recessive
		KM OS_time_2010 BY MMP3_rs679620_A_G
		/STATUS=OS_status_2010(1)
		/PRINT MEAN
		/PLOT SURVIVAL
		/TEST LOGRANK
		/COMPARE OVERALL POOLED.
		Kaplan-Meier
		Notes
		Output Created		05-Jun-2013 14:28:32
		Comments
		Input	Data	Z:\project\plink angiogenesis SNP\MMP1-16 data- June 4, 2013.sav
			Active Dataset	DataSet1
			Filter	<none>
			Weight	<none>
			Split File	<none>
			N of Rows in Working Data File	505
		Missing Value Handling	Definition of Missing	User-defined missing values are treated as missing.
			Cases Used	Statistics are based on all cases with valid data for all variables in the analysis.
		Syntax		KM OS_time_2010 BY MMP3_rs679620_A_G /STATUS=OS_status_2010(1) /PRINT MEAN /PLOT SURVIVAL /TEST LOGRANK /COMPARE OVERALL POOLED.
		Resources	Processor Time	00 00:00:00.234
			Elapsed Time	00 00:00:00.234
		[DataSet1] Z:\project\plink angiogenesis SNP\MMP1-16 data- June 4, 2013.sav
		Case Processing Summary
		MMP3_rs679620_A_G	Total N	N of Events	Censored
					N	Percent
		.00	131	29	102	0.778626
		1.00	250	92	158	0.632
		2.00	123	49	74	0.601626
		Overall	504	170	334	0.662698
		Means and Medians for Survival Time
		MMP3_rs679620_A_G	Meana				Median
			Estimate	Std. Error	95% Confidence Interval		Estimate	Std. Error	95% Confidence Interval
					Lower Bound	Upper Bound			Lower Bound	Upper Bound
		.00	8.6264	0.272671	8.09197	9.16084	9.66027	.	.	.
		1.00	7.90179	0.227137	7.4566	8.34698	9.34247	0.440331	8.47942	10.2055
		2.00	8.04766	0.310324	7.43943	8.6559	9.33699	0.815706	7.7382	10.9358
		Overall	8.23213	0.163384	7.9119	8.55236	9.48493	0.26246	8.97051	9.99935
		a. Estimation is limited to the largest survival time if it is censored.
		Overall Comparisons
			Chi-Square	df	Sig.
		Log Rank (Mantel-Cox)	7.72986	2	0.0209644
		Test of equality of survival distributions for the different levels of MMP3_rs679620_A_G.
MMP3_rs679620_A_G	dominant
		KM OS_time_2010 BY MMP7_rs17886371_A_G
		/STATUS=OS_status_2010(1)
		/PRINT MEAN
		/PLOT SURVIVAL
		/TEST LOGRANK
		/COMPARE OVERALL POOLED.
		Kaplan-Meier
		Notes
		Output Created		05-Jun-2013 14:28:44
		Comments
		Input	Data	Z:\project\plink angiogenesis SNP\MMP1-16 data- June 4, 2013.sav
			Active Dataset	DataSet1
			Filter	<none>
			Weight	<none>
			Split File	<none>
			N of Rows in Working Data File	505
		Missing Value Handling	Definition of Missing	User-defined missing values are treated as missing.
			Cases Used	Statistics are based on all cases with valid data for all variables in the analysis.
		Syntax		KM OS_time_2010 BY MMP7_rs17886371_A_G /STATUS=OS_status_2010(1) /PRINT MEAN /PLOT SURVIVAL /TEST LOGRANK /COMPARE OVERALL POOLED.
		Resources	Processor Time	00 00:00:00.219
			Elapsed Time	00 00:00:00.219
		[DataSet1] Z:\project\plink angiogenesis SNP\MMP1-16 data- June 4, 2013.sav
		Case Processing Summary
		MMP7_rs17886371_A_G	Total N	N of Events	Censored
					N	Percent
		.00	406	140	266	0.655172
		1.00	93	27	66	0.709677
		2.00	5	3	2	0.4
		Overall	504	170	334	0.662698
		Means and Medians for Survival Time
		MMP7_rs17886371_A_G	Meana				Median
			Estimate	Std. Error	95% Confidence Interval		Estimate	Std. Error	95% Confidence Interval
					Lower Bound	Upper Bound			Lower Bound	Upper Bound
		.00	8.17136	0.180153	7.81826	8.52446	9.38082	0.242806	8.90492	9.85672
		1.00	8.31039	0.333414	7.6569	8.96389	.	.	.	.
		2.00	6.7126	0.79917	5.14623	8.27898	6.90685	1.47173	4.02227	9.79143
		Overall	8.23213	0.163384	7.9119	8.55236	9.48493	0.26246	8.97051	9.99935
		a. Estimation is limited to the largest survival time if it is censored.
		Overall Comparisons
			Chi-Square	df	Sig.
		Log Rank (Mantel-Cox)	1.49861	2	0.472696
		Test of equality of survival distributions for the different levels of MMP7_rs17886371_A_G.
MMP7_rs17886371_A_G	dominant
		KM OS_time_2010 BY MMP7_rs14983_C_T
		/STATUS=OS_status_2010(1)
		/PRINT MEAN
		/PLOT SURVIVAL
		/TEST LOGRANK
		/COMPARE OVERALL POOLED.
		Kaplan-Meier
		Notes
		Output Created		05-Jun-2013 14:28:55
		Comments
		Input	Data	Z:\project\plink angiogenesis SNP\MMP1-16 data- June 4, 2013.sav
			Active Dataset	DataSet1
			Filter	<none>
			Weight	<none>
			Split File	<none>
			N of Rows in Working Data File	505
		Missing Value Handling	Definition of Missing	User-defined missing values are treated as missing.
			Cases Used	Statistics are based on all cases with valid data for all variables in the analysis.
		Syntax		KM OS_time_2010 BY MMP7_rs14983_C_T /STATUS=OS_status_2010(1) /PRINT MEAN /PLOT SURVIVAL /TEST LOGRANK /COMPARE OVERALL POOLED.
		Resources	Processor Time	00 00:00:00.219
			Elapsed Time	00 00:00:00.360
		[DataSet1] Z:\project\plink angiogenesis SNP\MMP1-16 data- June 4, 2013.sav
		Case Processing Summary
		MMP7_rs14983_C_T	Total N	N of Events	Censored
					N	Percent
		.00	312	105	207	0.663462
		1.00	162	56	106	0.654321
		2.00	30	9	21	0.7
		Overall	504	170	334	0.662698
		Means and Medians for Survival Time
		MMP7_rs14983_C_T	Meana				Median
			Estimate	Std. Error	95% Confidence Interval		Estimate	Std. Error	95% Confidence Interval
					Lower Bound	Upper Bound			Lower Bound	Upper Bound
		.00	8.27311	0.205496	7.87034	8.67588	9.66027	0.410092	8.85649	10.4641
		1.00	7.85956	0.246574	7.37628	8.34285	9.38082	0.320039	8.75355	10.0081
		2.00	7.92099	0.582799	6.77871	9.06328	8.85753	1.40785	6.09815	11.6169
		Overall	8.23213	0.163384	7.9119	8.55236	9.48493	0.26246	8.97051	9.99935
		a. Estimation is limited to the largest survival time if it is censored.
		Overall Comparisons
			Chi-Square	df	Sig.
		Log Rank (Mantel-Cox)	0.191046	2	0.908898
		Test of equality of survival distributions for the different levels of MMP7_rs14983_C_T.
MMP7_rs14983_C_T	exclude
		KM OS_time_2010 BY MMP7_rs2156528_C_A
		/STATUS=OS_status_2010(1)
		/PRINT MEAN
		/PLOT SURVIVAL
		/TEST LOGRANK
		/COMPARE OVERALL POOLED.
		Kaplan-Meier
		Notes
		Output Created		05-Jun-2013 14:29:05
		Comments
		Input	Data	Z:\project\plink angiogenesis SNP\MMP1-16 data- June 4, 2013.sav
			Active Dataset	DataSet1
			Filter	<none>
			Weight	<none>
			Split File	<none>
			N of Rows in Working Data File	505
		Missing Value Handling	Definition of Missing	User-defined missing values are treated as missing.
			Cases Used	Statistics are based on all cases with valid data for all variables in the analysis.
		Syntax		KM OS_time_2010 BY MMP7_rs2156528_C_A /STATUS=OS_status_2010(1) /PRINT MEAN /PLOT SURVIVAL /TEST LOGRANK /COMPARE OVERALL POOLED.
		Resources	Processor Time	00 00:00:00.265
			Elapsed Time	00 00:00:00.266
		[DataSet1] Z:\project\plink angiogenesis SNP\MMP1-16 data- June 4, 2013.sav
		Case Processing Summary
		MMP7_rs2156528_C_A	Total N	N of Events	Censored
					N	Percent
		.00	306	102	204	0.666667
		1.00	167	58	109	0.652695
		2.00	31	10	21	0.677419
		Overall	504	170	334	0.662698
		Means and Medians for Survival Time
		MMP7_rs2156528_C_A	Meana				Median
			Estimate	Std. Error	95% Confidence Interval		Estimate	Std. Error	95% Confidence Interval
					Lower Bound	Upper Bound			Lower Bound	Upper Bound
		.00	8.30831	0.207573	7.90146	8.71515	10.0658	.	.	.
		1.00	7.84668	0.241723	7.3729	8.32046	9.39178	0.0804159	9.23417	9.5494
		2.00	7.81047	0.573523	6.68637	8.93458	8.85753	1.41258	6.08888	11.6262
		Overall	8.23213	0.163384	7.9119	8.55236	9.48493	0.26246	8.97051	9.99935
		a. Estimation is limited to the largest survival time if it is censored.
		Overall Comparisons
			Chi-Square	df	Sig.
		Log Rank (Mantel-Cox)	0.150596	2	0.927467
		Test of equality of survival distributions for the different levels of MMP7_rs2156528_C_A.
MMP7_rs2156528_C_A	exclude
		KM OS_time_2010 BY MMP7_rs1996352_T_C
		/STATUS=OS_status_2010(1)
		/PRINT MEAN
		/PLOT SURVIVAL
		/TEST LOGRANK
		/COMPARE OVERALL POOLED.
		Kaplan-Meier
		Notes
		Output Created		05-Jun-2013 14:29:16
		Comments
		Input	Data	Z:\project\plink angiogenesis SNP\MMP1-16 data- June 4, 2013.sav
			Active Dataset	DataSet1
			Filter	<none>
			Weight	<none>
			Split File	<none>
			N of Rows in Working Data File	505
		Missing Value Handling	Definition of Missing	User-defined missing values are treated as missing.
			Cases Used	Statistics are based on all cases with valid data for all variables in the analysis.
		Syntax		KM OS_time_2010 BY MMP7_rs1996352_T_C /STATUS=OS_status_2010(1) /PRINT MEAN /PLOT SURVIVAL /TEST LOGRANK /COMPARE OVERALL POOLED.
		Resources	Processor Time	00 00:00:00.218
			Elapsed Time	00 00:00:00.219
		[DataSet1] Z:\project\plink angiogenesis SNP\MMP1-16 data- June 4, 2013.sav
		Case Processing Summary
		MMP7_rs1996352_T_C	Total N	N of Events	Censored
					N	Percent
		.00	328	112	216	0.658537
		1.00	160	47	113	0.70625
		2.00	16	11	5	0.3125
		Overall	504	170	334	0.662698
		Means and Medians for Survival Time
		MMP7_rs1996352_T_C	Meana				Median
			Estimate	Std. Error	95% Confidence Interval		Estimate	Std. Error	95% Confidence Interval
					Lower Bound	Upper Bound			Lower Bound	Upper Bound
		.00	8.10534	0.194648	7.72383	8.48685	9.39178	0.326202	8.75242	10.0311
		1.00	8.4966	0.280042	7.94771	9.04548	9.48493	0.334438	8.82943	10.1404
		2.00	6.16969	0.756012	4.68791	7.65147	5.43562	0.879452	3.71189	7.15934
		Overall	8.23213	0.163384	7.9119	8.55236	9.48493	0.26246	8.97051	9.99935
		a. Estimation is limited to the largest survival time if it is censored.
		Overall Comparisons
			Chi-Square	df	Sig.
		Log Rank (Mantel-Cox)	9.71694	2	0.00776235
		Test of equality of survival distributions for the different levels of MMP7_rs1996352_T_C.
MMP7_rs1996352_T_C	recessive
		KM OS_time_2010 BY MMP7_rs10502001_C_T
		/STATUS=OS_status_2010(1)
		/PRINT MEAN
		/PLOT SURVIVAL
		/TEST LOGRANK
		/COMPARE OVERALL POOLED.
		Kaplan-Meier
		Notes
		Output Created		05-Jun-2013 14:29:27
		Comments
		Input	Data	Z:\project\plink angiogenesis SNP\MMP1-16 data- June 4, 2013.sav
			Active Dataset	DataSet1
			Filter	<none>
			Weight	<none>
			Split File	<none>
			N of Rows in Working Data File	505
		Missing Value Handling	Definition of Missing	User-defined missing values are treated as missing.
			Cases Used	Statistics are based on all cases with valid data for all variables in the analysis.
		Syntax		KM OS_time_2010 BY MMP7_rs10502001_C_T /STATUS=OS_status_2010(1) /PRINT MEAN /PLOT SURVIVAL /TEST LOGRANK /COMPARE OVERALL POOLED.
		Resources	Processor Time	00 00:00:00.234
			Elapsed Time	00 00:00:00.234
		[DataSet1] Z:\project\plink angiogenesis SNP\MMP1-16 data- June 4, 2013.sav
		Case Processing Summary
		MMP7_rs10502001_C_T	Total N	N of Events	Censored
					N	Percent
		.00	306	102	204	0.666667
		1.00	167	58	109	0.652695
		2.00	31	10	21	0.677419
		Overall	504	170	334	0.662698
		Means and Medians for Survival Time
		MMP7_rs10502001_C_T	Meana				Median
			Estimate	Std. Error	95% Confidence Interval		Estimate	Std. Error	95% Confidence Interval
					Lower Bound	Upper Bound			Lower Bound	Upper Bound
		.00	8.30831	0.207573	7.90146	8.71515	10.0658	.	.	.
		1.00	7.84668	0.241723	7.3729	8.32046	9.39178	0.0804159	9.23417	9.5494
		2.00	7.81047	0.573523	6.68637	8.93458	8.85753	1.41258	6.08888	11.6262
		Overall	8.23213	0.163384	7.9119	8.55236	9.48493	0.26246	8.97051	9.99935
		a. Estimation is limited to the largest survival time if it is censored.
		Overall Comparisons
			Chi-Square	df	Sig.
		Log Rank (Mantel-Cox)	0.150596	2	0.927467
		Test of equality of survival distributions for the different levels of MMP7_rs10502001_C_T.
MMP7_rs10502001_C_T	exclude
		KM OS_time_2010 BY MMP8_rs12365082_T_A
		/STATUS=OS_status_2010(1)
		/PRINT MEAN
		/PLOT SURVIVAL
		/TEST LOGRANK
		/COMPARE OVERALL POOLED.
		Kaplan-Meier
		Notes
		Output Created		05-Jun-2013 14:29:37
		Comments
		Input	Data	Z:\project\plink angiogenesis SNP\MMP1-16 data- June 4, 2013.sav
			Active Dataset	DataSet1
			Filter	<none>
			Weight	<none>
			Split File	<none>
			N of Rows in Working Data File	505
		Missing Value Handling	Definition of Missing	User-defined missing values are treated as missing.
			Cases Used	Statistics are based on all cases with valid data for all variables in the analysis.
		Syntax		KM OS_time_2010 BY MMP8_rs12365082_T_A /STATUS=OS_status_2010(1) /PRINT MEAN /PLOT SURVIVAL /TEST LOGRANK /COMPARE OVERALL POOLED.
		Resources	Processor Time	00 00:00:00.281
			Elapsed Time	00 00:00:00.281
		[DataSet1] Z:\project\plink angiogenesis SNP\MMP1-16 data- June 4, 2013.sav
		Case Processing Summary
		MMP8_rs12365082_T_A	Total N	N of Events	Censored
					N	Percent
		.00	268	108	160	0.597015
		1.00	202	54	148	0.732673
		2.00	34	8	26	0.764706
		Overall	504	170	334	0.662698
		Means and Medians for Survival Time
		MMP8_rs12365082_T_A	Meana				Median
			Estimate	Std. Error	95% Confidence Interval		Estimate	Std. Error	95% Confidence Interval
					Lower Bound	Upper Bound			Lower Bound	Upper Bound
		.00	7.50507	0.205219	7.10284	7.9073	9.03288	0.554343	7.94636	10.1194
		1.00	8.85389	0.236918	8.38953	9.31825	.	.	.	.
		2.00	8.6177	0.483442	7.67015	9.56524	.	.	.	.
		Overall	8.23213	0.163384	7.9119	8.55236	9.48493	0.26246	8.97051	9.99935
		a. Estimation is limited to the largest survival time if it is censored.
		Overall Comparisons
			Chi-Square	df	Sig.
		Log Rank (Mantel-Cox)	12.1175	2	0.00233734
		Test of equality of survival distributions for the different levels of MMP8_rs12365082_T_A.
MMP8_rs12365082_T_A	dominant
		KM OS_time_2010 BY MMP8_rs7934972_G_A
		/STATUS=OS_status_2010(1)
		/PRINT MEAN
		/PLOT SURVIVAL
		/TEST LOGRANK
		/COMPARE OVERALL POOLED.
		Kaplan-Meier
		Notes
		Output Created		05-Jun-2013 14:29:48
		Comments
		Input	Data	Z:\project\plink angiogenesis SNP\MMP1-16 data- June 4, 2013.sav
			Active Dataset	DataSet1
			Filter	<none>
			Weight	<none>
			Split File	<none>
			N of Rows in Working Data File	505
		Missing Value Handling	Definition of Missing	User-defined missing values are treated as missing.
			Cases Used	Statistics are based on all cases with valid data for all variables in the analysis.
		Syntax		KM OS_time_2010 BY MMP8_rs7934972_G_A /STATUS=OS_status_2010(1) /PRINT MEAN /PLOT SURVIVAL /TEST LOGRANK /COMPARE OVERALL POOLED.
		Resources	Processor Time	00 00:00:00.235
			Elapsed Time	00 00:00:00.234
		[DataSet1] Z:\project\plink angiogenesis SNP\MMP1-16 data- June 4, 2013.sav
		Case Processing Summary
		MMP8_rs7934972_G_A	Total N	N of Events	Censored
					N	Percent
		.00	435	147	288	0.662069
		1.00	67	21	46	0.686567
		2.00	2	2	0	0
		Overall	504	170	334	0.662698
		Means and Medians for Survival Time
		MMP8_rs7934972_G_A	Meana				Median
			Estimate	Std. Error	95% Confidence Interval		Estimate	Std. Error	95% Confidence Interval
					Lower Bound	Upper Bound			Lower Bound	Upper Bound
		.00	8.25079	0.177135	7.9036	8.59797	9.66027	.	.	.
		1.00	7.89153	0.303116	7.29742	8.48564	9.03288	0.793512	7.47759	10.5882
		2.00	9.72329	0.342466	9.05205	10.3945	9.38082	.	.	.
		Overall	8.23213	0.163384	7.9119	8.55236	9.48493	0.26246	8.97051	9.99935
		a. Estimation is limited to the largest survival time if it is censored.
		Overall Comparisons
			Chi-Square	df	Sig.
		Log Rank (Mantel-Cox)	0.370914	2	0.830724
		Test of equality of survival distributions for the different levels of MMP8_rs7934972_G_A.
MMP8_rs7934972_G_A	dominant
		KM OS_time_2010 BY MMP8_rs12284255_C_A
		/STATUS=OS_status_2010(1)
		/PRINT MEAN
		/PLOT SURVIVAL
		/TEST LOGRANK
		/COMPARE OVERALL POOLED.
		Kaplan-Meier
		Notes
		Output Created		05-Jun-2013 14:29:59
		Comments
		Input	Data	Z:\project\plink angiogenesis SNP\MMP1-16 data- June 4, 2013.sav
			Active Dataset	DataSet1
			Filter	<none>
			Weight	<none>
			Split File	<none>
			N of Rows in Working Data File	505
		Missing Value Handling	Definition of Missing	User-defined missing values are treated as missing.
			Cases Used	Statistics are based on all cases with valid data for all variables in the analysis.
		Syntax		KM OS_time_2010 BY MMP8_rs12284255_C_A /STATUS=OS_status_2010(1) /PRINT MEAN /PLOT SURVIVAL /TEST LOGRANK /COMPARE OVERALL POOLED.
		Resources	Processor Time	00 00:00:00.203
			Elapsed Time	00 00:00:00.250
		[DataSet1] Z:\project\plink angiogenesis SNP\MMP1-16 data- June 4, 2013.sav
		Case Processing Summary
		MMP8_rs12284255_C_A	Total N	N of Events	Censored
					N	Percent
		.00	434	147	287	0.66129
		1.00	67	21	46	0.686567
		2.00	2	2	0	0
		Overall	503	170	333	0.662028
		Means and Medians for Survival Time
		MMP8_rs12284255_C_A	Meana				Median
			Estimate	Std. Error	95% Confidence Interval		Estimate	Std. Error	95% Confidence Interval
					Lower Bound	Upper Bound			Lower Bound	Upper Bound
		.00	8.23719	0.178047	7.88822	8.58616	9.66027	.	.	.
		1.00	7.89153	0.303116	7.29742	8.48564	9.03288	0.793512	7.47759	10.5882
		2.00	9.72329	0.342466	9.05205	10.3945	9.38082	.	.	.
		Overall	8.21724	0.164206	7.8954	8.53909	9.48493	0.256212	8.98276	9.98711
		a. Estimation is limited to the largest survival time if it is censored.
		Overall Comparisons
			Chi-Square	df	Sig.
		Log Rank (Mantel-Cox)	0.368382	2	0.831777
		Test of equality of survival distributions for the different levels of MMP8_rs12284255_C_A.
MMP8_rs12284255_C_A	dominant
		KM OS_time_2010 BY MMP8_rs3740938_G_A
		/STATUS=OS_status_2010(1)
		/PRINT MEAN
		/PLOT SURVIVAL
		/TEST LOGRANK
		/COMPARE OVERALL POOLED.
		Kaplan-Meier
		Notes
		Output Created		05-Jun-2013 14:30:09
		Comments
		Input	Data	Z:\project\plink angiogenesis SNP\MMP1-16 data- June 4, 2013.sav
			Active Dataset	DataSet1
			Filter	<none>
			Weight	<none>
			Split File	<none>
			N of Rows in Working Data File	505
		Missing Value Handling	Definition of Missing	User-defined missing values are treated as missing.
			Cases Used	Statistics are based on all cases with valid data for all variables in the analysis.
		Syntax		KM OS_time_2010 BY MMP8_rs3740938_G_A /STATUS=OS_status_2010(1) /PRINT MEAN /PLOT SURVIVAL /TEST LOGRANK /COMPARE OVERALL POOLED.
		Resources	Processor Time	00 00:00:00.234
			Elapsed Time	00 00:00:00.250
		[DataSet1] Z:\project\plink angiogenesis SNP\MMP1-16 data- June 4, 2013.sav
		Case Processing Summary
		MMP8_rs3740938_G_A	Total N	N of Events	Censored
					N	Percent
		.00	428	142	286	0.668224
		1.00	75	27	48	0.64
		2.00	1	1	0	0
		Overall	504	170	334	0.662698
		Means and Medians for Survival Time
		MMP8_rs3740938_G_A	Meana				Median
			Estimate	Std. Error	95% Confidence Interval		Estimate	Std. Error	95% Confidence Interval
					Lower Bound	Upper Bound			Lower Bound	Upper Bound
		.00	8.16936	0.166527	7.84297	8.49575	9.39178	0.147402	9.10287	9.68069
		1.00	8.12995	0.423464	7.29996	8.95994	.	.	.	.
		2.00	2.59726	0	2.59726	2.59726	2.59726	.	.	.
		Overall	8.23213	0.163384	7.9119	8.55236	9.48493	0.26246	8.97051	9.99935
		a. Estimation is limited to the largest survival time if it is censored.
		Overall Comparisons
			Chi-Square	df	Sig.
		Log Rank (Mantel-Cox)	11.2122	2	0.0036753
		Test of equality of survival distributions for the different levels of MMP8_rs3740938_G_A.
MMP8_rs3740938_G_A	dominant
		KM OS_time_2010 BY MMP8_rs2012390_T_C
		/STATUS=OS_status_2010(1)
		/PRINT MEAN
		/PLOT SURVIVAL
		/TEST LOGRANK
		/COMPARE OVERALL POOLED.
		Kaplan-Meier
		Notes
		Output Created		05-Jun-2013 14:30:20
		Comments
		Input	Data	Z:\project\plink angiogenesis SNP\MMP1-16 data- June 4, 2013.sav
			Active Dataset	DataSet1
			Filter	<none>
			Weight	<none>
			Split File	<none>
			N of Rows in Working Data File	505
		Missing Value Handling	Definition of Missing	User-defined missing values are treated as missing.
			Cases Used	Statistics are based on all cases with valid data for all variables in the analysis.
		Syntax		KM OS_time_2010 BY MMP8_rs2012390_T_C /STATUS=OS_status_2010(1) /PRINT MEAN /PLOT SURVIVAL /TEST LOGRANK /COMPARE OVERALL POOLED.
		Resources	Processor Time	00 00:00:00.250
			Elapsed Time	00 00:00:00.235
		[DataSet1] Z:\project\plink angiogenesis SNP\MMP1-16 data- June 4, 2013.sav
		Case Processing Summary
		MMP8_rs2012390_T_C	Total N	N of Events	Censored
					N	Percent
		.00	289	91	198	0.685121
		1.00	183	65	118	0.644809
		2.00	32	14	18	0.5625
		Overall	504	170	334	0.662698
		Means and Medians for Survival Time
		MMP8_rs2012390_T_C	Meana				Median
			Estimate	Std. Error	95% Confidence Interval		Estimate	Std. Error	95% Confidence Interval
					Lower Bound	Upper Bound			Lower Bound	Upper Bound
		.00	8.30836	0.201691	7.91304	8.70367	9.48493	.	.	.
		1.00	8.08789	0.268135	7.56234	8.61343	9.03288	0.480933	8.09025	9.97551
		2.00	6.63842	0.493654	5.67085	7.60598	.	.	.	.
		Overall	8.23213	0.163384	7.9119	8.55236	9.48493	0.26246	8.97051	9.99935
		a. Estimation is limited to the largest survival time if it is censored.
		Overall Comparisons
			Chi-Square	df	Sig.
		Log Rank (Mantel-Cox)	3.26729	2	0.195217
		Test of equality of survival distributions for the different levels of MMP8_rs2012390_T_C.
MMP8_rs2012390_T_C	recessive
		KM OS_time_2010 BY MMP8_rs1940475_T_C
		/STATUS=OS_status_2010(1)
		/PRINT MEAN
		/PLOT SURVIVAL
		/TEST LOGRANK
		/COMPARE OVERALL POOLED.
		Kaplan-Meier
		Notes
		Output Created		05-Jun-2013 14:30:30
		Comments
		Input	Data	Z:\project\plink angiogenesis SNP\MMP1-16 data- June 4, 2013.sav
			Active Dataset	DataSet1
			Filter	<none>
			Weight	<none>
			Split File	<none>
			N of Rows in Working Data File	505
		Missing Value Handling	Definition of Missing	User-defined missing values are treated as missing.
			Cases Used	Statistics are based on all cases with valid data for all variables in the analysis.
		Syntax		KM OS_time_2010 BY MMP8_rs1940475_T_C /STATUS=OS_status_2010(1) /PRINT MEAN /PLOT SURVIVAL /TEST LOGRANK /COMPARE OVERALL POOLED.
		Resources	Processor Time	00 00:00:00.234
			Elapsed Time	00 00:00:00.250
		[DataSet1] Z:\project\plink angiogenesis SNP\MMP1-16 data- June 4, 2013.sav
		Case Processing Summary
		MMP8_rs1940475_T_C	Total N	N of Events	Censored
					N	Percent
		.00	132	37	95	0.719697
		1.00	251	88	163	0.649402
		2.00	121	45	76	0.628099
		Overall	504	170	334	0.662698
		Means and Medians for Survival Time
		MMP8_rs1940475_T_C	Meana				Median
			Estimate	Std. Error	95% Confidence Interval		Estimate	Std. Error	95% Confidence Interval
					Lower Bound	Upper Bound			Lower Bound	Upper Bound
		.00	8.73146	0.31467	8.11471	9.34822	.	.	.	.
		1.00	8.07994	0.214716	7.6591	8.50078	9.48493	0.364243	8.77102	10.1988
		2.00	7.60332	0.299704	7.01589	8.19074	9.33699	0.589196	8.18216	10.4918
		Overall	8.23213	0.163384	7.9119	8.55236	9.48493	0.26246	8.97051	9.99935
		a. Estimation is limited to the largest survival time if it is censored.
		Overall Comparisons
			Chi-Square	df	Sig.
		Log Rank (Mantel-Cox)	2.38551	2	0.303385
		Test of equality of survival distributions for the different levels of MMP8_rs1940475_T_C.
[truncated: 4,802 more rows]
