# Supplementary material for: No associations of a set of SNPs in the Vascular Endothelial Growth Factor (VEGF) and Matrix Metalloproteinase (MMP) genes with survival of colorectal cancer patients
Source: Cancer Med. 2016 Jun 23;5(9):2221–31. doi: 10.1002/cam4.796 (PMC5055182; doi:10.1002/cam4.796)
Supplement: Supplementary file 6 — Table S4. Kaplan‐Meier curves for MMP17‐MMP28 SNPs (overall survival analysis). [file CAM4-5-2221-s006.xlsx]

## Sheet: MMP17-MMP28-OS
rs number of the SNP	estimations	GET
		FILE='Z:\project\plink angiogenesis SNP\MMP17-28 data- June 4, 2013.sav'.
		DATASET NAME DataSet1 WINDOW=FRONT.
		KM OS_time_2010 BY MMP17_rs4964924_C_T
		/STATUS=OS_status_2010(1)
		/PRINT MEAN
		/PLOT SURVIVAL
		/TEST LOGRANK
		/COMPARE OVERALL POOLED.
		Kaplan-Meier
		Notes
		Output Created		05-Jun-2013 16:24:14
		Comments
		Input	Data	Z:\project\plink angiogenesis SNP\MMP17-28 data- June 4, 2013.sav
			Active Dataset	DataSet1
			Filter	<none>
			Weight	<none>
			Split File	<none>
			N of Rows in Working Data File	505
		Missing Value Handling	Definition of Missing	User-defined missing values are treated as missing.
			Cases Used	Statistics are based on all cases with valid data for all variables in the analysis.
		Syntax		KM OS_time_2010 BY MMP17_rs4964924_C_T /STATUS=OS_status_2010(1) /PRINT MEAN /PLOT SURVIVAL /TEST LOGRANK /COMPARE OVERALL POOLED.
		Resources	Processor Time	00 00:00:01.312
			Elapsed Time	00 00:00:00.906
		[DataSet1] Z:\project\plink angiogenesis SNP\MMP17-28 data- June 4, 2013.sav
		Case Processing Summary
		MMP17_rs4964924_C_T	Total N	N of Events	Censored
					N	Percent
		.00	164	51	113	0.689024
		1.00	245	83	162	0.661224
		2.00	95	36	59	0.621053
		Overall	504	170	334	0.662698
		Means and Medians for Survival Time
		MMP17_rs4964924_C_T	Meana				Median
			Estimate	Std. Error	95% Confidence Interval		Estimate	Std. Error	95% Confidence Interval
					Lower Bound	Upper Bound			Lower Bound	Upper Bound
		.00	8.0561	0.237971	7.58968	8.52252	9.39178	.	.	.
		1.00	8.19376	0.237217	7.72882	8.65871	9.48493	0.176538	9.13892	9.83095
		2.00	7.95987	0.348646	7.27653	8.64322	8.86849	0.86386	7.17533	10.5617
		Overall	8.23213	0.163384	7.9119	8.55236	9.48493	0.26246	8.97051	9.99935
		a. Estimation is limited to the largest survival time if it is censored.
		Overall Comparisons
			Chi-Square	df	Sig.
		Log Rank (Mantel-Cox)	0.870768	2	0.647016
		Test of equality of survival distributions for the different levels of MMP17_rs4964924_C_T.
MMP17_rs4964924_C_T	dominant
		KM OS_time_2010 BY MMP17_rs4964927_C_T
		/STATUS=OS_status_2010(1)
		/PRINT MEAN
		/PLOT SURVIVAL
		/TEST LOGRANK
		/COMPARE OVERALL POOLED.
		Kaplan-Meier
		Notes
		Output Created		05-Jun-2013 16:24:28
		Comments
		Input	Data	Z:\project\plink angiogenesis SNP\MMP17-28 data- June 4, 2013.sav
			Active Dataset	DataSet1
			Filter	<none>
			Weight	<none>
			Split File	<none>
			N of Rows in Working Data File	505
		Missing Value Handling	Definition of Missing	User-defined missing values are treated as missing.
			Cases Used	Statistics are based on all cases with valid data for all variables in the analysis.
		Syntax		KM OS_time_2010 BY MMP17_rs4964927_C_T /STATUS=OS_status_2010(1) /PRINT MEAN /PLOT SURVIVAL /TEST LOGRANK /COMPARE OVERALL POOLED.
		Resources	Processor Time	00 00:00:00.328
			Elapsed Time	00 00:00:00.359
		[DataSet1] Z:\project\plink angiogenesis SNP\MMP17-28 data- June 4, 2013.sav
		Case Processing Summary
		MMP17_rs4964927_C_T	Total N	N of Events	Censored
					N	Percent
		.00	163	51	112	0.687117
		1.00	244	83	161	0.659836
		2.00	97	36	61	0.628866
		Overall	504	170	334	0.662698
		Means and Medians for Survival Time
		MMP17_rs4964927_C_T	Meana				Median
			Estimate	Std. Error	95% Confidence Interval		Estimate	Std. Error	95% Confidence Interval
					Lower Bound	Upper Bound			Lower Bound	Upper Bound
		.00	8.0725	0.237073	7.60784	8.53717	9.39178	.	.	.
		1.00	8.17773	0.240157	7.70702	8.64844	9.66027	.	.	.
		2.00	8.00803	0.337982	7.34558	8.67047	9.33699	0.911568	7.55031	11.1237
		Overall	8.23213	0.163384	7.9119	8.55236	9.48493	0.26246	8.97051	9.99935
		a. Estimation is limited to the largest survival time if it is censored.
		Overall Comparisons
			Chi-Square	df	Sig.
		Log Rank (Mantel-Cox)	0.842806	2	0.656126
		Test of equality of survival distributions for the different levels of MMP17_rs4964927_C_T.
MMP17_rs4964927_C_T	dominant
		KM OS_time_2010 BY MMP17_rs11246838_A_G
		/STATUS=OS_status_2010(1)
		/PRINT MEAN
		/PLOT SURVIVAL
		/TEST LOGRANK
		/COMPARE OVERALL POOLED.
		Kaplan-Meier
		Notes
		Output Created		05-Jun-2013 16:24:41
		Comments
		Input	Data	Z:\project\plink angiogenesis SNP\MMP17-28 data- June 4, 2013.sav
			Active Dataset	DataSet1
			Filter	<none>
			Weight	<none>
			Split File	<none>
			N of Rows in Working Data File	505
		Missing Value Handling	Definition of Missing	User-defined missing values are treated as missing.
			Cases Used	Statistics are based on all cases with valid data for all variables in the analysis.
		Syntax		KM OS_time_2010 BY MMP17_rs11246838_A_G /STATUS=OS_status_2010(1) /PRINT MEAN /PLOT SURVIVAL /TEST LOGRANK /COMPARE OVERALL POOLED.
		Resources	Processor Time	00 00:00:00.344
			Elapsed Time	00 00:00:00.344
		[DataSet1] Z:\project\plink angiogenesis SNP\MMP17-28 data- June 4, 2013.sav
		Case Processing Summary
		MMP17_rs11246838_A_G	Total N	N of Events	Censored
					N	Percent
		.00	426	151	275	0.64554
		1.00	75	18	57	0.76
		2.00	3	1	2	0.666667
		Overall	504	170	334	0.662698
		Means and Medians for Survival Time
		MMP17_rs11246838_A_G	Meana				Median
			Estimate	Std. Error	95% Confidence Interval		Estimate	Std. Error	95% Confidence Interval
					Lower Bound	Upper Bound			Lower Bound	Upper Bound
		.00	8.08703	0.179545	7.73512	8.43893	9.39178	0.299646	8.80448	9.97909
		1.00	8.52187	0.322344	7.89007	9.15366	.	.	.	.
		2.00	8.82329	0.436856	7.96705	9.67953	8.20548	.	.	.
		Overall	8.23213	0.163384	7.9119	8.55236	9.48493	0.26246	8.97051	9.99935
		a. Estimation is limited to the largest survival time if it is censored.
		Overall Comparisons
			Chi-Square	df	Sig.
		Log Rank (Mantel-Cox)	3.96811	2	0.13751
		Test of equality of survival distributions for the different levels of MMP17_rs11246838_A_G.
MMP17_rs11246838_A_G	dominant
		KM OS_time_2010 BY MMP17_rs6598163_G_A
		/STATUS=OS_status_2010(1)
		/PRINT MEAN
		/PLOT SURVIVAL
		/TEST LOGRANK
		/COMPARE OVERALL POOLED.
		Kaplan-Meier
		Notes
		Output Created		05-Jun-2013 16:24:55
		Comments
		Input	Data	Z:\project\plink angiogenesis SNP\MMP17-28 data- June 4, 2013.sav
			Active Dataset	DataSet1
			Filter	<none>
			Weight	<none>
			Split File	<none>
			N of Rows in Working Data File	505
		Missing Value Handling	Definition of Missing	User-defined missing values are treated as missing.
			Cases Used	Statistics are based on all cases with valid data for all variables in the analysis.
		Syntax		KM OS_time_2010 BY MMP17_rs6598163_G_A /STATUS=OS_status_2010(1) /PRINT MEAN /PLOT SURVIVAL /TEST LOGRANK /COMPARE OVERALL POOLED.
		Resources	Processor Time	00 00:00:00.250
			Elapsed Time	00 00:00:00.297
		[DataSet1] Z:\project\plink angiogenesis SNP\MMP17-28 data- June 4, 2013.sav
		Case Processing Summary
		MMP17_rs6598163_G_A	Total N	N of Events	Censored
					N	Percent
		.00	138	46	92	0.666667
		1.00	258	78	180	0.697674
		2.00	108	46	62	0.574074
		Overall	504	170	334	0.662698
		Means and Medians for Survival Time
		MMP17_rs6598163_G_A	Meana				Median
			Estimate	Std. Error	95% Confidence Interval		Estimate	Std. Error	95% Confidence Interval
					Lower Bound	Upper Bound			Lower Bound	Upper Bound
		.00	8.2748	0.306298	7.67446	8.87514	10.0658	0.895051	8.31145	11.8201
		1.00	8.24207	0.200192	7.84969	8.63445	.	.	.	.
		2.00	7.3487	0.294986	6.77052	7.92687	9.03288	1.41207	6.26522	11.8005
		Overall	8.23213	0.163384	7.9119	8.55236	9.48493	0.26246	8.97051	9.99935
		a. Estimation is limited to the largest survival time if it is censored.
		Overall Comparisons
			Chi-Square	df	Sig.
		Log Rank (Mantel-Cox)	5.45249	2	0.0654645
		Test of equality of survival distributions for the different levels of MMP17_rs6598163_G_A.
MMP17_rs6598163_G_A	recessive
		KM OS_time_2010 BY MMP17_rs34515698_C_T
		/STATUS=OS_status_2010(1)
		/PRINT MEAN
		/PLOT SURVIVAL
		/TEST LOGRANK
		/COMPARE OVERALL POOLED.
		Kaplan-Meier
		Notes
		Output Created		05-Jun-2013 16:25:05
		Comments
		Input	Data	Z:\project\plink angiogenesis SNP\MMP17-28 data- June 4, 2013.sav
			Active Dataset	DataSet1
			Filter	<none>
			Weight	<none>
			Split File	<none>
			N of Rows in Working Data File	505
		Missing Value Handling	Definition of Missing	User-defined missing values are treated as missing.
			Cases Used	Statistics are based on all cases with valid data for all variables in the analysis.
		Syntax		KM OS_time_2010 BY MMP17_rs34515698_C_T /STATUS=OS_status_2010(1) /PRINT MEAN /PLOT SURVIVAL /TEST LOGRANK /COMPARE OVERALL POOLED.
		Resources	Processor Time	00 00:00:00.265
			Elapsed Time	00 00:00:00.281
		[DataSet1] Z:\project\plink angiogenesis SNP\MMP17-28 data- June 4, 2013.sav
		Warnings
		No statistics are computed because all cases are censored.
		Case Processing Summary
		MMP17_rs34515698_C_T	Total N	N of Events	Censored
					N	Percent
		.00	453	156	297	0.655629
		1.00	50	14	36	0.72
		2.00	1	0	1	1
		Overall	504	170	334	0.662698
		Overall Comparisons
			Chi-Square	df	Sig.
		Log Rank (Mantel-Cox)	2.06179	2	0.356688
		Test of equality of survival distributions for the different levels of MMP17_rs34515698_C_T.
MMP17_rs34515698_C_T	dominant
		KM OS_time_2010 BY MMP17_rs10751700_C_T
		/STATUS=OS_status_2010(1)
		/PRINT MEAN
		/PLOT SURVIVAL
		/TEST LOGRANK
		/COMPARE OVERALL POOLED.
		Kaplan-Meier
		Notes
		Output Created		05-Jun-2013 16:25:14
		Comments
		Input	Data	Z:\project\plink angiogenesis SNP\MMP17-28 data- June 4, 2013.sav
			Active Dataset	DataSet1
			Filter	<none>
			Weight	<none>
			Split File	<none>
			N of Rows in Working Data File	505
		Missing Value Handling	Definition of Missing	User-defined missing values are treated as missing.
			Cases Used	Statistics are based on all cases with valid data for all variables in the analysis.
		Syntax		KM OS_time_2010 BY MMP17_rs10751700_C_T /STATUS=OS_status_2010(1) /PRINT MEAN /PLOT SURVIVAL /TEST LOGRANK /COMPARE OVERALL POOLED.
		Resources	Processor Time	00 00:00:00.234
			Elapsed Time	00 00:00:00.235
		[DataSet1] Z:\project\plink angiogenesis SNP\MMP17-28 data- June 4, 2013.sav
		Case Processing Summary
		MMP17_rs10751700_C_T	Total N	N of Events	Censored
					N	Percent
		.00	143	48	95	0.664336
		1.00	252	77	175	0.694444
		2.00	105	45	60	0.571429
		Overall	500	170	330	0.66
		Means and Medians for Survival Time
		MMP17_rs10751700_C_T	Meana				Median
			Estimate	Std. Error	95% Confidence Interval		Estimate	Std. Error	95% Confidence Interval
					Lower Bound	Upper Bound			Lower Bound	Upper Bound
		.00	8.24883	0.303524	7.65392	8.84373	10.0658	0.932855	8.23736	11.8941
		1.00	8.22955	0.202015	7.8336	8.6255	.	.	.	.
		2.00	7.32408	0.301268	6.73359	7.91456	9.03288	1.41214	6.26509	11.8007
		Overall	8.21327	0.16405	7.89173	8.5348	9.48493	0.2632	8.96906	10.0008
		a. Estimation is limited to the largest survival time if it is censored.
		Overall Comparisons
			Chi-Square	df	Sig.
		Log Rank (Mantel-Cox)	5.47131	2	0.0648515
		Test of equality of survival distributions for the different levels of MMP17_rs10751700_C_T.
MMP17_rs10751700_C_T	recessive
		KM OS_time_2010 BY MMP17_rs7300198_T_C
		/STATUS=OS_status_2010(1)
		/PRINT MEAN
		/PLOT SURVIVAL
		/TEST LOGRANK
		/COMPARE OVERALL POOLED.
		Kaplan-Meier
		Notes
		Output Created		05-Jun-2013 16:25:40
		Comments
		Input	Data	Z:\project\plink angiogenesis SNP\MMP17-28 data- June 4, 2013.sav
			Active Dataset	DataSet1
			Filter	<none>
			Weight	<none>
			Split File	<none>
			N of Rows in Working Data File	505
		Missing Value Handling	Definition of Missing	User-defined missing values are treated as missing.
			Cases Used	Statistics are based on all cases with valid data for all variables in the analysis.
		Syntax		KM OS_time_2010 BY MMP17_rs7300198_T_C /STATUS=OS_status_2010(1) /PRINT MEAN /PLOT SURVIVAL /TEST LOGRANK /COMPARE OVERALL POOLED.
		Resources	Processor Time	00 00:00:00.250
			Elapsed Time	00 00:00:00.266
		[DataSet1] Z:\project\plink angiogenesis SNP\MMP17-28 data- June 4, 2013.sav
		Case Processing Summary
		MMP17_rs7300198_T_C	Total N	N of Events	Censored
					N	Percent
		.00	185	59	126	0.681081
		1.00	263	90	173	0.657795
		2.00	56	21	35	0.625
		Overall	504	170	334	0.662698
		Means and Medians for Survival Time
		MMP17_rs7300198_T_C	Meana				Median
			Estimate	Std. Error	95% Confidence Interval		Estimate	Std. Error	95% Confidence Interval
					Lower Bound	Upper Bound			Lower Bound	Upper Bound
		.00	8.4311	0.258693	7.92407	8.93814	9.48493	.	.	.
		1.00	7.96383	0.203073	7.56581	8.36186	9.66027	0.4754	8.72849	10.5921
		2.00	7.66432	0.504899	6.67472	8.65392	8.10137	0.320369	7.47345	8.72929
		Overall	8.23213	0.163384	7.9119	8.55236	9.48493	0.26246	8.97051	9.99935
		a. Estimation is limited to the largest survival time if it is censored.
		Overall Comparisons
			Chi-Square	df	Sig.
		Log Rank (Mantel-Cox)	1.07726	2	0.583547
		Test of equality of survival distributions for the different levels of MMP17_rs7300198_T_C.
MMP17_rs7300198_T_C	recessive
		KM OS_time_2010 BY MMP17_rs12099648_G_A
		/STATUS=OS_status_2010(1)
		/PRINT MEAN
		/PLOT SURVIVAL
		/TEST LOGRANK
		/COMPARE OVERALL POOLED.
		Kaplan-Meier
		Notes
		Output Created		05-Jun-2013 16:25:50
		Comments
		Input	Data	Z:\project\plink angiogenesis SNP\MMP17-28 data- June 4, 2013.sav
			Active Dataset	DataSet1
			Filter	<none>
			Weight	<none>
			Split File	<none>
			N of Rows in Working Data File	505
		Missing Value Handling	Definition of Missing	User-defined missing values are treated as missing.
			Cases Used	Statistics are based on all cases with valid data for all variables in the analysis.
		Syntax		KM OS_time_2010 BY MMP17_rs12099648_G_A /STATUS=OS_status_2010(1) /PRINT MEAN /PLOT SURVIVAL /TEST LOGRANK /COMPARE OVERALL POOLED.
		Resources	Processor Time	00 00:00:00.265
			Elapsed Time	00 00:00:00.281
		[DataSet1] Z:\project\plink angiogenesis SNP\MMP17-28 data- June 4, 2013.sav
		Case Processing Summary
		MMP17_rs12099648_G_A	Total N	N of Events	Censored
					N	Percent
		.00	370	133	237	0.640541
		1.00	121	29	92	0.760331
		2.00	13	8	5	0.384615
		Overall	504	170	334	0.662698
		Means and Medians for Survival Time
		MMP17_rs12099648_G_A	Meana				Median
			Estimate	Std. Error	95% Confidence Interval		Estimate	Std. Error	95% Confidence Interval
					Lower Bound	Upper Bound			Lower Bound	Upper Bound
		.00	8.04902	0.190049	7.67653	8.42152	9.34247	0.245888	8.86052	9.82441
		1.00	8.53559	0.252369	8.04095	9.03023	.	.	.	.
		2.00	6.54514	0.750406	5.07434	8.01593	6.96438	1.15555	4.6995	9.22927
		Overall	8.23213	0.163384	7.9119	8.55236	9.48493	0.26246	8.97051	9.99935
		a. Estimation is limited to the largest survival time if it is censored.
		Overall Comparisons
			Chi-Square	df	Sig.
		Log Rank (Mantel-Cox)	7.46381	2	0.0239471
		Test of equality of survival distributions for the different levels of MMP17_rs12099648_G_A.
MMP17_rs12099648_G_A	recessive
		KM OS_time_2010 BY MMP17_rs3087864_A_G
		/STATUS=OS_status_2010(1)
		/PRINT MEAN
		/PLOT SURVIVAL
		/TEST LOGRANK
		/COMPARE OVERALL POOLED.
		Kaplan-Meier
		Notes
		Output Created		05-Jun-2013 16:25:59
		Comments
		Input	Data	Z:\project\plink angiogenesis SNP\MMP17-28 data- June 4, 2013.sav
			Active Dataset	DataSet1
			Filter	<none>
			Weight	<none>
			Split File	<none>
			N of Rows in Working Data File	505
		Missing Value Handling	Definition of Missing	User-defined missing values are treated as missing.
			Cases Used	Statistics are based on all cases with valid data for all variables in the analysis.
		Syntax		KM OS_time_2010 BY MMP17_rs3087864_A_G /STATUS=OS_status_2010(1) /PRINT MEAN /PLOT SURVIVAL /TEST LOGRANK /COMPARE OVERALL POOLED.
		Resources	Processor Time	00 00:00:00.250
			Elapsed Time	00 00:00:00.280
		[DataSet1] Z:\project\plink angiogenesis SNP\MMP17-28 data- June 4, 2013.sav
		Case Processing Summary
		MMP17_rs3087864_A_G	Total N	N of Events	Censored
					N	Percent
		.00	296	108	188	0.635135
		1.00	170	47	123	0.723529
		2.00	38	15	23	0.605263
		Overall	504	170	334	0.662698
		Means and Medians for Survival Time
		MMP17_rs3087864_A_G	Meana				Median
			Estimate	Std. Error	95% Confidence Interval		Estimate	Std. Error	95% Confidence Interval
					Lower Bound	Upper Bound			Lower Bound	Upper Bound
		.00	7.94049	0.211913	7.52514	8.35584	9.33699	0.229135	8.88788	9.78609
		1.00	8.72374	0.241314	8.25076	9.19672	.	.	.	.
		2.00	7.33286	0.481049	6.39	8.27571	.	.	.	.
		Overall	8.23213	0.163384	7.9119	8.55236	9.48493	0.26246	8.97051	9.99935
		a. Estimation is limited to the largest survival time if it is censored.
		Overall Comparisons
			Chi-Square	df	Sig.
		Log Rank (Mantel-Cox)	4.02606	2	0.133584
		Test of equality of survival distributions for the different levels of MMP17_rs3087864_A_G.
MMP17_rs3087864_A_G	codominant
		KM OS_time_2010 BY MMP17_rs9634312_G_A
		/STATUS=OS_status_2010(1)
		/PRINT MEAN
		/PLOT SURVIVAL
		/TEST LOGRANK
		/COMPARE OVERALL POOLED.
		Kaplan-Meier
		Notes
		Output Created		05-Jun-2013 16:26:12
		Comments
		Input	Data	Z:\project\plink angiogenesis SNP\MMP17-28 data- June 4, 2013.sav
			Active Dataset	DataSet1
			Filter	<none>
			Weight	<none>
			Split File	<none>
			N of Rows in Working Data File	505
		Missing Value Handling	Definition of Missing	User-defined missing values are treated as missing.
			Cases Used	Statistics are based on all cases with valid data for all variables in the analysis.
		Syntax		KM OS_time_2010 BY MMP17_rs9634312_G_A /STATUS=OS_status_2010(1) /PRINT MEAN /PLOT SURVIVAL /TEST LOGRANK /COMPARE OVERALL POOLED.
		Resources	Processor Time	00 00:00:00.234
			Elapsed Time	00 00:00:00.250
		[DataSet1] Z:\project\plink angiogenesis SNP\MMP17-28 data- June 4, 2013.sav
		Case Processing Summary
		MMP17_rs9634312_G_A	Total N	N of Events	Censored
					N	Percent
		.00	147	57	90	0.612245
		1.00	247	72	175	0.708502
		2.00	110	41	69	0.627273
		Overall	504	170	334	0.662698
		Means and Medians for Survival Time
		MMP17_rs9634312_G_A	Meana				Median
			Estimate	Std. Error	95% Confidence Interval		Estimate	Std. Error	95% Confidence Interval
					Lower Bound	Upper Bound			Lower Bound	Upper Bound
		.00	7.90168	0.298871	7.3159	8.48747	9.34247	0.296151	8.76201	9.92292
		1.00	8.41281	0.217672	7.98617	8.83944	10.0658	0.495291	9.09498	11.0365
		2.00	7.82558	0.317842	7.20261	8.44855	.	.	.	.
		Overall	8.23213	0.163384	7.9119	8.55236	9.48493	0.26246	8.97051	9.99935
		a. Estimation is limited to the largest survival time if it is censored.
		Overall Comparisons
			Chi-Square	df	Sig.
		Log Rank (Mantel-Cox)	3.40582	2	0.182152
		Test of equality of survival distributions for the different levels of MMP17_rs9634312_G_A.
MMP17_rs9634312_G_A	codominant
		KM OS_time_2010 BY MMP17_rs11613757_C_T
		/STATUS=OS_status_2010(1)
		/PRINT MEAN
		/PLOT SURVIVAL
		/TEST LOGRANK
		/COMPARE OVERALL POOLED.
		Kaplan-Meier
		Notes
		Output Created		05-Jun-2013 16:26:41
		Comments
		Input	Data	Z:\project\plink angiogenesis SNP\MMP17-28 data- June 4, 2013.sav
			Active Dataset	DataSet1
			Filter	<none>
			Weight	<none>
			Split File	<none>
			N of Rows in Working Data File	505
		Missing Value Handling	Definition of Missing	User-defined missing values are treated as missing.
			Cases Used	Statistics are based on all cases with valid data for all variables in the analysis.
		Syntax		KM OS_time_2010 BY MMP17_rs11613757_C_T /STATUS=OS_status_2010(1) /PRINT MEAN /PLOT SURVIVAL /TEST LOGRANK /COMPARE OVERALL POOLED.
		Resources	Processor Time	00 00:00:00.266
			Elapsed Time	00 00:00:00.265
		[DataSet1] Z:\project\plink angiogenesis SNP\MMP17-28 data- June 4, 2013.sav
		Case Processing Summary
		MMP17_rs11613757_C_T	Total N	N of Events	Censored
					N	Percent
		.00	436	153	283	0.649083
		1.00	63	16	47	0.746032
		2.00	5	1	4	0.8
		Overall	504	170	334	0.662698
		Means and Medians for Survival Time
		MMP17_rs11613757_C_T	Meana				Median
			Estimate	Std. Error	95% Confidence Interval		Estimate	Std. Error	95% Confidence Interval
					Lower Bound	Upper Bound			Lower Bound	Upper Bound
		.00	8.09595	0.178169	7.74673	8.44516	9.38082	0.304417	8.78416	9.97748
		1.00	8.53385	0.336948	7.87343	9.19427	.	.	.	.
		2.00	8.84932	0.455261	7.957	9.74163	8.20548	.	.	.
		Overall	8.23213	0.163384	7.9119	8.55236	9.48493	0.26246	8.97051	9.99935
		a. Estimation is limited to the largest survival time if it is censored.
		Overall Comparisons
			Chi-Square	df	Sig.
		Log Rank (Mantel-Cox)	3.57795	2	0.167132
		Test of equality of survival distributions for the different levels of MMP17_rs11613757_C_T.
MMP17_rs11613757_C_T	dominant
		KM OS_time_2010 BY MMP17_rs11835665_G_A
		/STATUS=OS_status_2010(1)
		/PRINT MEAN
		/PLOT SURVIVAL
		/TEST LOGRANK
		/COMPARE OVERALL POOLED.
		Kaplan-Meier
		Notes
		Output Created		05-Jun-2013 16:26:52
		Comments
		Input	Data	Z:\project\plink angiogenesis SNP\MMP17-28 data- June 4, 2013.sav
			Active Dataset	DataSet1
			Filter	<none>
			Weight	<none>
			Split File	<none>
			N of Rows in Working Data File	505
		Missing Value Handling	Definition of Missing	User-defined missing values are treated as missing.
			Cases Used	Statistics are based on all cases with valid data for all variables in the analysis.
		Syntax		KM OS_time_2010 BY MMP17_rs11835665_G_A /STATUS=OS_status_2010(1) /PRINT MEAN /PLOT SURVIVAL /TEST LOGRANK /COMPARE OVERALL POOLED.
		Resources	Processor Time	00 00:00:00.265
			Elapsed Time	00 00:00:00.265
		[DataSet1] Z:\project\plink angiogenesis SNP\MMP17-28 data- June 4, 2013.sav
		Case Processing Summary
		MMP17_rs11835665_G_A	Total N	N of Events	Censored
					N	Percent
		.00	300	97	203	0.676667
		1.00	181	65	116	0.640884
		2.00	23	8	15	0.652174
		Overall	504	170	334	0.662698
		Means and Medians for Survival Time
		MMP17_rs11835665_G_A	Meana				Median
			Estimate	Std. Error	95% Confidence Interval		Estimate	Std. Error	95% Confidence Interval
					Lower Bound	Upper Bound			Lower Bound	Upper Bound
		.00	8.36292	0.208706	7.95385	8.77198	9.48493	.	.	.
		1.00	7.81242	0.245992	7.33028	8.29456	9.33699	0.417881	8.51794	10.156
		2.00	7.76878	0.690775	6.41486	9.12269	8.10137	0.5245	7.07335	9.12939
		Overall	8.23213	0.163384	7.9119	8.55236	9.48493	0.26246	8.97051	9.99935
		a. Estimation is limited to the largest survival time if it is censored.
		Overall Comparisons
			Chi-Square	df	Sig.
		Log Rank (Mantel-Cox)	0.89496	2	0.639237
		Test of equality of survival distributions for the different levels of MMP17_rs11835665_G_A.
MMP17_rs11835665_G_A	exclude
		KM OS_time_2010 BY MMP17_rs10751704_G_T
		/STATUS=OS_status_2010(1)
		/PRINT MEAN
		/PLOT SURVIVAL
		/TEST LOGRANK
		/COMPARE OVERALL POOLED.
		Kaplan-Meier
		Notes
		Output Created		05-Jun-2013 16:27:03
		Comments
		Input	Data	Z:\project\plink angiogenesis SNP\MMP17-28 data- June 4, 2013.sav
			Active Dataset	DataSet1
			Filter	<none>
			Weight	<none>
			Split File	<none>
			N of Rows in Working Data File	505
		Missing Value Handling	Definition of Missing	User-defined missing values are treated as missing.
			Cases Used	Statistics are based on all cases with valid data for all variables in the analysis.
		Syntax		KM OS_time_2010 BY MMP17_rs10751704_G_T /STATUS=OS_status_2010(1) /PRINT MEAN /PLOT SURVIVAL /TEST LOGRANK /COMPARE OVERALL POOLED.
		Resources	Processor Time	00 00:00:00.219
			Elapsed Time	00 00:00:00.250
		[DataSet1] Z:\project\plink angiogenesis SNP\MMP17-28 data- June 4, 2013.sav
		Case Processing Summary
		MMP17_rs10751704_G_T	Total N	N of Events	Censored
					N	Percent
		.00	234	76	158	0.675214
		1.00	217	73	144	0.663594
		2.00	48	17	31	0.645833
		Overall	499	166	333	0.667335
		Means and Medians for Survival Time
		MMP17_rs10751704_G_T	Meana				Median
			Estimate	Std. Error	95% Confidence Interval		Estimate	Std. Error	95% Confidence Interval
					Lower Bound	Upper Bound			Lower Bound	Upper Bound
		.00	8.34416	0.234689	7.88417	8.80416	9.39178	.	.	.
		1.00	7.98383	0.222348	7.54803	8.41964	9.66027	0.569454	8.54414	10.7764
		2.00	7.79528	0.490979	6.83296	8.7576	.	.	.	.
		Overall	8.26322	0.163943	7.94189	8.58454	9.48493	0.262176	8.97107	9.9988
		a. Estimation is limited to the largest survival time if it is censored.
		Overall Comparisons
			Chi-Square	df	Sig.
		Log Rank (Mantel-Cox)	0.205618	2	0.902299
		Test of equality of survival distributions for the different levels of MMP17_rs10751704_G_T.
MMP17_rs10751704_G_T	exclude
		KM OS_time_2010 BY MMP19_rs2242295_G_A
		/STATUS=OS_status_2010(1)
		/PRINT MEAN
		/PLOT SURVIVAL
		/TEST LOGRANK
		/COMPARE OVERALL POOLED.
		Kaplan-Meier
		Notes
		Output Created		05-Jun-2013 16:27:15
		Comments
		Input	Data	Z:\project\plink angiogenesis SNP\MMP17-28 data- June 4, 2013.sav
			Active Dataset	DataSet1
			Filter	<none>
			Weight	<none>
			Split File	<none>
			N of Rows in Working Data File	505
		Missing Value Handling	Definition of Missing	User-defined missing values are treated as missing.
			Cases Used	Statistics are based on all cases with valid data for all variables in the analysis.
		Syntax		KM OS_time_2010 BY MMP19_rs2242295_G_A /STATUS=OS_status_2010(1) /PRINT MEAN /PLOT SURVIVAL /TEST LOGRANK /COMPARE OVERALL POOLED.
		Resources	Processor Time	00 00:00:00.250
			Elapsed Time	00 00:00:00.265
		[DataSet1] Z:\project\plink angiogenesis SNP\MMP17-28 data- June 4, 2013.sav
		Case Processing Summary
		MMP19_rs2242295_G_A	Total N	N of Events	Censored
					N	Percent
		.00	330	114	216	0.654545
		1.00	156	51	105	0.673077
		2.00	18	5	13	0.722222
		Overall	504	170	334	0.662698
		Means and Medians for Survival Time
		MMP19_rs2242295_G_A	Meana				Median
			Estimate	Std. Error	95% Confidence Interval		Estimate	Std. Error	95% Confidence Interval
					Lower Bound	Upper Bound			Lower Bound	Upper Bound
		.00	8.14544	0.207184	7.73935	8.55152	9.38082	.	.	.
		1.00	8.14567	0.241107	7.67309	8.61824	9.66027	0.818707	8.05561	11.2649
		2.00	8.80517	0.482968	7.85856	9.75179	.	.	.	.
		Overall	8.23213	0.163384	7.9119	8.55236	9.48493	0.26246	8.97051	9.99935
		a. Estimation is limited to the largest survival time if it is censored.
		Overall Comparisons
			Chi-Square	df	Sig.
		Log Rank (Mantel-Cox)	1.30453	2	0.520865
		Test of equality of survival distributions for the different levels of MMP19_rs2242295_G_A.
MMP19_rs2242295_G_A	recessive
		KM OS_time_2010 BY MMP19_rs2291267_G_A
		/STATUS=OS_status_2010(1)
		/PRINT MEAN
		/PLOT SURVIVAL
		/TEST LOGRANK
		/COMPARE OVERALL POOLED.
		Kaplan-Meier
		Notes
		Output Created		05-Jun-2013 16:27:28
		Comments
		Input	Data	Z:\project\plink angiogenesis SNP\MMP17-28 data- June 4, 2013.sav
			Active Dataset	DataSet1
			Filter	<none>
			Weight	<none>
			Split File	<none>
			N of Rows in Working Data File	505
		Missing Value Handling	Definition of Missing	User-defined missing values are treated as missing.
			Cases Used	Statistics are based on all cases with valid data for all variables in the analysis.
		Syntax		KM OS_time_2010 BY MMP19_rs2291267_G_A /STATUS=OS_status_2010(1) /PRINT MEAN /PLOT SURVIVAL /TEST LOGRANK /COMPARE OVERALL POOLED.
		Resources	Processor Time	00 00:00:00.250
			Elapsed Time	00 00:00:00.266
		[DataSet1] Z:\project\plink angiogenesis SNP\MMP17-28 data- June 4, 2013.sav
		Case Processing Summary
		MMP19_rs2291267_G_A	Total N	N of Events	Censored
					N	Percent
		.00	447	150	297	0.66443
		1.00	56	19	37	0.660714
		2.00	1	1	0	0
		Overall	504	170	334	0.662698
		Means and Medians for Survival Time
		MMP19_rs2291267_G_A	Meana				Median
			Estimate	Std. Error	95% Confidence Interval		Estimate	Std. Error	95% Confidence Interval
					Lower Bound	Upper Bound			Lower Bound	Upper Bound
		.00	8.20468	0.175676	7.86035	8.549	9.48493	0.342359	8.81391	10.156
		1.00	8.15796	0.388195	7.3971	8.91883	.	.	.	.
		2.00	5.23014	0	5.23014	5.23014	5.23014	.	.	.
		Overall	8.23213	0.163384	7.9119	8.55236	9.48493	0.26246	8.97051	9.99935
		a. Estimation is limited to the largest survival time if it is censored.
		Overall Comparisons
			Chi-Square	df	Sig.
		Log Rank (Mantel-Cox)	2.24648	2	0.325224
		Test of equality of survival distributions for the different levels of MMP19_rs2291267_G_A.
MMP19_rs2291267_G_A	exclude
		KM OS_time_2010 BY MMP19_rs2291268_A_G
		/STATUS=OS_status_2010(1)
		/PRINT MEAN
		/PLOT SURVIVAL
		/TEST LOGRANK
		/COMPARE OVERALL POOLED.
		Kaplan-Meier
		Notes
		Output Created		05-Jun-2013 16:27:39
		Comments
		Input	Data	Z:\project\plink angiogenesis SNP\MMP17-28 data- June 4, 2013.sav
			Active Dataset	DataSet1
			Filter	<none>
			Weight	<none>
			Split File	<none>
			N of Rows in Working Data File	505
		Missing Value Handling	Definition of Missing	User-defined missing values are treated as missing.
			Cases Used	Statistics are based on all cases with valid data for all variables in the analysis.
		Syntax		KM OS_time_2010 BY MMP19_rs2291268_A_G /STATUS=OS_status_2010(1) /PRINT MEAN /PLOT SURVIVAL /TEST LOGRANK /COMPARE OVERALL POOLED.
		Resources	Processor Time	00 00:00:00.234
			Elapsed Time	00 00:00:00.281
		[DataSet1] Z:\project\plink angiogenesis SNP\MMP17-28 data- June 4, 2013.sav
		Case Processing Summary
		MMP19_rs2291268_A_G	Total N	N of Events	Censored
					N	Percent
		.00	433	146	287	0.662818
		1.00	70	23	47	0.671429
		2.00	1	1	0	0
		Overall	504	170	334	0.662698
		Means and Medians for Survival Time
		MMP19_rs2291268_A_G	Meana				Median
			Estimate	Std. Error	95% Confidence Interval		Estimate	Std. Error	95% Confidence Interval
					Lower Bound	Upper Bound			Lower Bound	Upper Bound
		.00	8.21019	0.178138	7.86104	8.55935	9.48493	0.374288	8.75133	10.2185
		1.00	8.13252	0.354969	7.43678	8.82826	9.38082	.	.	.
		2.00	5.23014	0	5.23014	5.23014	5.23014	.	.	.
		Overall	8.23213	0.163384	7.9119	8.55236	9.48493	0.26246	8.97051	9.99935
		a. Estimation is limited to the largest survival time if it is censored.
		Overall Comparisons
			Chi-Square	df	Sig.
		Log Rank (Mantel-Cox)	2.31836	2	0.313744
		Test of equality of survival distributions for the different levels of MMP19_rs2291268_A_G.
MMP19_rs2291268_A_G	exclude
		KM OS_time_2010 BY MMP20_rs2292730_G_A
		/STATUS=OS_status_2010(1)
		/PRINT MEAN
		/PLOT SURVIVAL
		/TEST LOGRANK
		/COMPARE OVERALL POOLED.
		Kaplan-Meier
		Notes
		Output Created		05-Jun-2013 16:27:51
		Comments
		Input	Data	Z:\project\plink angiogenesis SNP\MMP17-28 data- June 4, 2013.sav
			Active Dataset	DataSet1
			Filter	<none>
			Weight	<none>
			Split File	<none>
			N of Rows in Working Data File	505
		Missing Value Handling	Definition of Missing	User-defined missing values are treated as missing.
			Cases Used	Statistics are based on all cases with valid data for all variables in the analysis.
		Syntax		KM OS_time_2010 BY MMP20_rs2292730_G_A /STATUS=OS_status_2010(1) /PRINT MEAN /PLOT SURVIVAL /TEST LOGRANK /COMPARE OVERALL POOLED.
		Resources	Processor Time	00 00:00:00.234
			Elapsed Time	00 00:00:00.250
		[DataSet1] Z:\project\plink angiogenesis SNP\MMP17-28 data- June 4, 2013.sav
		Case Processing Summary
		MMP20_rs2292730_G_A	Total N	N of Events	Censored
					N	Percent
		.00	165	53	112	0.678788
		1.00	246	82	164	0.666667
		2.00	93	35	58	0.623656
		Overall	504	170	334	0.662698
		Means and Medians for Survival Time
		MMP20_rs2292730_G_A	Meana				Median
			Estimate	Std. Error	95% Confidence Interval		Estimate	Std. Error	95% Confidence Interval
					Lower Bound	Upper Bound			Lower Bound	Upper Bound
		.00	8.09358	0.230943	7.64093	8.54623	9.48493	0.113626	9.26222	9.70764
		1.00	8.29648	0.232344	7.84109	8.75188	.	.	.	.
		2.00	7.62415	0.34806	6.94195	8.30634	9.38082	1.27803	6.87589	11.8858
		Overall	8.23213	0.163384	7.9119	8.55236	9.48493	0.26246	8.97051	9.99935
		a. Estimation is limited to the largest survival time if it is censored.
		Overall Comparisons
			Chi-Square	df	Sig.
		Log Rank (Mantel-Cox)	1.29447	2	0.52349
		Test of equality of survival distributions for the different levels of MMP20_rs2292730_G_A.
MMP20_rs2292730_G_A	recessive
		KM OS_time_2010 BY MMP20_rs11225332_T_C
		/STATUS=OS_status_2010(1)
		/PRINT MEAN
		/PLOT SURVIVAL
		/TEST LOGRANK
		/COMPARE OVERALL POOLED.
		Kaplan-Meier
		Notes
		Output Created		05-Jun-2013 16:28:02
		Comments
		Input	Data	Z:\project\plink angiogenesis SNP\MMP17-28 data- June 4, 2013.sav
			Active Dataset	DataSet1
			Filter	<none>
			Weight	<none>
			Split File	<none>
			N of Rows in Working Data File	505
		Missing Value Handling	Definition of Missing	User-defined missing values are treated as missing.
			Cases Used	Statistics are based on all cases with valid data for all variables in the analysis.
		Syntax		KM OS_time_2010 BY MMP20_rs11225332_T_C /STATUS=OS_status_2010(1) /PRINT MEAN /PLOT SURVIVAL /TEST LOGRANK /COMPARE OVERALL POOLED.
		Resources	Processor Time	00 00:00:00.234
			Elapsed Time	00 00:00:00.266
		[DataSet1] Z:\project\plink angiogenesis SNP\MMP17-28 data- June 4, 2013.sav
		Case Processing Summary
		MMP20_rs11225332_T_C	Total N	N of Events	Censored
					N	Percent
		.00	195	64	131	0.671795
		1.00	223	71	152	0.681614
		2.00	86	35	51	0.593023
		Overall	504	170	334	0.662698
		Means and Medians for Survival Time
		MMP20_rs11225332_T_C	Meana				Median
			Estimate	Std. Error	95% Confidence Interval		Estimate	Std. Error	95% Confidence Interval
					Lower Bound	Upper Bound			Lower Bound	Upper Bound
		.00	8.33709	0.256601	7.83415	8.84003	9.48493	.	.	.
		1.00	8.1704	0.217661	7.74379	8.59702	.	.	.	.
		2.00	7.41501	0.334603	6.75919	8.07084	9.03288	1.32898	6.42808	11.6377
		Overall	8.23213	0.163384	7.9119	8.55236	9.48493	0.26246	8.97051	9.99935
		a. Estimation is limited to the largest survival time if it is censored.
		Overall Comparisons
			Chi-Square	df	Sig.
		Log Rank (Mantel-Cox)	2.91214	2	0.233151
		Test of equality of survival distributions for the different levels of MMP20_rs11225332_T_C.
MMP20_rs11225332_T_C	recessive
		KM OS_time_2010 BY MMP20_rs1711399_A_C
		/STATUS=OS_status_2010(1)
		/PRINT MEAN
		/PLOT SURVIVAL
		/TEST LOGRANK
		/COMPARE OVERALL POOLED.
		Kaplan-Meier
		Notes
		Output Created		05-Jun-2013 16:28:15
		Comments
		Input	Data	Z:\project\plink angiogenesis SNP\MMP17-28 data- June 4, 2013.sav
			Active Dataset	DataSet1
			Filter	<none>
			Weight	<none>
			Split File	<none>
			N of Rows in Working Data File	505
		Missing Value Handling	Definition of Missing	User-defined missing values are treated as missing.
			Cases Used	Statistics are based on all cases with valid data for all variables in the analysis.
		Syntax		KM OS_time_2010 BY MMP20_rs1711399_A_C /STATUS=OS_status_2010(1) /PRINT MEAN /PLOT SURVIVAL /TEST LOGRANK /COMPARE OVERALL POOLED.
		Resources	Processor Time	00 00:00:00.218
			Elapsed Time	00 00:00:00.250
		[DataSet1] Z:\project\plink angiogenesis SNP\MMP17-28 data- June 4, 2013.sav
		Case Processing Summary
		MMP20_rs1711399_A_C	Total N	N of Events	Censored
					N	Percent
		.00	175	66	109	0.622857
		1.00	244	78	166	0.680328
		2.00	85	26	59	0.694118
		Overall	504	170	334	0.662698
		Means and Medians for Survival Time
		MMP20_rs1711399_A_C	Meana				Median
			Estimate	Std. Error	95% Confidence Interval		Estimate	Std. Error	95% Confidence Interval
					Lower Bound	Upper Bound			Lower Bound	Upper Bound
		.00	7.93943	0.266428	7.41723	8.46163	9.33699	0.364591	8.62239	10.0516
		1.00	8.30192	0.221406	7.86796	8.73588	.	.	.	.
		2.00	8.07637	0.341803	7.40643	8.7463	.	.	.	.
		Overall	8.23213	0.163384	7.9119	8.55236	9.48493	0.26246	8.97051	9.99935
		a. Estimation is limited to the largest survival time if it is censored.
		Overall Comparisons
			Chi-Square	df	Sig.
		Log Rank (Mantel-Cox)	1.62962	2	0.442723
		Test of equality of survival distributions for the different levels of MMP20_rs1711399_A_C.
MMP20_rs1711399_A_C	recessive
		KM OS_time_2010 BY MMP20_rs1784439_T_C
		/STATUS=OS_status_2010(1)
		/PRINT MEAN
		/PLOT SURVIVAL
		/TEST LOGRANK
		/COMPARE OVERALL POOLED.
		Kaplan-Meier
		Notes
		Output Created		05-Jun-2013 16:29:10
		Comments
		Input	Data	Z:\project\plink angiogenesis SNP\MMP17-28 data- June 4, 2013.sav
			Active Dataset	DataSet1
			Filter	<none>
			Weight	<none>
			Split File	<none>
			N of Rows in Working Data File	505
		Missing Value Handling	Definition of Missing	User-defined missing values are treated as missing.
			Cases Used	Statistics are based on all cases with valid data for all variables in the analysis.
		Syntax		KM OS_time_2010 BY MMP20_rs1784439_T_C /STATUS=OS_status_2010(1) /PRINT MEAN /PLOT SURVIVAL /TEST LOGRANK /COMPARE OVERALL POOLED.
		Resources	Processor Time	00 00:00:00.234
			Elapsed Time	00 00:00:00.281
		[DataSet1] Z:\project\plink angiogenesis SNP\MMP17-28 data- June 4, 2013.sav
		Case Processing Summary
		MMP20_rs1784439_T_C	Total N	N of Events	Censored
					N	Percent
		.00	175	66	109	0.622857
		1.00	244	78	166	0.680328
		2.00	85	26	59	0.694118
		Overall	504	170	334	0.662698
		Means and Medians for Survival Time
		MMP20_rs1784439_T_C	Meana				Median
			Estimate	Std. Error	95% Confidence Interval		Estimate	Std. Error	95% Confidence Interval
					Lower Bound	Upper Bound			Lower Bound	Upper Bound
		.00	7.93943	0.266428	7.41723	8.46163	9.33699	0.364591	8.62239	10.0516
		1.00	8.30192	0.221406	7.86796	8.73588	.	.	.	.
		2.00	8.07637	0.341803	7.40643	8.7463	.	.	.	.
		Overall	8.23213	0.163384	7.9119	8.55236	9.48493	0.26246	8.97051	9.99935
		a. Estimation is limited to the largest survival time if it is censored.
		Overall Comparisons
			Chi-Square	df	Sig.
		Log Rank (Mantel-Cox)	1.62962	2	0.442723
		Test of equality of survival distributions for the different levels of MMP20_rs1784439_T_C.
MMP20_rs1784439_T_C	recessive
		KM OS_time_2010 BY MMP20_rs7116339_G_A
		/STATUS=OS_status_2010(1)
		/PRINT MEAN
		/PLOT SURVIVAL
		/TEST LOGRANK
		/COMPARE OVERALL POOLED.
		Kaplan-Meier
		Notes
		Output Created		05-Jun-2013 16:29:22
		Comments
		Input	Data	Z:\project\plink angiogenesis SNP\MMP17-28 data- June 4, 2013.sav
			Active Dataset	DataSet1
			Filter	<none>
			Weight	<none>
			Split File	<none>
			N of Rows in Working Data File	505
		Missing Value Handling	Definition of Missing	User-defined missing values are treated as missing.
			Cases Used	Statistics are based on all cases with valid data for all variables in the analysis.
		Syntax		KM OS_time_2010 BY MMP20_rs7116339_G_A /STATUS=OS_status_2010(1) /PRINT MEAN /PLOT SURVIVAL /TEST LOGRANK /COMPARE OVERALL POOLED.
		Resources	Processor Time	00 00:00:00.235
			Elapsed Time	00 00:00:00.250
		[DataSet1] Z:\project\plink angiogenesis SNP\MMP17-28 data- June 4, 2013.sav
		Case Processing Summary
		MMP20_rs7116339_G_A	Total N	N of Events	Censored
					N	Percent
		.00	374	129	245	0.65508
		1.00	121	37	84	0.694215
		2.00	7	2	5	0.714286
		Overall	502	168	334	0.665339
		Means and Medians for Survival Time
		MMP20_rs7116339_G_A	Meana				Median
			Estimate	Std. Error	95% Confidence Interval		Estimate	Std. Error	95% Confidence Interval
					Lower Bound	Upper Bound			Lower Bound	Upper Bound
		.00	8.15656	0.191064	7.78208	8.53105	9.48493	0.163621	9.16423	9.80563
		1.00	8.15752	0.282537	7.60375	8.71129	.	.	.	.
		2.00	7.43209	0.555479	6.34336	8.52083	.	.	.	.
		Overall	8.25741	0.163922	7.93612	8.5787	9.66027	0.311553	9.04963	10.2709
		a. Estimation is limited to the largest survival time if it is censored.
		Overall Comparisons
			Chi-Square	df	Sig.
		Log Rank (Mantel-Cox)	0.899852	2	0.637675
		Test of equality of survival distributions for the different levels of MMP20_rs7116339_G_A.
MMP20_rs7116339_G_A	dominant
		KM OS_time_2010 BY MMP20_rs1711433_A_G
		/STATUS=OS_status_2010(1)
		/PRINT MEAN
		/PLOT SURVIVAL
		/TEST LOGRANK
		/COMPARE OVERALL POOLED.
		Kaplan-Meier
		Notes
		Output Created		05-Jun-2013 16:29:32
		Comments
		Input	Data	Z:\project\plink angiogenesis SNP\MMP17-28 data- June 4, 2013.sav
			Active Dataset	DataSet1
			Filter	<none>
			Weight	<none>
			Split File	<none>
			N of Rows in Working Data File	505
		Missing Value Handling	Definition of Missing	User-defined missing values are treated as missing.
			Cases Used	Statistics are based on all cases with valid data for all variables in the analysis.
		Syntax		KM OS_time_2010 BY MMP20_rs1711433_A_G /STATUS=OS_status_2010(1) /PRINT MEAN /PLOT SURVIVAL /TEST LOGRANK /COMPARE OVERALL POOLED.
		Resources	Processor Time	00 00:00:00.235
			Elapsed Time	00 00:00:00.250
		[DataSet1] Z:\project\plink angiogenesis SNP\MMP17-28 data- June 4, 2013.sav
		Case Processing Summary
		MMP20_rs1711433_A_G	Total N	N of Events	Censored
					N	Percent
		.00	395	132	263	0.665823
		1.00	105	37	68	0.647619
		2.00	4	1	3	0.75
		Overall	504	170	334	0.662698
		Means and Medians for Survival Time
		MMP20_rs1711433_A_G	Meana				Median
			Estimate	Std. Error	95% Confidence Interval		Estimate	Std. Error	95% Confidence Interval
					Lower Bound	Upper Bound			Lower Bound	Upper Bound
		.00	8.22606	0.183114	7.86716	8.58497	9.39178	0.230914	8.93919	9.84437
		1.00	7.8867	0.330087	7.23973	8.53367	.	.	.	.
		2.00	5.84795	0.988218	3.91104	7.78485	.	.	.	.
		Overall	8.23213	0.163384	7.9119	8.55236	9.48493	0.26246	8.97051	9.99935
		a. Estimation is limited to the largest survival time if it is censored.
		Overall Comparisons
			Chi-Square	df	Sig.
		Log Rank (Mantel-Cox)	0.0960737	2	0.953099
		Test of equality of survival distributions for the different levels of MMP20_rs1711433_A_G.
MMP20_rs1711433_A_G	dominant
		KM OS_time_2010 BY MMP20_rs10895322_A_G
		/STATUS=OS_status_2010(1)
		/PRINT MEAN
		/PLOT SURVIVAL
		/TEST LOGRANK
		/COMPARE OVERALL POOLED.
		Kaplan-Meier
		Notes
		Output Created		05-Jun-2013 16:29:46
		Comments
		Input	Data	Z:\project\plink angiogenesis SNP\MMP17-28 data- June 4, 2013.sav
			Active Dataset	DataSet1
			Filter	<none>
			Weight	<none>
			Split File	<none>
			N of Rows in Working Data File	505
		Missing Value Handling	Definition of Missing	User-defined missing values are treated as missing.
			Cases Used	Statistics are based on all cases with valid data for all variables in the analysis.
		Syntax		KM OS_time_2010 BY MMP20_rs10895322_A_G /STATUS=OS_status_2010(1) /PRINT MEAN /PLOT SURVIVAL /TEST LOGRANK /COMPARE OVERALL POOLED.
		Resources	Processor Time	00 00:00:00.234
			Elapsed Time	00 00:00:00.234
		[DataSet1] Z:\project\plink angiogenesis SNP\MMP17-28 data- June 4, 2013.sav
		Case Processing Summary
		MMP20_rs10895322_A_G	Total N	N of Events	Censored
					N	Percent
		.00	435	149	286	0.657471
		1.00	65	19	46	0.707692
		2.00	4	2	2	0.5
		Overall	504	170	334	0.662698
		Means and Medians for Survival Time
		MMP20_rs10895322_A_G	Meana				Median
			Estimate	Std. Error	95% Confidence Interval		Estimate	Std. Error	95% Confidence Interval
					Lower Bound	Upper Bound			Lower Bound	Upper Bound
		.00	8.19416	0.175723	7.84974	8.53858	9.39178	0.350311	8.70517	10.0784
		1.00	8.49443	0.421829	7.66765	9.32122	.	.	.	.
		2.00	6.78048	1.5756	3.69229	9.86867	8.20548	5.22288	0	18.4423
		Overall	8.23213	0.163384	7.9119	8.55236	9.48493	0.26246	8.97051	9.99935
		a. Estimation is limited to the largest survival time if it is censored.
		Overall Comparisons
			Chi-Square	df	Sig.
		Log Rank (Mantel-Cox)	0.917674	2	0.632018
		Test of equality of survival distributions for the different levels of MMP20_rs10895322_A_G.
MMP20_rs10895322_A_G	dominant
		KM OS_time_2010 BY MMP20_rs1711430_C_T
		/STATUS=OS_status_2010(1)
		/PRINT MEAN
		/PLOT SURVIVAL
		/TEST LOGRANK
		/COMPARE OVERALL POOLED.
		Kaplan-Meier
		Notes
		Output Created		05-Jun-2013 16:29:58
		Comments
		Input	Data	Z:\project\plink angiogenesis SNP\MMP17-28 data- June 4, 2013.sav
			Active Dataset	DataSet1
			Filter	<none>
			Weight	<none>
			Split File	<none>
			N of Rows in Working Data File	505
		Missing Value Handling	Definition of Missing	User-defined missing values are treated as missing.
			Cases Used	Statistics are based on all cases with valid data for all variables in the analysis.
		Syntax		KM OS_time_2010 BY MMP20_rs1711430_C_T /STATUS=OS_status_2010(1) /PRINT MEAN /PLOT SURVIVAL /TEST LOGRANK /COMPARE OVERALL POOLED.
		Resources	Processor Time	00 00:00:00.266
			Elapsed Time	00 00:00:00.313
		[DataSet1] Z:\project\plink angiogenesis SNP\MMP17-28 data- June 4, 2013.sav
		Case Processing Summary
		MMP20_rs1711430_C_T	Total N	N of Events	Censored
					N	Percent
		.00	168	63	105	0.625
		1.00	250	81	169	0.676
		2.00	86	26	60	0.697674
		Overall	504	170	334	0.662698
		Means and Medians for Survival Time
		MMP20_rs1711430_C_T	Meana				Median
			Estimate	Std. Error	95% Confidence Interval		Estimate	Std. Error	95% Confidence Interval
					Lower Bound	Upper Bound			Lower Bound	Upper Bound
		.00	8.00472	0.267106	7.48119	8.52824	9.33699	0.364513	8.62254	10.0514
		1.00	8.25358	0.221351	7.81973	8.68743	.	.	.	.
		2.00	8.08034	0.339881	7.41417	8.74651	9.48493	.	.	.
		Overall	8.23213	0.163384	7.9119	8.55236	9.48493	0.26246	8.97051	9.99935
		a. Estimation is limited to the largest survival time if it is censored.
		Overall Comparisons
			Chi-Square	df	Sig.
		Log Rank (Mantel-Cox)	1.21527	2	0.544638
		Test of equality of survival distributions for the different levels of MMP20_rs1711430_C_T.
MMP20_rs1711430_C_T	recessive
		KM OS_time_2010 BY MMP20_rs1784430_A_G
		/STATUS=OS_status_2010(1)
		/PRINT MEAN
		/PLOT SURVIVAL
		/TEST LOGRANK
		/COMPARE OVERALL POOLED.
		Kaplan-Meier
		Notes
		Output Created		05-Jun-2013 16:30:10
		Comments
		Input	Data	Z:\project\plink angiogenesis SNP\MMP17-28 data- June 4, 2013.sav
			Active Dataset	DataSet1
			Filter	<none>
			Weight	<none>
			Split File	<none>
			N of Rows in Working Data File	505
		Missing Value Handling	Definition of Missing	User-defined missing values are treated as missing.
			Cases Used	Statistics are based on all cases with valid data for all variables in the analysis.
		Syntax		KM OS_time_2010 BY MMP20_rs1784430_A_G /STATUS=OS_status_2010(1) /PRINT MEAN /PLOT SURVIVAL /TEST LOGRANK /COMPARE OVERALL POOLED.
		Resources	Processor Time	00 00:00:00.234
			Elapsed Time	00 00:00:00.234
		[DataSet1] Z:\project\plink angiogenesis SNP\MMP17-28 data- June 4, 2013.sav
		Case Processing Summary
		MMP20_rs1784430_A_G	Total N	N of Events	Censored
					N	Percent
		.00	173	62	111	0.641618
		1.00	232	78	154	0.663793
		2.00	77	26	51	0.662338
		Overall	482	166	316	0.655602
		Means and Medians for Survival Time
		MMP20_rs1784430_A_G	Meana				Median
			Estimate	Std. Error	95% Confidence Interval		Estimate	Std. Error	95% Confidence Interval
					Lower Bound	Upper Bound			Lower Bound	Upper Bound
		.00	8.10146	0.263425	7.58515	8.61777	9.38082	0.296048	8.80057	9.96108
		1.00	8.1544	0.231723	7.70022	8.60857	.	.	.	.
		2.00	7.88141	0.365505	7.16502	8.5978	9.48493	.	.	.
		Overall	8.17963	0.167104	7.8521	8.50715	9.39178	0.315721	8.77297	10.0106
		a. Estimation is limited to the largest survival time if it is censored.
		Overall Comparisons
			Chi-Square	df	Sig.
		Log Rank (Mantel-Cox)	0.104538	2	0.949074
		Test of equality of survival distributions for the different levels of MMP20_rs1784430_A_G.
MMP20_rs1784430_A_G	exclude
		KM OS_time_2010 BY MMP20_rs1711427_T_C
		/STATUS=OS_status_2010(1)
		/PRINT MEAN
		/PLOT SURVIVAL
		/TEST LOGRANK
		/COMPARE OVERALL POOLED.
		Kaplan-Meier
		Notes
		Output Created		05-Jun-2013 16:30:21
		Comments
		Input	Data	Z:\project\plink angiogenesis SNP\MMP17-28 data- June 4, 2013.sav
			Active Dataset	DataSet1
			Filter	<none>
			Weight	<none>
			Split File	<none>
			N of Rows in Working Data File	505
		Missing Value Handling	Definition of Missing	User-defined missing values are treated as missing.
			Cases Used	Statistics are based on all cases with valid data for all variables in the analysis.
		Syntax		KM OS_time_2010 BY MMP20_rs1711427_T_C /STATUS=OS_status_2010(1) /PRINT MEAN /PLOT SURVIVAL /TEST LOGRANK /COMPARE OVERALL POOLED.
		Resources	Processor Time	00 00:00:00.250
			Elapsed Time	00 00:00:00.312
		[DataSet1] Z:\project\plink angiogenesis SNP\MMP17-28 data- June 4, 2013.sav
		Case Processing Summary
		MMP20_rs1711427_T_C	Total N	N of Events	Censored
					N	Percent
		.00	139	43	96	0.690647
		1.00	256	91	165	0.644531
		2.00	109	36	73	0.669725
		Overall	504	170	334	0.662698
		Means and Medians for Survival Time
		MMP20_rs1711427_T_C	Meana				Median
			Estimate	Std. Error	95% Confidence Interval		Estimate	Std. Error	95% Confidence Interval
					Lower Bound	Upper Bound			Lower Bound	Upper Bound
		.00	8.27454	0.295417	7.69552	8.85356	10.0658	0.759564	8.57701	11.5545
		1.00	8.15096	0.229688	7.70077	8.60115	9.34247	.	.	.
		2.00	8.10954	0.293665	7.53395	8.68512	9.38082	0.0417376	9.29902	9.46263
		Overall	8.23213	0.163384	7.9119	8.55236	9.48493	0.26246	8.97051	9.99935
		a. Estimation is limited to the largest survival time if it is censored.
		Overall Comparisons
			Chi-Square	df	Sig.
		Log Rank (Mantel-Cox)	1.1515	2	0.562284
		Test of equality of survival distributions for the different levels of MMP20_rs1711427_T_C.
MMP20_rs1711427_T_C	codominant
		KM OS_time_2010 BY MMP20_rs1784425_T_G
		/STATUS=OS_status_2010(1)
		/PRINT MEAN
		/PLOT SURVIVAL
		/TEST LOGRANK
		/COMPARE OVERALL POOLED.
		Kaplan-Meier
		Notes
		Output Created		05-Jun-2013 16:30:34
		Comments
		Input	Data	Z:\project\plink angiogenesis SNP\MMP17-28 data- June 4, 2013.sav
			Active Dataset	DataSet1
			Filter	<none>
			Weight	<none>
			Split File	<none>
			N of Rows in Working Data File	505
		Missing Value Handling	Definition of Missing	User-defined missing values are treated as missing.
			Cases Used	Statistics are based on all cases with valid data for all variables in the analysis.
		Syntax		KM OS_time_2010 BY MMP20_rs1784425_T_G /STATUS=OS_status_2010(1) /PRINT MEAN /PLOT SURVIVAL /TEST LOGRANK /COMPARE OVERALL POOLED.
		Resources	Processor Time	00 00:00:00.219
			Elapsed Time	00 00:00:00.266
		[DataSet1] Z:\project\plink angiogenesis SNP\MMP17-28 data- June 4, 2013.sav
		Case Processing Summary
		MMP20_rs1784425_T_G	Total N	N of Events	Censored
					N	Percent
		.00	134	41	93	0.69403
		1.00	251	86	165	0.657371
		2.00	119	43	76	0.638655
		Overall	504	170	334	0.662698
		Means and Medians for Survival Time
		MMP20_rs1784425_T_G	Meana				Median
			Estimate	Std. Error	95% Confidence Interval		Estimate	Std. Error	95% Confidence Interval
					Lower Bound	Upper Bound			Lower Bound	Upper Bound
		.00	8.33165	0.302466	7.73882	8.92448	.	.	.	.
		1.00	8.24848	0.230665	7.79637	8.70058	10.0658	.	.	.
		2.00	7.9006	0.280474	7.35088	8.45033	9.33699	0.347293	8.65629	10.0177
		Overall	8.23213	0.163384	7.9119	8.55236	9.48493	0.26246	8.97051	9.99935
		a. Estimation is limited to the largest survival time if it is censored.
		Overall Comparisons
			Chi-Square	df	Sig.
		Log Rank (Mantel-Cox)	0.745243	2	0.688926
		Test of equality of survival distributions for the different levels of MMP20_rs1784425_T_G.
MMP20_rs1784425_T_G	codominant
		KM OS_time_2010 BY MMP20_rs1784424_C_A
		/STATUS=OS_status_2010(1)
		/PRINT MEAN
		/PLOT SURVIVAL
		/TEST LOGRANK
		/COMPARE OVERALL POOLED.
		Kaplan-Meier
		Notes
		Output Created		05-Jun-2013 16:30:44
		Comments
		Input	Data	Z:\project\plink angiogenesis SNP\MMP17-28 data- June 4, 2013.sav
			Active Dataset	DataSet1
			Filter	<none>
			Weight	<none>
			Split File	<none>
			N of Rows in Working Data File	505
		Missing Value Handling	Definition of Missing	User-defined missing values are treated as missing.
			Cases Used	Statistics are based on all cases with valid data for all variables in the analysis.
		Syntax		KM OS_time_2010 BY MMP20_rs1784424_C_A /STATUS=OS_status_2010(1) /PRINT MEAN /PLOT SURVIVAL /TEST LOGRANK /COMPARE OVERALL POOLED.
		Resources	Processor Time	00 00:00:00.234
			Elapsed Time	00 00:00:00.250
		[DataSet1] Z:\project\plink angiogenesis SNP\MMP17-28 data- June 4, 2013.sav
		Case Processing Summary
		MMP20_rs1784424_C_A	Total N	N of Events	Censored
					N	Percent
		.00	139	43	96	0.690647
		1.00	257	92	165	0.642023
		2.00	108	35	73	0.675926
		Overall	504	170	334	0.662698
		Means and Medians for Survival Time
		MMP20_rs1784424_C_A	Meana				Median
			Estimate	Std. Error	95% Confidence Interval		Estimate	Std. Error	95% Confidence Interval
					Lower Bound	Upper Bound			Lower Bound	Upper Bound
		.00	8.27454	0.295417	7.69552	8.85356	10.0658	0.759564	8.57701	11.5545
		1.00	8.13778	0.229134	7.68868	8.58688	9.34247	.	.	.
		2.00	8.13977	0.294893	7.56177	8.71776	9.38082	0.041695	9.2991	9.46254
		Overall	8.23213	0.163384	7.9119	8.55236	9.48493	0.26246	8.97051	9.99935
		a. Estimation is limited to the largest survival time if it is censored.
		Overall Comparisons
			Chi-Square	df	Sig.
		Log Rank (Mantel-Cox)	1.35279	2	0.508446
		Test of equality of survival distributions for the different levels of MMP20_rs1784424_C_A.
MMP20_rs1784424_C_A	codominant
		KM OS_time_2010 BY MMP20_rs1784423_T_C
		/STATUS=OS_status_2010(1)
		/PRINT MEAN
		/PLOT SURVIVAL
		/TEST LOGRANK
		/COMPARE OVERALL POOLED.
		Kaplan-Meier
		Notes
		Output Created		05-Jun-2013 16:30:55
		Comments
		Input	Data	Z:\project\plink angiogenesis SNP\MMP17-28 data- June 4, 2013.sav
			Active Dataset	DataSet1
			Filter	<none>
			Weight	<none>
			Split File	<none>
			N of Rows in Working Data File	505
		Missing Value Handling	Definition of Missing	User-defined missing values are treated as missing.
			Cases Used	Statistics are based on all cases with valid data for all variables in the analysis.
		Syntax		KM OS_time_2010 BY MMP20_rs1784423_T_C /STATUS=OS_status_2010(1) /PRINT MEAN /PLOT SURVIVAL /TEST LOGRANK /COMPARE OVERALL POOLED.
		Resources	Processor Time	00 00:00:00.234
			Elapsed Time	00 00:00:00.281
		[DataSet1] Z:\project\plink angiogenesis SNP\MMP17-28 data- June 4, 2013.sav
		Case Processing Summary
		MMP20_rs1784423_T_C	Total N	N of Events	Censored
					N	Percent
		.00	139	43	96	0.690647
		1.00	257	92	165	0.642023
		2.00	108	35	73	0.675926
		Overall	504	170	334	0.662698
		Means and Medians for Survival Time
		MMP20_rs1784423_T_C	Meana				Median
			Estimate	Std. Error	95% Confidence Interval		Estimate	Std. Error	95% Confidence Interval
					Lower Bound	Upper Bound			Lower Bound	Upper Bound
		.00	8.27454	0.295417	7.69552	8.85356	10.0658	0.759564	8.57701	11.5545
		1.00	8.13778	0.229134	7.68868	8.58688	9.34247	.	.	.
		2.00	8.13977	0.294893	7.56177	8.71776	9.38082	0.041695	9.2991	9.46254
		Overall	8.23213	0.163384	7.9119	8.55236	9.48493	0.26246	8.97051	9.99935
		a. Estimation is limited to the largest survival time if it is censored.
		Overall Comparisons
			Chi-Square	df	Sig.
		Log Rank (Mantel-Cox)	1.35279	2	0.508446
		Test of equality of survival distributions for the different levels of MMP20_rs1784423_T_C.
MMP20_rs1784423_T_C	codominant
		KM OS_time_2010 BY MMP20_rs3781787_T_C
		/STATUS=OS_status_2010(1)
		/PRINT MEAN
		/PLOT SURVIVAL
		/TEST LOGRANK
		/COMPARE OVERALL POOLED.
		Kaplan-Meier
		Notes
		Output Created		05-Jun-2013 16:31:05
		Comments
		Input	Data	Z:\project\plink angiogenesis SNP\MMP17-28 data- June 4, 2013.sav
			Active Dataset	DataSet1
			Filter	<none>
			Weight	<none>
			Split File	<none>
			N of Rows in Working Data File	505
		Missing Value Handling	Definition of Missing	User-defined missing values are treated as missing.
			Cases Used	Statistics are based on all cases with valid data for all variables in the analysis.
		Syntax		KM OS_time_2010 BY MMP20_rs3781787_T_C /STATUS=OS_status_2010(1) /PRINT MEAN /PLOT SURVIVAL /TEST LOGRANK /COMPARE OVERALL POOLED.
		Resources	Processor Time	00 00:00:00.219
			Elapsed Time	00 00:00:00.234
		[DataSet1] Z:\project\plink angiogenesis SNP\MMP17-28 data- June 4, 2013.sav
		Case Processing Summary
		MMP20_rs3781787_T_C	Total N	N of Events	Censored
					N	Percent
		.00	342	114	228	0.666667
		1.00	142	48	94	0.661972
		2.00	20	8	12	0.6
		Overall	504	170	334	0.662698
		Means and Medians for Survival Time
		MMP20_rs3781787_T_C	Meana				Median
			Estimate	Std. Error	95% Confidence Interval		Estimate	Std. Error	95% Confidence Interval
					Lower Bound	Upper Bound			Lower Bound	Upper Bound
		.00	8.02211	0.177273	7.67465	8.36956	9.39178	.	.	.
		1.00	8.25657	0.309855	7.64926	8.86389	9.48493	.	.	.
		2.00	7.93083	0.773946	6.4139	9.44777	10.0658	1.38649	7.34823	12.7833
		Overall	8.23213	0.163384	7.9119	8.55236	9.48493	0.26246	8.97051	9.99935
		a. Estimation is limited to the largest survival time if it is censored.
		Overall Comparisons
			Chi-Square	df	Sig.
		Log Rank (Mantel-Cox)	0.0759095	2	0.962757
		Test of equality of survival distributions for the different levels of MMP20_rs3781787_T_C.
MMP20_rs3781787_T_C	exclude
		KM OS_time_2010 BY MMP20_rs3781788_C_T
		/STATUS=OS_status_2010(1)
		/PRINT MEAN
		/PLOT SURVIVAL
		/TEST LOGRANK
		/COMPARE OVERALL POOLED.
		Kaplan-Meier
		Notes
		Output Created		05-Jun-2013 16:31:15
		Comments
		Input	Data	Z:\project\plink angiogenesis SNP\MMP17-28 data- June 4, 2013.sav
			Active Dataset	DataSet1
			Filter	<none>
			Weight	<none>
			Split File	<none>
			N of Rows in Working Data File	505
		Missing Value Handling	Definition of Missing	User-defined missing values are treated as missing.
			Cases Used	Statistics are based on all cases with valid data for all variables in the analysis.
		Syntax		KM OS_time_2010 BY MMP20_rs3781788_C_T /STATUS=OS_status_2010(1) /PRINT MEAN /PLOT SURVIVAL /TEST LOGRANK /COMPARE OVERALL POOLED.
		Resources	Processor Time	00 00:00:00.234
			Elapsed Time	00 00:00:00.250
		[DataSet1] Z:\project\plink angiogenesis SNP\MMP17-28 data- June 4, 2013.sav
		Case Processing Summary
		MMP20_rs3781788_C_T	Total N	N of Events	Censored
					N	Percent
		.00	400	137	263	0.6575
		1.00	93	29	64	0.688172
		2.00	11	4	7	0.636364
		Overall	504	170	334	0.662698
		Means and Medians for Survival Time
		MMP20_rs3781788_C_T	Meana				Median
			Estimate	Std. Error	95% Confidence Interval		Estimate	Std. Error	95% Confidence Interval
					Lower Bound	Upper Bound			Lower Bound	Upper Bound
		.00	7.96978	0.162914	7.65047	8.28909	9.38082	0.273823	8.84413	9.91752
		1.00	8.49646	0.373013	7.76535	9.22756	.	.	.	.
		2.00	8.08369	1.05456	6.01675	10.1506	.	.	.	.
		Overall	8.23213	0.163384	7.9119	8.55236	9.48493	0.26246	8.97051	9.99935
		a. Estimation is limited to the largest survival time if it is censored.
		Overall Comparisons
			Chi-Square	df	Sig.
		Log Rank (Mantel-Cox)	0.347169	2	0.840646
		Test of equality of survival distributions for the different levels of MMP20_rs3781788_C_T.
MMP20_rs3781788_C_T	recessive
		KM OS_time_2010 BY MMP20_rs17098913_G_A
		/STATUS=OS_status_2010(1)
		/PRINT MEAN
		/PLOT SURVIVAL
		/TEST LOGRANK
		/COMPARE OVERALL POOLED.
		Kaplan-Meier
		Notes
		Output Created		05-Jun-2013 16:31:26
		Comments
		Input	Data	Z:\project\plink angiogenesis SNP\MMP17-28 data- June 4, 2013.sav
			Active Dataset	DataSet1
			Filter	<none>
			Weight	<none>
			Split File	<none>
			N of Rows in Working Data File	505
		Missing Value Handling	Definition of Missing	User-defined missing values are treated as missing.
			Cases Used	Statistics are based on all cases with valid data for all variables in the analysis.
		Syntax		KM OS_time_2010 BY MMP20_rs17098913_G_A /STATUS=OS_status_2010(1) /PRINT MEAN /PLOT SURVIVAL /TEST LOGRANK /COMPARE OVERALL POOLED.
		Resources	Processor Time	00 00:00:00.250
			Elapsed Time	00 00:00:00.234
		[DataSet1] Z:\project\plink angiogenesis SNP\MMP17-28 data- June 4, 2013.sav
		Warnings
		No statistics are computed because all cases are censored.
		Case Processing Summary
		MMP20_rs17098913_G_A	Total N	N of Events	Censored
					N	Percent
		.00	398	136	262	0.658291
		1.00	101	34	67	0.663366
		2.00	5	0	5	1
		Overall	504	170	334	0.662698
		Overall Comparisons
			Chi-Square	df	Sig.
		Log Rank (Mantel-Cox)	2.12681	2	0.345279
		Test of equality of survival distributions for the different levels of MMP20_rs17098913_G_A.
MMP20_rs17098913_G_A	exclude
		KM OS_time_2010 BY MMP20_rs10502005_G_A
		/STATUS=OS_status_2010(1)
		/PRINT MEAN
		/PLOT SURVIVAL
		/TEST LOGRANK
		/COMPARE OVERALL POOLED.
		Kaplan-Meier
		Notes
		Output Created		05-Jun-2013 16:31:37
		Comments
		Input	Data	Z:\project\plink angiogenesis SNP\MMP17-28 data- June 4, 2013.sav
			Active Dataset	DataSet1
			Filter	<none>
			Weight	<none>
			Split File	<none>
			N of Rows in Working Data File	505
		Missing Value Handling	Definition of Missing	User-defined missing values are treated as missing.
			Cases Used	Statistics are based on all cases with valid data for all variables in the analysis.
		Syntax		KM OS_time_2010 BY MMP20_rs10502005_G_A /STATUS=OS_status_2010(1) /PRINT MEAN /PLOT SURVIVAL /TEST LOGRANK /COMPARE OVERALL POOLED.
		Resources	Processor Time	00 00:00:00.235
			Elapsed Time	00 00:00:00.234
		[DataSet1] Z:\project\plink angiogenesis SNP\MMP17-28 data- June 4, 2013.sav
		Case Processing Summary
		MMP20_rs10502005_G_A	Total N	N of Events	Censored
					N	Percent
		.00	343	112	231	0.673469
		1.00	146	55	91	0.623288
		2.00	15	3	12	0.8
		Overall	504	170	334	0.662698
		Means and Medians for Survival Time
		MMP20_rs10502005_G_A	Meana				Median
			Estimate	Std. Error	95% Confidence Interval		Estimate	Std. Error	95% Confidence Interval
					Lower Bound	Upper Bound			Lower Bound	Upper Bound
		.00	8.37004	0.195341	7.98717	8.75291	9.66027	.	.	.
		1.00	7.61158	0.279451	7.06386	8.15931	9.03288	0.668283	7.72304	10.3427
		2.00	9.32374	0.603656	8.14057	10.5069	10.0658	0	.	.
		Overall	8.23213	0.163384	7.9119	8.55236	9.48493	0.26246	8.97051	9.99935
		a. Estimation is limited to the largest survival time if it is censored.
		Overall Comparisons
			Chi-Square	df	Sig.
		Log Rank (Mantel-Cox)	3.66891	2	0.1597
		Test of equality of survival distributions for the different levels of MMP20_rs10502005_G_A.
MMP20_rs10502005_G_A	recessive
		KM OS_time_2010 BY MMP20_rs2280211_T_C
		/STATUS=OS_status_2010(1)
		/PRINT MEAN
		/PLOT SURVIVAL
		/TEST LOGRANK
		/COMPARE OVERALL POOLED.
		Kaplan-Meier
		Notes
		Output Created		05-Jun-2013 16:31:49
		Comments
		Input	Data	Z:\project\plink angiogenesis SNP\MMP17-28 data- June 4, 2013.sav
			Active Dataset	DataSet1
			Filter	<none>
			Weight	<none>
			Split File	<none>
			N of Rows in Working Data File	505
		Missing Value Handling	Definition of Missing	User-defined missing values are treated as missing.
			Cases Used	Statistics are based on all cases with valid data for all variables in the analysis.
		Syntax		KM OS_time_2010 BY MMP20_rs2280211_T_C /STATUS=OS_status_2010(1) /PRINT MEAN /PLOT SURVIVAL /TEST LOGRANK /COMPARE OVERALL POOLED.
		Resources	Processor Time	00 00:00:00.234
			Elapsed Time	00 00:00:00.297
		[DataSet1] Z:\project\plink angiogenesis SNP\MMP17-28 data- June 4, 2013.sav
		Case Processing Summary
		MMP20_rs2280211_T_C	Total N	N of Events	Censored
					N	Percent
		.00	397	135	262	0.65995
		1.00	96	31	65	0.677083
		2.00	11	4	7	0.636364
		Overall	504	170	334	0.662698
		Means and Medians for Survival Time
		MMP20_rs2280211_T_C	Meana				Median
			Estimate	Std. Error	95% Confidence Interval		Estimate	Std. Error	95% Confidence Interval
					Lower Bound	Upper Bound			Lower Bound	Upper Bound
		.00	7.98515	0.163313	7.66505	8.30524	9.38082	0.273782	8.84421	9.91743
		1.00	8.42354	0.369303	7.69971	9.14738	.	.	.	.
		2.00	8.08369	1.05456	6.01675	10.1506	.	.	.	.
		Overall	8.23213	0.163384	7.9119	8.55236	9.48493	0.26246	8.97051	9.99935
		a. Estimation is limited to the largest survival time if it is censored.
		Overall Comparisons
			Chi-Square	df	Sig.
		Log Rank (Mantel-Cox)	0.115564	2	0.943856
		Test of equality of survival distributions for the different levels of MMP20_rs2280211_T_C.
MMP20_rs2280211_T_C	recessive
		KM OS_time_2010 BY MMP20_rs11225344_G_A
		/STATUS=OS_status_2010(1)
		/PRINT MEAN
		/PLOT SURVIVAL
		/TEST LOGRANK
		/COMPARE OVERALL POOLED.
		Kaplan-Meier
		Notes
		Output Created		05-Jun-2013 16:33:29
		Comments
		Input	Data	Z:\project\plink angiogenesis SNP\MMP17-28 data- June 4, 2013.sav
			Active Dataset	DataSet1
			Filter	<none>
			Weight	<none>
			Split File	<none>
			N of Rows in Working Data File	505
		Missing Value Handling	Definition of Missing	User-defined missing values are treated as missing.
			Cases Used	Statistics are based on all cases with valid data for all variables in the analysis.
		Syntax		KM OS_time_2010 BY MMP20_rs11225344_G_A /STATUS=OS_status_2010(1) /PRINT MEAN /PLOT SURVIVAL /TEST LOGRANK /COMPARE OVERALL POOLED.
		Resources	Processor Time	00 00:00:00.235
			Elapsed Time	00 00:00:00.234
		[DataSet1] Z:\project\plink angiogenesis SNP\MMP17-28 data- June 4, 2013.sav
		Case Processing Summary
		MMP20_rs11225344_G_A	Total N	N of Events	Censored
					N	Percent
		.00	416	140	276	0.663462
		1.00	78	27	51	0.653846
		2.00	10	3	7	0.7
		Overall	504	170	334	0.662698
		Means and Medians for Survival Time
		MMP20_rs11225344_G_A	Meana				Median
			Estimate	Std. Error	95% Confidence Interval		Estimate	Std. Error	95% Confidence Interval
					Lower Bound	Upper Bound			Lower Bound	Upper Bound
		.00	8.23886	0.178512	7.88898	8.58874	9.39178	0.349847	8.70608	10.0775
		1.00	8.14967	0.396263	7.373	8.92635	.	.	.	.
		2.00	7.41297	0.846292	5.75424	9.0717	.	.	.	.
		Overall	8.23213	0.163384	7.9119	8.55236	9.48493	0.26246	8.97051	9.99935
		a. Estimation is limited to the largest survival time if it is censored.
		Overall Comparisons
			Chi-Square	df	Sig.
		Log Rank (Mantel-Cox)	0.0665501	2	0.967272
		Test of equality of survival distributions for the different levels of MMP20_rs11225344_G_A.
MMP20_rs11225344_G_A	recessive
		KM OS_time_2010 BY MMP20_rs1962082_C_T
		/STATUS=OS_status_2010(1)
		/PRINT MEAN
		/PLOT SURVIVAL
		/TEST LOGRANK
		/COMPARE OVERALL POOLED.
		Kaplan-Meier
		Notes
		Output Created		05-Jun-2013 16:33:39
		Comments
		Input	Data	Z:\project\plink angiogenesis SNP\MMP17-28 data- June 4, 2013.sav
			Active Dataset	DataSet1
			Filter	<none>
			Weight	<none>
			Split File	<none>
			N of Rows in Working Data File	505
		Missing Value Handling	Definition of Missing	User-defined missing values are treated as missing.
			Cases Used	Statistics are based on all cases with valid data for all variables in the analysis.
		Syntax		KM OS_time_2010 BY MMP20_rs1962082_C_T /STATUS=OS_status_2010(1) /PRINT MEAN /PLOT SURVIVAL /TEST LOGRANK /COMPARE OVERALL POOLED.
		Resources	Processor Time	00 00:00:00.266
			Elapsed Time	00 00:00:00.250
		[DataSet1] Z:\project\plink angiogenesis SNP\MMP17-28 data- June 4, 2013.sav
		Case Processing Summary
		MMP20_rs1962082_C_T	Total N	N of Events	Censored
					N	Percent
		.00	255	86	169	0.662745
		1.00	202	69	133	0.658416
		2.00	47	15	32	0.680851
		Overall	504	170	334	0.662698
		Means and Medians for Survival Time
		MMP20_rs1962082_C_T	Meana				Median
			Estimate	Std. Error	95% Confidence Interval		Estimate	Std. Error	95% Confidence Interval
					Lower Bound	Upper Bound			Lower Bound	Upper Bound
		.00	8.19029	0.2341	7.73146	8.64913	9.48493	0.400296	8.70035	10.2695
		1.00	7.98521	0.231033	7.53238	8.43803	9.39178	.	.	.
		2.00	8.1814	0.407637	7.38243	8.98037	9.33699	0.484026	8.3883	10.2857
		Overall	8.23213	0.163384	7.9119	8.55236	9.48493	0.26246	8.97051	9.99935
		a. Estimation is limited to the largest survival time if it is censored.
		Overall Comparisons
			Chi-Square	df	Sig.
		Log Rank (Mantel-Cox)	0.348792	2	0.839964
		Test of equality of survival distributions for the different levels of MMP20_rs1962082_C_T.
MMP20_rs1962082_C_T	recessive
		KM OS_time_2010 BY MMP20_rs2245803_C_A
		/STATUS=OS_status_2010(1)
		/PRINT MEAN
		/PLOT SURVIVAL
		/TEST LOGRANK
		/COMPARE OVERALL POOLED.
		Kaplan-Meier
		Notes
		Output Created		05-Jun-2013 16:33:50
		Comments
		Input	Data	Z:\project\plink angiogenesis SNP\MMP17-28 data- June 4, 2013.sav
			Active Dataset	DataSet1
			Filter	<none>
			Weight	<none>
			Split File	<none>
			N of Rows in Working Data File	505
		Missing Value Handling	Definition of Missing	User-defined missing values are treated as missing.
			Cases Used	Statistics are based on all cases with valid data for all variables in the analysis.
		Syntax		KM OS_time_2010 BY MMP20_rs2245803_C_A /STATUS=OS_status_2010(1) /PRINT MEAN /PLOT SURVIVAL /TEST LOGRANK /COMPARE OVERALL POOLED.
		Resources	Processor Time	00 00:00:00.235
			Elapsed Time	00 00:00:00.235
		[DataSet1] Z:\project\plink angiogenesis SNP\MMP17-28 data- June 4, 2013.sav
		Case Processing Summary
		MMP20_rs2245803_C_A	Total N	N of Events	Censored
					N	Percent
		.00	213	75	138	0.647887
		1.00	242	79	163	0.673554
		2.00	49	16	33	0.673469
		Overall	504	170	334	0.662698
		Means and Medians for Survival Time
		MMP20_rs2245803_C_A	Meana				Median
			Estimate	Std. Error	95% Confidence Interval		Estimate	Std. Error	95% Confidence Interval
					Lower Bound	Upper Bound			Lower Bound	Upper Bound
		.00	8.0476	0.230391	7.59603	8.49917	9.38082	0.307066	8.77897	9.98267
		1.00	8.34341	0.237235	7.87843	8.80839	.	.	.	.
		2.00	7.9198	0.458401	7.02133	8.81826	.	.	.	.
		Overall	8.23213	0.163384	7.9119	8.55236	9.48493	0.26246	8.97051	9.99935
		a. Estimation is limited to the largest survival time if it is censored.
		Overall Comparisons
			Chi-Square	df	Sig.
		Log Rank (Mantel-Cox)	0.148465	2	0.928456
		Test of equality of survival distributions for the different levels of MMP20_rs2245803_C_A.
MMP20_rs2245803_C_A	exclude
		KM OS_time_2010 BY MMP21_rs7922546_G_A
		/STATUS=OS_status_2010(1)
		/PRINT MEAN
		/PLOT SURVIVAL
		/TEST LOGRANK
		/COMPARE OVERALL POOLED.
		Kaplan-Meier
		Notes
		Output Created		05-Jun-2013 16:34:00
		Comments
		Input	Data	Z:\project\plink angiogenesis SNP\MMP17-28 data- June 4, 2013.sav
			Active Dataset	DataSet1
			Filter	<none>
			Weight	<none>
			Split File	<none>
			N of Rows in Working Data File	505
		Missing Value Handling	Definition of Missing	User-defined missing values are treated as missing.
			Cases Used	Statistics are based on all cases with valid data for all variables in the analysis.
		Syntax		KM OS_time_2010 BY MMP21_rs7922546_G_A /STATUS=OS_status_2010(1) /PRINT MEAN /PLOT SURVIVAL /TEST LOGRANK /COMPARE OVERALL POOLED.
		Resources	Processor Time	00 00:00:00.218
			Elapsed Time	00 00:00:00.234
		[DataSet1] Z:\project\plink angiogenesis SNP\MMP17-28 data- June 4, 2013.sav
		Case Processing Summary
		MMP21_rs7922546_G_A	Total N	N of Events	Censored
					N	Percent
		.00	233	80	153	0.656652
		1.00	222	76	146	0.657658
		2.00	49	14	35	0.714286
		Overall	504	170	334	0.662698
		Means and Medians for Survival Time
		MMP21_rs7922546_G_A	Meana				Median
			Estimate	Std. Error	95% Confidence Interval		Estimate	Std. Error	95% Confidence Interval
					Lower Bound	Upper Bound			Lower Bound	Upper Bound
		.00	8.15981	0.226993	7.7149	8.60471	.	.	.	.
		1.00	8.1744	0.237589	7.70872	8.64007	9.38082	0.218196	8.95316	9.80849
		2.00	8.08171	0.382727	7.33157	8.83186	.	.	.	.
		Overall	8.23213	0.163384	7.9119	8.55236	9.48493	0.26246	8.97051	9.99935
		a. Estimation is limited to the largest survival time if it is censored.
		Overall Comparisons
			Chi-Square	df	Sig.
		Log Rank (Mantel-Cox)	0.640601	2	0.725931
		Test of equality of survival distributions for the different levels of MMP21_rs7922546_G_A.
MMP21_rs7922546_G_A	recessive, additive, codominant
		KM OS_time_2010 BY MMP21_rs10901424_G_T
		/STATUS=OS_status_2010(1)
		/PRINT MEAN
		/PLOT SURVIVAL
		/TEST LOGRANK
		/COMPARE OVERALL POOLED.
		Kaplan-Meier
		Notes
		Output Created		05-Jun-2013 16:34:13
		Comments
		Input	Data	Z:\project\plink angiogenesis SNP\MMP17-28 data- June 4, 2013.sav
			Active Dataset	DataSet1
			Filter	<none>
			Weight	<none>
			Split File	<none>
			N of Rows in Working Data File	505
		Missing Value Handling	Definition of Missing	User-defined missing values are treated as missing.
			Cases Used	Statistics are based on all cases with valid data for all variables in the analysis.
		Syntax		KM OS_time_2010 BY MMP21_rs10901424_G_T /STATUS=OS_status_2010(1) /PRINT MEAN /PLOT SURVIVAL /TEST LOGRANK /COMPARE OVERALL POOLED.
		Resources	Processor Time	00 00:00:00.218
			Elapsed Time	00 00:00:00.281
		[DataSet1] Z:\project\plink angiogenesis SNP\MMP17-28 data- June 4, 2013.sav
		Case Processing Summary
		MMP21_rs10901424_G_T	Total N	N of Events	Censored
					N	Percent
		.00	149	55	94	0.630872
		1.00	248	87	161	0.649194
		2.00	107	28	79	0.738318
		Overall	504	170	334	0.662698
		Means and Medians for Survival Time
		MMP21_rs10901424_G_T	Meana				Median
			Estimate	Std. Error	95% Confidence Interval		Estimate	Std. Error	95% Confidence Interval
					Lower Bound	Upper Bound			Lower Bound	Upper Bound
		.00	7.75945	0.273579	7.22323	8.29566	9.38082	0.0292105	9.32357	9.43807
		1.00	8.1996	0.227962	7.7528	8.64641	9.66027	0.485806	8.7081	10.6125
		2.00	8.47242	0.296676	7.89093	9.0539	.	.	.	.
		Overall	8.23213	0.163384	7.9119	8.55236	9.48493	0.26246	8.97051	9.99935
		a. Estimation is limited to the largest survival time if it is censored.
		Overall Comparisons
			Chi-Square	df	Sig.
		Log Rank (Mantel-Cox)	2.54718	2	0.279826
		Test of equality of survival distributions for the different levels of MMP21_rs10901424_G_T.
MMP21_rs10901424_G_T	recessive
		KM OS_time_2010 BY MMP21_rs12775804_G_A
		/STATUS=OS_status_2010(1)
		/PRINT MEAN
		/PLOT SURVIVAL
		/TEST LOGRANK
		/COMPARE OVERALL POOLED.
		Kaplan-Meier
		Notes
		Output Created		05-Jun-2013 16:34:26
		Comments
		Input	Data	Z:\project\plink angiogenesis SNP\MMP17-28 data- June 4, 2013.sav
			Active Dataset	DataSet1
			Filter	<none>
			Weight	<none>
			Split File	<none>
			N of Rows in Working Data File	505
		Missing Value Handling	Definition of Missing	User-defined missing values are treated as missing.
			Cases Used	Statistics are based on all cases with valid data for all variables in the analysis.
		Syntax		KM OS_time_2010 BY MMP21_rs12775804_G_A /STATUS=OS_status_2010(1) /PRINT MEAN /PLOT SURVIVAL /TEST LOGRANK /COMPARE OVERALL POOLED.
		Resources	Processor Time	00 00:00:00.234
			Elapsed Time	00 00:00:00.234
		[DataSet1] Z:\project\plink angiogenesis SNP\MMP17-28 data- June 4, 2013.sav
		Case Processing Summary
		MMP21_rs12775804_G_A	Total N	N of Events	Censored
					N	Percent
		.00	255	86	169	0.662745
		1.00	205	70	135	0.658537
		2.00	44	14	30	0.681818
		Overall	504	170	334	0.662698
		Means and Medians for Survival Time
		MMP21_rs12775804_G_A	Meana				Median
			Estimate	Std. Error	95% Confidence Interval		Estimate	Std. Error	95% Confidence Interval
					Lower Bound	Upper Bound			Lower Bound	Upper Bound
		.00	8.15809	0.220332	7.72624	8.58994	.	.	.	.
		1.00	8.19821	0.246537	7.715	8.68143	9.39178	0.219221	8.96211	9.82145
		2.00	7.91262	0.415172	7.09888	8.72636	.	.	.	.
		Overall	8.23213	0.163384	7.9119	8.55236	9.48493	0.26246	8.97051	9.99935
		a. Estimation is limited to the largest survival time if it is censored.
		Overall Comparisons
			Chi-Square	df	Sig.
		Log Rank (Mantel-Cox)	0.140459	2	0.93218
		Test of equality of survival distributions for the different levels of MMP21_rs12775804_G_A.
MMP21_rs12775804_G_A	dominant
		KM OS_time_2010 BY MMP24_kgp4728036_C_A
		/STATUS=OS_status_2010(1)
		/PRINT MEAN
		/PLOT SURVIVAL
		/TEST LOGRANK
		/COMPARE OVERALL POOLED.
		Kaplan-Meier
		Notes
		Output Created		05-Jun-2013 16:34:38
		Comments
		Input	Data	Z:\project\plink angiogenesis SNP\MMP17-28 data- June 4, 2013.sav
			Active Dataset	DataSet1
			Filter	<none>
			Weight	<none>
			Split File	<none>
			N of Rows in Working Data File	505
		Missing Value Handling	Definition of Missing	User-defined missing values are treated as missing.
			Cases Used	Statistics are based on all cases with valid data for all variables in the analysis.
		Syntax		KM OS_time_2010 BY MMP24_kgp4728036_C_A /STATUS=OS_status_2010(1) /PRINT MEAN /PLOT SURVIVAL /TEST LOGRANK /COMPARE OVERALL POOLED.
		Resources	Processor Time	00 00:00:00.235
			Elapsed Time	00 00:00:00.250
		[DataSet1] Z:\project\plink angiogenesis SNP\MMP17-28 data- June 4, 2013.sav
		Case Processing Summary
		MMP24_kgp4728036_C_A	Total N	N of Events	Censored
					N	Percent
		.00	347	119	228	0.657061
		1.00	144	46	98	0.680556
		2.00	13	5	8	0.615385
		Overall	504	170	334	0.662698
		Means and Medians for Survival Time
		MMP24_kgp4728036_C_A	Meana				Median
			Estimate	Std. Error	95% Confidence Interval		Estimate	Std. Error	95% Confidence Interval
					Lower Bound	Upper Bound			Lower Bound	Upper Bound
		.00	8.18717	0.198533	7.79804	8.57629	9.39178	0.0808359	9.23334	9.55022
		1.00	8.20681	0.261838	7.69361	8.72002	10.0658	0.759908	8.57633	11.5552
		2.00	6.28894	0.581344	5.1495	7.42837	.	.	.	.
		Overall	8.23213	0.163384	7.9119	8.55236	9.48493	0.26246	8.97051	9.99935
		a. Estimation is limited to the largest survival time if it is censored.
		Overall Comparisons
			Chi-Square	df	Sig.
		Log Rank (Mantel-Cox)	1.14596	2	0.563841
		Test of equality of survival distributions for the different levels of MMP24_kgp4728036_C_A.
MMP24_kgp4728036_C_A	recessive
		KM OS_time_2010 BY MMP24_kgp4471741_G_A
		/STATUS=OS_status_2010(1)
		/PRINT MEAN
		/PLOT SURVIVAL
		/TEST LOGRANK
		/COMPARE OVERALL POOLED.
		Kaplan-Meier
		Notes
		Output Created		05-Jun-2013 16:39:49
		Comments
		Input	Data	Z:\project\plink angiogenesis SNP\MMP17-28 data- June 4, 2013.sav
			Active Dataset	DataSet1
			Filter	<none>
			Weight	<none>
			Split File	<none>
			N of Rows in Working Data File	505
		Missing Value Handling	Definition of Missing	User-defined missing values are treated as missing.
			Cases Used	Statistics are based on all cases with valid data for all variables in the analysis.
		Syntax		KM OS_time_2010 BY MMP24_kgp4471741_G_A /STATUS=OS_status_2010(1) /PRINT MEAN /PLOT SURVIVAL /TEST LOGRANK /COMPARE OVERALL POOLED.
		Resources	Processor Time	00 00:00:00.266
			Elapsed Time	00 00:00:00.266
		[DataSet1] Z:\project\plink angiogenesis SNP\MMP17-28 data- June 4, 2013.sav
		Case Processing Summary
		MMP24_kgp4471741_G_A	Total N	N of Events	Censored
					N	Percent
		.00	346	115	231	0.66763
		1.00	148	53	95	0.641892
		2.00	10	2	8	0.8
		Overall	504	170	334	0.662698
		Means and Medians for Survival Time
		MMP24_kgp4471741_G_A	Meana				Median
			Estimate	Std. Error	95% Confidence Interval		Estimate	Std. Error	95% Confidence Interval
					Lower Bound	Upper Bound			Lower Bound	Upper Bound
		.00	8.29467	0.19455	7.91335	8.67599	9.66027	0.330828	9.01185	10.3087
		1.00	7.86083	0.308149	7.25686	8.4648	8.86849	0.543859	7.80253	9.93446
		2.00	8.78164	0.818585	7.17722	10.3861	9.39178	0	.	.
		Overall	8.23213	0.163384	7.9119	8.55236	9.48493	0.26246	8.97051	9.99935
		a. Estimation is limited to the largest survival time if it is censored.
		Overall Comparisons
			Chi-Square	df	Sig.
		Log Rank (Mantel-Cox)	1.86452	2	0.393663
		Test of equality of survival distributions for the different levels of MMP24_kgp4471741_G_A.
MMP24_kgp4471741_G_A	recessive
		KM OS_time_2010 BY MMP24_kgp6966600_A_G
		/STATUS=OS_status_2010(1)
		/PRINT MEAN
		/PLOT SURVIVAL
		/TEST LOGRANK
		/COMPARE OVERALL POOLED.
		Kaplan-Meier
		Notes
		Output Created		05-Jun-2013 16:40:00
		Comments
		Input	Data	Z:\project\plink angiogenesis SNP\MMP17-28 data- June 4, 2013.sav
			Active Dataset	DataSet1
			Filter	<none>
			Weight	<none>
			Split File	<none>
			N of Rows in Working Data File	505
		Missing Value Handling	Definition of Missing	User-defined missing values are treated as missing.
			Cases Used	Statistics are based on all cases with valid data for all variables in the analysis.
		Syntax		KM OS_time_2010 BY MMP24_kgp6966600_A_G /STATUS=OS_status_2010(1) /PRINT MEAN /PLOT SURVIVAL /TEST LOGRANK /COMPARE OVERALL POOLED.
		Resources	Processor Time	00 00:00:00.235
			Elapsed Time	00 00:00:00.234
		[DataSet1] Z:\project\plink angiogenesis SNP\MMP17-28 data- June 4, 2013.sav
		Case Processing Summary
		MMP24_kgp6966600_A_G	Total N	N of Events	Censored
					N	Percent
		.00	159	53	106	0.666667
		1.00	239	81	158	0.661088
		2.00	106	36	70	0.660377
		Overall	504	170	334	0.662698
		Means and Medians for Survival Time
		MMP24_kgp6966600_A_G	Meana				Median
			Estimate	Std. Error	95% Confidence Interval		Estimate	Std. Error	95% Confidence Interval
					Lower Bound	Upper Bound			Lower Bound	Upper Bound
		.00	8.24263	0.292701	7.66893	8.81632	9.48493	.	.	.
		1.00	8.1215	0.223786	7.68288	8.56012	9.66027	0.451291	8.77574	10.5448
		2.00	8.00631	0.316096	7.38676	8.62586	9.39178	.	.	.
		Overall	8.23213	0.163384	7.9119	8.55236	9.48493	0.26246	8.97051	9.99935
		a. Estimation is limited to the largest survival time if it is censored.
		Overall Comparisons
			Chi-Square	df	Sig.
		Log Rank (Mantel-Cox)	0.0167524	2	0.991659
		Test of equality of survival distributions for the different levels of MMP24_kgp6966600_A_G.
MMP24_kgp6966600_A_G	exclude
		KM OS_time_2010 BY MMP24_kgp8495749_G_A
		/STATUS=OS_status_2010(1)
		/PRINT MEAN
		/PLOT SURVIVAL
		/TEST LOGRANK
		/COMPARE OVERALL POOLED.
		Kaplan-Meier
		Notes
		Output Created		05-Jun-2013 16:40:10
		Comments
		Input	Data	Z:\project\plink angiogenesis SNP\MMP17-28 data- June 4, 2013.sav
			Active Dataset	DataSet1
			Filter	<none>
			Weight	<none>
			Split File	<none>
			N of Rows in Working Data File	505
		Missing Value Handling	Definition of Missing	User-defined missing values are treated as missing.
			Cases Used	Statistics are based on all cases with valid data for all variables in the analysis.
		Syntax		KM OS_time_2010 BY MMP24_kgp8495749_G_A /STATUS=OS_status_2010(1) /PRINT MEAN /PLOT SURVIVAL /TEST LOGRANK /COMPARE OVERALL POOLED.
		Resources	Processor Time	00 00:00:00.250
			Elapsed Time	00 00:00:00.250
		[DataSet1] Z:\project\plink angiogenesis SNP\MMP17-28 data- June 4, 2013.sav
		Case Processing Summary
		MMP24_kgp8495749_G_A	Total N	N of Events	Censored
					N	Percent
		.00	215	72	143	0.665116
		1.00	233	78	155	0.665236
		2.00	55	19	36	0.654545
		Overall	503	169	334	0.664016
		Means and Medians for Survival Time
		MMP24_kgp8495749_G_A	Meana				Median
			Estimate	Std. Error	95% Confidence Interval		Estimate	Std. Error	95% Confidence Interval
					Lower Bound	Upper Bound			Lower Bound	Upper Bound
		.00	8.25752	0.252063	7.76348	8.75156	9.48493	.	.	.
		1.00	8.17817	0.22135	7.74432	8.61202	9.33699	0.422718	8.50846	10.1655
		2.00	7.88096	0.458734	6.98184	8.78008	9.39178	2.11053	5.25515	13.5284
		Overall	8.24415	0.163267	7.92414	8.56415	9.48493	0.262404	8.97062	9.99924
		a. Estimation is limited to the largest survival time if it is censored.
		Overall Comparisons
			Chi-Square	df	Sig.
		Log Rank (Mantel-Cox)	0.126983	2	0.938482
		Test of equality of survival distributions for the different levels of MMP24_kgp8495749_G_A.
MMP24_kgp8495749_G_A	exclude
		KM OS_time_2010 BY MMP24_kgp481229_C_T
		/STATUS=OS_status_2010(1)
		/PRINT MEAN
		/PLOT SURVIVAL
		/TEST LOGRANK
		/COMPARE OVERALL POOLED.
		Kaplan-Meier
		Notes
		Output Created		05-Jun-2013 16:40:21
		Comments
		Input	Data	Z:\project\plink angiogenesis SNP\MMP17-28 data- June 4, 2013.sav
			Active Dataset	DataSet1
			Filter	<none>
			Weight	<none>
			Split File	<none>
			N of Rows in Working Data File	505
		Missing Value Handling	Definition of Missing	User-defined missing values are treated as missing.
			Cases Used	Statistics are based on all cases with valid data for all variables in the analysis.
		Syntax		KM OS_time_2010 BY MMP24_kgp481229_C_T /STATUS=OS_status_2010(1) /PRINT MEAN /PLOT SURVIVAL /TEST LOGRANK /COMPARE OVERALL POOLED.
		Resources	Processor Time	00 00:00:00.234
			Elapsed Time	00 00:00:00.250
		[DataSet1] Z:\project\plink angiogenesis SNP\MMP17-28 data- June 4, 2013.sav
		Case Processing Summary
		MMP24_kgp481229_C_T	Total N	N of Events	Censored
					N	Percent
		.00	417	141	276	0.661871
		1.00	82	28	54	0.658537
		2.00	5	1	4	0.8
		Overall	504	170	334	0.662698
		Means and Medians for Survival Time
		MMP24_kgp481229_C_T	Meana				Median
			Estimate	Std. Error	95% Confidence Interval		Estimate	Std. Error	95% Confidence Interval
					Lower Bound	Upper Bound			Lower Bound	Upper Bound
		.00	8.22218	0.179705	7.86996	8.57441	9.48493	0.293698	8.90928	10.0606
		1.00	7.89856	0.337505	7.23705	8.56007	8.85753	.	.	.
		2.00	8.49205	0.846398	6.83312	10.151	.	.	.	.
		Overall	8.23213	0.163384	7.9119	8.55236	9.48493	0.26246	8.97051	9.99935
		a. Estimation is limited to the largest survival time if it is censored.
		Overall Comparisons
			Chi-Square	df	Sig.
		Log Rank (Mantel-Cox)	0.462826	2	0.793412
		Test of equality of survival distributions for the different levels of MMP24_kgp481229_C_T.
MMP24_kgp481229_C_T	exclude
		KM OS_time_2010 BY MMP24_rs12479765_G_A
		/STATUS=OS_status_2010(1)
		/PRINT MEAN
		/PLOT SURVIVAL
		/TEST LOGRANK
		/COMPARE OVERALL POOLED.
		Kaplan-Meier
		Notes
		Output Created		05-Jun-2013 16:40:31
		Comments
		Input	Data	Z:\project\plink angiogenesis SNP\MMP17-28 data- June 4, 2013.sav
			Active Dataset	DataSet1
			Filter	<none>
			Weight	<none>
			Split File	<none>
			N of Rows in Working Data File	505
		Missing Value Handling	Definition of Missing	User-defined missing values are treated as missing.
			Cases Used	Statistics are based on all cases with valid data for all variables in the analysis.
		Syntax		KM OS_time_2010 BY MMP24_rs12479765_G_A /STATUS=OS_status_2010(1) /PRINT MEAN /PLOT SURVIVAL /TEST LOGRANK /COMPARE OVERALL POOLED.
		Resources	Processor Time	00 00:00:00.234
			Elapsed Time	00 00:00:00.234
		[DataSet1] Z:\project\plink angiogenesis SNP\MMP17-28 data- June 4, 2013.sav
		Case Processing Summary
		MMP24_rs12479765_G_A	Total N	N of Events	Censored
					N	Percent
		.00	350	119	231	0.66
		1.00	141	46	95	0.673759
		2.00	13	5	8	0.615385
		Overall	504	170	334	0.662698
		Means and Medians for Survival Time
		MMP24_rs12479765_G_A	Meana				Median
			Estimate	Std. Error	95% Confidence Interval		Estimate	Std. Error	95% Confidence Interval
					Lower Bound	Upper Bound			Lower Bound	Upper Bound
		.00	8.20916	0.197506	7.82205	8.59628	9.39178	.	.	.
		1.00	8.1602	0.266122	7.6386	8.6818	10.0658	0.770257	8.55605	11.5755
		2.00	6.28894	0.581344	5.1495	7.42837	.	.	.	.
		Overall	8.23213	0.163384	7.9119	8.55236	9.48493	0.26246	8.97051	9.99935
		a. Estimation is limited to the largest survival time if it is censored.
		Overall Comparisons
			Chi-Square	df	Sig.
		Log Rank (Mantel-Cox)	0.862241	2	0.649781
		Test of equality of survival distributions for the different levels of MMP24_rs12479765_G_A.
MMP24_rs12479765_G_A	recessive
		KM OS_time_2010 BY MMP24_rs2425022_T_C
		/STATUS=OS_status_2010(1)
		/PRINT MEAN
		/PLOT SURVIVAL
		/TEST LOGRANK
		/COMPARE OVERALL POOLED.
		Kaplan-Meier
		Notes
		Output Created		05-Jun-2013 16:40:43
		Comments
		Input	Data	Z:\project\plink angiogenesis SNP\MMP17-28 data- June 4, 2013.sav
			Active Dataset	DataSet1
			Filter	<none>
			Weight	<none>
			Split File	<none>
			N of Rows in Working Data File	505
		Missing Value Handling	Definition of Missing	User-defined missing values are treated as missing.
			Cases Used	Statistics are based on all cases with valid data for all variables in the analysis.
		Syntax		KM OS_time_2010 BY MMP24_rs2425022_T_C /STATUS=OS_status_2010(1) /PRINT MEAN /PLOT SURVIVAL /TEST LOGRANK /COMPARE OVERALL POOLED.
		Resources	Processor Time	00 00:00:00.234
			Elapsed Time	00 00:00:00.234
		[DataSet1] Z:\project\plink angiogenesis SNP\MMP17-28 data- June 4, 2013.sav
		Case Processing Summary
		MMP24_rs2425022_T_C	Total N	N of Events	Censored
					N	Percent
		.00	334	112	222	0.664671
		1.00	156	54	102	0.653846
		2.00	14	4	10	0.714286
		Overall	504	170	334	0.662698
		Means and Medians for Survival Time
		MMP24_rs2425022_T_C	Meana				Median
			Estimate	Std. Error	95% Confidence Interval		Estimate	Std. Error	95% Confidence Interval
					Lower Bound	Upper Bound			Lower Bound	Upper Bound
[truncated: 1,945 more rows]
