# Supplementary material for: No associations of a set of SNPs in the Vascular Endothelial Growth Factor (VEGF) and Matrix Metalloproteinase (MMP) genes with survival of colorectal cancer patients
Source: Cancer Med. 2016 Jun 23;5(9):2221–31. doi: 10.1002/cam4.796 (PMC5055182; doi:10.1002/cam4.796)
Supplement: Supplementary file 7 — Table S5. Kaplan‐Meier curves for VEGF SNPs (disease‐free survival analysis). [file CAM4-5-2221-s007.xlsx]

## Sheet: VEGFs-DFS
rs number of the SNP	estimations	KM DFS_time BY VEGFA_rs2010963_G_C
		/STATUS=DFS_status(1)
		/PRINT MEAN
		/PLOT SURVIVAL
		/TEST LOGRANK
		/COMPARE OVERALL POOLED.
		Kaplan-Meier
		Notes
		Output Created		05-Jun-2013 10:59:29
		Comments
		Input	Data	Z:\project\plink angiogenesis SNP\VEGFS SPSS data- June 4, 2013.sav
			Active Dataset	DataSet1
			Filter	<none>
			Weight	<none>
			Split File	<none>
			N of Rows in Working Data File	505
		Missing Value Handling	Definition of Missing	User-defined missing values are treated as missing.
			Cases Used	Statistics are based on all cases with valid data for all variables in the analysis.
		Syntax		KM DFS_time BY VEGFA_rs2010963_G_C /STATUS=DFS_status(1) /PRINT MEAN /PLOT SURVIVAL /TEST LOGRANK /COMPARE OVERALL POOLED.
		Resources	Processor Time	00 00:00:00.218
			Elapsed Time	00 00:00:00.250
		[DataSet1] Z:\project\plink angiogenesis SNP\VEGFS SPSS data- June 4, 2013.sav
		Case Processing Summary
		VEGFA_rs2010963_G_C	Total N	N of Events	Censored
					N	Percent
		.00	267	105	162	0.606742
		1.00	181	74	107	0.59116
		2.00	55	20	35	0.636364
		Overall	503	199	304	0.604374
		Means and Medians for Survival Time
		VEGFA_rs2010963_G_C	Meana				Median
			Estimate	Std. Error	95% Confidence Interval		Estimate	Std. Error	95% Confidence Interval
					Lower Bound	Upper Bound			Lower Bound	Upper Bound
		.00	7.5665	0.251835	7.0729	8.0601	9.33699	0.329032	8.69208	9.98189
		1.00	7.41381	0.294454	6.83668	7.99094	.	.	.	.
		2.00	7.51383	0.513881	6.50662	8.52103	.	.	.	.
		Overall	7.56957	0.185712	7.20557	7.93357	9.39178	0.504066	8.40381	10.3798
		a. Estimation is limited to the largest survival time if it is censored.
		Overall Comparisons
			Chi-Square	df	Sig.
		Log Rank (Mantel-Cox)	0.327804	2	0.848825
		Test of equality of survival distributions for the different levels of VEGFA_rs2010963_G_C.
VEGFA_rs2010963_G_C	codominant
		KM DFS_time BY VEGFA_rs25648_C_T
		/STATUS=DFS_status(1)
		/PRINT MEAN
		/PLOT SURVIVAL
		/TEST LOGRANK
		/COMPARE OVERALL POOLED.
		Kaplan-Meier
		Notes
		Output Created		05-Jun-2013 10:59:53
		Comments
		Input	Data	Z:\project\plink angiogenesis SNP\VEGFS SPSS data- June 4, 2013.sav
			Active Dataset	DataSet1
			Filter	<none>
			Weight	<none>
			Split File	<none>
			N of Rows in Working Data File	505
		Missing Value Handling	Definition of Missing	User-defined missing values are treated as missing.
			Cases Used	Statistics are based on all cases with valid data for all variables in the analysis.
		Syntax		KM DFS_time BY VEGFA_rs25648_C_T /STATUS=DFS_status(1) /PRINT MEAN /PLOT SURVIVAL /TEST LOGRANK /COMPARE OVERALL POOLED.
		Resources	Processor Time	00 00:00:00.234
			Elapsed Time	00 00:00:00.234
		[DataSet1] Z:\project\plink angiogenesis SNP\VEGFS SPSS data- June 4, 2013.sav
		Case Processing Summary
		VEGFA_rs25648_C_T	Total N	N of Events	Censored
					N	Percent
		.00	333	130	203	0.60961
		1.00	149	60	89	0.597315
		2.00	21	9	12	0.571429
		Overall	503	199	304	0.604374
		Means and Medians for Survival Time
		VEGFA_rs25648_C_T	Meana				Median
			Estimate	Std. Error	95% Confidence Interval		Estimate	Std. Error	95% Confidence Interval
					Lower Bound	Upper Bound			Lower Bound	Upper Bound
		.00	7.54678	0.215898	7.12362	7.96994	10.0658	0.875117	8.35052	11.781
		1.00	7.45631	0.346289	6.77758	8.13503	9.39178	0.748798	7.92414	10.8594
		2.00	6.37904	0.828426	4.75532	8.00275	.	.	.	.
		Overall	7.56957	0.185712	7.20557	7.93357	9.39178	0.504066	8.40381	10.3798
		a. Estimation is limited to the largest survival time if it is censored.
		Overall Comparisons
			Chi-Square	df	Sig.
		Log Rank (Mantel-Cox)	0.722138	2	0.696931
		Test of equality of survival distributions for the different levels of VEGFA_rs25648_C_T.
VEGFA_rs25648_C_T	recessive
		KM DFS_time BY VEGFA_rs833068_G_A
		/STATUS=DFS_status(1)
		/PRINT MEAN
		/PLOT SURVIVAL
		/TEST LOGRANK
		/COMPARE OVERALL POOLED.
		Kaplan-Meier
		Notes
		Output Created		05-Jun-2013 11:00:10
		Comments
		Input	Data	Z:\project\plink angiogenesis SNP\VEGFS SPSS data- June 4, 2013.sav
			Active Dataset	DataSet1
			Filter	<none>
			Weight	<none>
			Split File	<none>
			N of Rows in Working Data File	505
		Missing Value Handling	Definition of Missing	User-defined missing values are treated as missing.
			Cases Used	Statistics are based on all cases with valid data for all variables in the analysis.
		Syntax		KM DFS_time BY VEGFA_rs833068_G_A /STATUS=DFS_status(1) /PRINT MEAN /PLOT SURVIVAL /TEST LOGRANK /COMPARE OVERALL POOLED.
		Resources	Processor Time	00 00:00:00.234
			Elapsed Time	00 00:00:00.234
		[DataSet1] Z:\project\plink angiogenesis SNP\VEGFS SPSS data- June 4, 2013.sav
		Case Processing Summary
		VEGFA_rs833068_G_A	Total N	N of Events	Censored
					N	Percent
		.00	265	104	161	0.607547
		1.00	183	75	108	0.590164
		2.00	55	20	35	0.636364
		Overall	503	199	304	0.604374
		Means and Medians for Survival Time
		VEGFA_rs833068_G_A	Meana				Median
			Estimate	Std. Error	95% Confidence Interval		Estimate	Std. Error	95% Confidence Interval
					Lower Bound	Upper Bound			Lower Bound	Upper Bound
		.00	7.56411	0.253106	7.06803	8.0602	9.33699	0.321676	8.7065	9.96747
		1.00	7.40443	0.293035	6.83008	7.97878	.	.	.	.
		2.00	7.51383	0.513881	6.50662	8.52103	.	.	.	.
		Overall	7.56957	0.185712	7.20557	7.93357	9.39178	0.504066	8.40381	10.3798
		a. Estimation is limited to the largest survival time if it is censored.
		Overall Comparisons
			Chi-Square	df	Sig.
		Log Rank (Mantel-Cox)	0.357369	2	0.83637
		Test of equality of survival distributions for the different levels of VEGFA_rs833068_G_A.
VEGFA_rs833068_G_A	codominant
		KM DFS_time BY VEGFA_rs833069_A_G
		/STATUS=DFS_status(1)
		/PRINT MEAN
		/PLOT SURVIVAL
		/TEST LOGRANK
		/COMPARE OVERALL POOLED.
		Kaplan-Meier
		Notes
		Output Created		05-Jun-2013 11:00:38
		Comments
		Input	Data	Z:\project\plink angiogenesis SNP\VEGFS SPSS data- June 4, 2013.sav
			Active Dataset	DataSet1
			Filter	<none>
			Weight	<none>
			Split File	<none>
			N of Rows in Working Data File	505
		Missing Value Handling	Definition of Missing	User-defined missing values are treated as missing.
			Cases Used	Statistics are based on all cases with valid data for all variables in the analysis.
		Syntax		KM DFS_time BY VEGFA_rs833069_A_G /STATUS=DFS_status(1) /PRINT MEAN /PLOT SURVIVAL /TEST LOGRANK /COMPARE OVERALL POOLED.
		Resources	Processor Time	00 00:00:00.218
			Elapsed Time	00 00:00:00.219
		[DataSet1] Z:\project\plink angiogenesis SNP\VEGFS SPSS data- June 4, 2013.sav
		Case Processing Summary
		VEGFA_rs833069_A_G	Total N	N of Events	Censored
					N	Percent
		.00	265	104	161	0.607547
		1.00	183	75	108	0.590164
		2.00	55	20	35	0.636364
		Overall	503	199	304	0.604374
		Means and Medians for Survival Time
		VEGFA_rs833069_A_G	Meana				Median
			Estimate	Std. Error	95% Confidence Interval		Estimate	Std. Error	95% Confidence Interval
					Lower Bound	Upper Bound			Lower Bound	Upper Bound
		.00	7.56411	0.253106	7.06803	8.0602	9.33699	0.321676	8.7065	9.96747
		1.00	7.40443	0.293035	6.83008	7.97878	.	.	.	.
		2.00	7.51383	0.513881	6.50662	8.52103	.	.	.	.
		Overall	7.56957	0.185712	7.20557	7.93357	9.39178	0.504066	8.40381	10.3798
		a. Estimation is limited to the largest survival time if it is censored.
		Overall Comparisons
			Chi-Square	df	Sig.
		Log Rank (Mantel-Cox)	0.357369	2	0.83637
		Test of equality of survival distributions for the different levels of VEGFA_rs833069_A_G.
VEGFA_rs833069_A_G	codominant
		KM DFS_time BY VEGFA_rs833070_A_G
		/STATUS=DFS_status(1)
		/PRINT MEAN
		/PLOT SURVIVAL
		/TEST LOGRANK
		/COMPARE OVERALL POOLED.
		Kaplan-Meier
		Notes
		Output Created		05-Jun-2013 11:01:51
		Comments
		Input	Data	Z:\project\plink angiogenesis SNP\VEGFS SPSS data- June 4, 2013.sav
			Active Dataset	DataSet1
			Filter	<none>
			Weight	<none>
			Split File	<none>
			N of Rows in Working Data File	505
		Missing Value Handling	Definition of Missing	User-defined missing values are treated as missing.
			Cases Used	Statistics are based on all cases with valid data for all variables in the analysis.
		Syntax		KM DFS_time BY VEGFA_rs833070_A_G /STATUS=DFS_status(1) /PRINT MEAN /PLOT SURVIVAL /TEST LOGRANK /COMPARE OVERALL POOLED.
		Resources	Processor Time	00 00:00:00.219
			Elapsed Time	00 00:00:00.219
		[DataSet1] Z:\project\plink angiogenesis SNP\VEGFS SPSS data- June 4, 2013.sav
		Case Processing Summary
		VEGFA_rs833070_A_G	Total N	N of Events	Censored
					N	Percent
		.00	139	55	84	0.604317
		1.00	228	87	141	0.618421
		2.00	136	57	79	0.580882
		Overall	503	199	304	0.604374
		Means and Medians for Survival Time
		VEGFA_rs833070_A_G	Meana				Median
			Estimate	Std. Error	95% Confidence Interval		Estimate	Std. Error	95% Confidence Interval
					Lower Bound	Upper Bound			Lower Bound	Upper Bound
		.00	7.16533	0.328551	6.52137	7.80929	8.72603	.	.	.
		1.00	7.72881	0.265163	7.20909	8.24853	9.39178	0.542477	8.32853	10.455
		2.00	7.1567	0.328659	6.51252	7.80087	.	.	.	.
		Overall	7.56957	0.185712	7.20557	7.93357	9.39178	0.504066	8.40381	10.3798
		a. Estimation is limited to the largest survival time if it is censored.
		Overall Comparisons
			Chi-Square	df	Sig.
		Log Rank (Mantel-Cox)	0.923023	2	0.63033
		Test of equality of survival distributions for the different levels of VEGFA_rs833070_A_G.
VEGFA_rs833070_A_G	recessive
		KM DFS_time BY VEGFA_rs3024994_C_T
		/STATUS=DFS_status(1)
		/PRINT MEAN
		/PLOT SURVIVAL
		/TEST LOGRANK
		/COMPARE OVERALL POOLED.
		Kaplan-Meier
		Notes
		Output Created		05-Jun-2013 11:02:08
		Comments
		Input	Data	Z:\project\plink angiogenesis SNP\VEGFS SPSS data- June 4, 2013.sav
			Active Dataset	DataSet1
			Filter	<none>
			Weight	<none>
			Split File	<none>
			N of Rows in Working Data File	505
		Missing Value Handling	Definition of Missing	User-defined missing values are treated as missing.
			Cases Used	Statistics are based on all cases with valid data for all variables in the analysis.
		Syntax		KM DFS_time BY VEGFA_rs3024994_C_T /STATUS=DFS_status(1) /PRINT MEAN /PLOT SURVIVAL /TEST LOGRANK /COMPARE OVERALL POOLED.
		Resources	Processor Time	00 00:00:00.234
			Elapsed Time	00 00:00:00.234
		[DataSet1] Z:\project\plink angiogenesis SNP\VEGFS SPSS data- June 4, 2013.sav
		Case Processing Summary
		VEGFA_rs3024994_C_T	Total N	N of Events	Censored
					N	Percent
		.00	444	169	275	0.619369
		1.00	56	29	27	0.482143
		2.00	3	1	2	0.666667
		Overall	503	199	304	0.604374
		Means and Medians for Survival Time
		VEGFA_rs3024994_C_T	Meana				Median
			Estimate	Std. Error	95% Confidence Interval		Estimate	Std. Error	95% Confidence Interval
					Lower Bound	Upper Bound			Lower Bound	Upper Bound
		.00	7.70536	0.196127	7.32095	8.08977	10.0658	.	.	.
		1.00	6.27565	0.484942	5.32517	7.22614	6.22192	1.52234	3.23814	9.2057
		2.00	5.67945	1.85669	2.04034	9.31857	.	.	.	.
		Overall	7.56957	0.185712	7.20557	7.93357	9.39178	0.504066	8.40381	10.3798
		a. Estimation is limited to the largest survival time if it is censored.
		Overall Comparisons
			Chi-Square	df	Sig.
		Log Rank (Mantel-Cox)	4.65614	2	0.0974838
		Test of equality of survival distributions for the different levels of VEGFA_rs3024994_C_T.
VEGFA_rs3024994_C_T	dominant
		KM DFS_time BY VEGFA_rs2146323_C_A
		/STATUS=DFS_status(1)
		/PRINT MEAN
		/PLOT SURVIVAL
		/TEST LOGRANK
		/COMPARE OVERALL POOLED.
		Kaplan-Meier
		Notes
		Output Created		05-Jun-2013 11:02:22
		Comments
		Input	Data	Z:\project\plink angiogenesis SNP\VEGFS SPSS data- June 4, 2013.sav
			Active Dataset	DataSet1
			Filter	<none>
			Weight	<none>
			Split File	<none>
			N of Rows in Working Data File	505
		Missing Value Handling	Definition of Missing	User-defined missing values are treated as missing.
			Cases Used	Statistics are based on all cases with valid data for all variables in the analysis.
		Syntax		KM DFS_time BY VEGFA_rs2146323_C_A /STATUS=DFS_status(1) /PRINT MEAN /PLOT SURVIVAL /TEST LOGRANK /COMPARE OVERALL POOLED.
		Resources	Processor Time	00 00:00:00.250
			Elapsed Time	00 00:00:00.297
		[DataSet1] Z:\project\plink angiogenesis SNP\VEGFS SPSS data- June 4, 2013.sav
		Case Processing Summary
		VEGFA_rs2146323_C_A	Total N	N of Events	Censored
					N	Percent
		.00	226	88	138	0.610619
		1.00	216	87	129	0.597222
		2.00	61	24	37	0.606557
		Overall	503	199	304	0.604374
		Means and Medians for Survival Time
		VEGFA_rs2146323_C_A	Meana				Median
			Estimate	Std. Error	95% Confidence Interval		Estimate	Std. Error	95% Confidence Interval
					Lower Bound	Upper Bound			Lower Bound	Upper Bound
		.00	7.422	0.250733	6.93056	7.91344	.	.	.	.
		1.00	7.53756	0.275067	6.99843	8.07669	8.85753	0.49784	7.88177	9.8333
		2.00	6.64439	0.462278	5.73832	7.55046	8.72603	.	.	.
		Overall	7.56957	0.185712	7.20557	7.93357	9.39178	0.504066	8.40381	10.3798
		a. Estimation is limited to the largest survival time if it is censored.
		Overall Comparisons
			Chi-Square	df	Sig.
		Log Rank (Mantel-Cox)	0.152018	2	0.926808
		Test of equality of survival distributions for the different levels of VEGFA_rs2146323_C_A.
VEGFA_rs2146323_C_A	exclude
		KM DFS_time BY VEGFA_rs3025010_T_C
		/STATUS=DFS_status(1)
		/PRINT MEAN
		/PLOT SURVIVAL
		/TEST LOGRANK
		/COMPARE OVERALL POOLED.
		Kaplan-Meier
		Notes
		Output Created		05-Jun-2013 11:02:38
		Comments
		Input	Data	Z:\project\plink angiogenesis SNP\VEGFS SPSS data- June 4, 2013.sav
			Active Dataset	DataSet1
			Filter	<none>
			Weight	<none>
			Split File	<none>
			N of Rows in Working Data File	505
		Missing Value Handling	Definition of Missing	User-defined missing values are treated as missing.
			Cases Used	Statistics are based on all cases with valid data for all variables in the analysis.
		Syntax		KM DFS_time BY VEGFA_rs3025010_T_C /STATUS=DFS_status(1) /PRINT MEAN /PLOT SURVIVAL /TEST LOGRANK /COMPARE OVERALL POOLED.
		Resources	Processor Time	00 00:00:00.234
			Elapsed Time	00 00:00:00.233
		[DataSet1] Z:\project\plink angiogenesis SNP\VEGFS SPSS data- June 4, 2013.sav
		Case Processing Summary
		VEGFA_rs3025010_T_C	Total N	N of Events	Censored
					N	Percent
		.00	215	84	131	0.609302
		1.00	223	90	133	0.596413
		2.00	65	25	40	0.615385
		Overall	503	199	304	0.604374
		Means and Medians for Survival Time
		VEGFA_rs3025010_T_C	Meana				Median
			Estimate	Std. Error	95% Confidence Interval		Estimate	Std. Error	95% Confidence Interval
					Lower Bound	Upper Bound			Lower Bound	Upper Bound
		.00	7.43424	0.25518	6.93409	7.9344	.	.	.	.
		1.00	7.52016	0.272668	6.98573	8.05459	9.39178	0.625413	8.16597	10.6176
		2.00	6.74197	0.441505	5.87662	7.60732	8.72603	.	.	.
		Overall	7.56957	0.185712	7.20557	7.93357	9.39178	0.504066	8.40381	10.3798
		a. Estimation is limited to the largest survival time if it is censored.
		Overall Comparisons
			Chi-Square	df	Sig.
		Log Rank (Mantel-Cox)	0.0532355	2	0.973733
		Test of equality of survival distributions for the different levels of VEGFA_rs3025010_T_C.
VEGFA_rs3025010_T_C	exclude
		KM DFS_time BY VEGFA_rs3025035_C_T
		/STATUS=DFS_status(1)
		/PRINT MEAN
		/PLOT SURVIVAL
		/TEST LOGRANK
		/COMPARE OVERALL POOLED.
		Kaplan-Meier
		Notes
		Output Created		05-Jun-2013 11:02:53
		Comments
		Input	Data	Z:\project\plink angiogenesis SNP\VEGFS SPSS data- June 4, 2013.sav
			Active Dataset	DataSet1
			Filter	<none>
			Weight	<none>
			Split File	<none>
			N of Rows in Working Data File	505
		Missing Value Handling	Definition of Missing	User-defined missing values are treated as missing.
			Cases Used	Statistics are based on all cases with valid data for all variables in the analysis.
		Syntax		KM DFS_time BY VEGFA_rs3025035_C_T /STATUS=DFS_status(1) /PRINT MEAN /PLOT SURVIVAL /TEST LOGRANK /COMPARE OVERALL POOLED.
		Resources	Processor Time	00 00:00:00.219
			Elapsed Time	00 00:00:00.235
		[DataSet1] Z:\project\plink angiogenesis SNP\VEGFS SPSS data- June 4, 2013.sav
		Warnings
		No statistics are computed because all cases are censored.
		Case Processing Summary
		VEGFA_rs3025035_C_T	Total N	N of Events	Censored
					N	Percent
		.00	439	178	261	0.594533
		1.00	59	21	38	0.644068
		2.00	4	0	4	1
		Overall	502	199	303	0.603586
		Overall Comparisons
			Chi-Square	df	Sig.
		Log Rank (Mantel-Cox)	2.35158	2	0.308575
		Test of equality of survival distributions for the different levels of VEGFA_rs3025035_C_T.
VEGFA_rs3025035_C_T	dominant
		KM DFS_time BY VEGFA_rs3025039_C_T
		/STATUS=DFS_status(1)
		/PRINT MEAN
		/PLOT SURVIVAL
		/TEST LOGRANK
		/COMPARE OVERALL POOLED.
		Kaplan-Meier
		Notes
		Output Created		05-Jun-2013 11:03:07
		Comments
		Input	Data	Z:\project\plink angiogenesis SNP\VEGFS SPSS data- June 4, 2013.sav
			Active Dataset	DataSet1
			Filter	<none>
			Weight	<none>
			Split File	<none>
			N of Rows in Working Data File	505
		Missing Value Handling	Definition of Missing	User-defined missing values are treated as missing.
			Cases Used	Statistics are based on all cases with valid data for all variables in the analysis.
		Syntax		KM DFS_time BY VEGFA_rs3025039_C_T /STATUS=DFS_status(1) /PRINT MEAN /PLOT SURVIVAL /TEST LOGRANK /COMPARE OVERALL POOLED.
		Resources	Processor Time	00 00:00:00.234
			Elapsed Time	00 00:00:00.235
		[DataSet1] Z:\project\plink angiogenesis SNP\VEGFS SPSS data- June 4, 2013.sav
		Case Processing Summary
		VEGFA_rs3025039_C_T	Total N	N of Events	Censored
					N	Percent
		.00	404	154	250	0.618812
		1.00	96	43	53	0.552083
		2.00	3	2	1	0.333333
		Overall	503	199	304	0.604374
		Means and Medians for Survival Time
		VEGFA_rs3025039_C_T	Meana				Median
			Estimate	Std. Error	95% Confidence Interval		Estimate	Std. Error	95% Confidence Interval
					Lower Bound	Upper Bound			Lower Bound	Upper Bound
		.00	7.41894	0.188264	7.04994	7.78793	.	.	.	.
		1.00	7.19372	0.413367	6.38352	8.00392	8.72603	0.987663	6.79021	10.6618
		2.00	5.57352	2.28217	1.10046	10.0466	5.05753	3.30401	0	11.5334
		Overall	7.56957	0.185712	7.20557	7.93357	9.39178	0.504066	8.40381	10.3798
		a. Estimation is limited to the largest survival time if it is censored.
		Overall Comparisons
			Chi-Square	df	Sig.
		Log Rank (Mantel-Cox)	1.52852	2	0.465679
		Test of equality of survival distributions for the different levels of VEGFA_rs3025039_C_T.
VEGFA_rs3025039_C_T	dominant
		KM DFS_time BY VEGFA_rs3025053_G_A
		/STATUS=DFS_status(1)
		/PRINT MEAN
		/PLOT SURVIVAL
		/TEST LOGRANK
		/COMPARE OVERALL POOLED.
		Kaplan-Meier
		Notes
		Output Created		05-Jun-2013 11:03:25
		Comments
		Input	Data	Z:\project\plink angiogenesis SNP\VEGFS SPSS data- June 4, 2013.sav
			Active Dataset	DataSet1
			Filter	<none>
			Weight	<none>
			Split File	<none>
			N of Rows in Working Data File	505
		Missing Value Handling	Definition of Missing	User-defined missing values are treated as missing.
			Cases Used	Statistics are based on all cases with valid data for all variables in the analysis.
		Syntax		KM DFS_time BY VEGFA_rs3025053_G_A /STATUS=DFS_status(1) /PRINT MEAN /PLOT SURVIVAL /TEST LOGRANK /COMPARE OVERALL POOLED.
		Resources	Processor Time	00 00:00:00.235
			Elapsed Time	00 00:00:00.235
		[DataSet1] Z:\project\plink angiogenesis SNP\VEGFS SPSS data- June 4, 2013.sav
		Case Processing Summary
		VEGFA_rs3025053_G_A	Total N	N of Events	Censored
					N	Percent
		.00	378	152	226	0.597884
		1.00	109	42	67	0.614679
		2.00	16	5	11	0.6875
		Overall	503	199	304	0.604374
		Means and Medians for Survival Time
		VEGFA_rs3025053_G_A	Meana				Median
			Estimate	Std. Error	95% Confidence Interval		Estimate	Std. Error	95% Confidence Interval
					Lower Bound	Upper Bound			Lower Bound	Upper Bound
		.00	7.52561	0.214733	7.10473	7.94648	10.0658	.	.	.
		1.00	7.38234	0.357512	6.68162	8.08307	8.70137	0.612288	7.50128	9.90146
		2.00	8.15154	0.789385	6.60435	9.69874	.	.	.	.
		Overall	7.56957	0.185712	7.20557	7.93357	9.39178	0.504066	8.40381	10.3798
		a. Estimation is limited to the largest survival time if it is censored.
		Overall Comparisons
			Chi-Square	df	Sig.
		Log Rank (Mantel-Cox)	0.782471	2	0.676221
		Test of equality of survival distributions for the different levels of VEGFA_rs3025053_G_A.
VEGFA_rs3025053_G_A	recessive, dominant
		KM DFS_time BY VEGFB_rs11603042_G_T
		/STATUS=DFS_status(1)
		/PRINT MEAN
		/PLOT SURVIVAL
		/TEST LOGRANK
		/COMPARE OVERALL POOLED.
		Kaplan-Meier
		Notes
		Output Created		05-Jun-2013 11:03:36
		Comments
		Input	Data	Z:\project\plink angiogenesis SNP\VEGFS SPSS data- June 4, 2013.sav
			Active Dataset	DataSet1
			Filter	<none>
			Weight	<none>
			Split File	<none>
			N of Rows in Working Data File	505
		Missing Value Handling	Definition of Missing	User-defined missing values are treated as missing.
			Cases Used	Statistics are based on all cases with valid data for all variables in the analysis.
		Syntax		KM DFS_time BY VEGFB_rs11603042_G_T /STATUS=DFS_status(1) /PRINT MEAN /PLOT SURVIVAL /TEST LOGRANK /COMPARE OVERALL POOLED.
		Resources	Processor Time	00 00:00:00.266
			Elapsed Time	00 00:00:00.266
		[DataSet1] Z:\project\plink angiogenesis SNP\VEGFS SPSS data- June 4, 2013.sav
		Case Processing Summary
		VEGFB_rs11603042_G_T	Total N	N of Events	Censored
					N	Percent
		.00	212	89	123	0.580189
		1.00	221	84	137	0.61991
		2.00	70	26	44	0.628571
		Overall	503	199	304	0.604374
		Means and Medians for Survival Time
		VEGFB_rs11603042_G_T	Meana				Median
			Estimate	Std. Error	95% Confidence Interval		Estimate	Std. Error	95% Confidence Interval
					Lower Bound	Upper Bound			Lower Bound	Upper Bound
		.00	6.96267	0.259004	6.45502	7.47032	9.33699	0.629218	8.10372	10.5703
		1.00	7.63809	0.260051	7.12839	8.14779	10.0658	.	.	.
		2.00	7.8562	0.481202	6.91304	8.79935	.	.	.	.
		Overall	7.56957	0.185712	7.20557	7.93357	9.39178	0.504066	8.40381	10.3798
		a. Estimation is limited to the largest survival time if it is censored.
		Overall Comparisons
			Chi-Square	df	Sig.
		Log Rank (Mantel-Cox)	1.45957	2	0.482014
		Test of equality of survival distributions for the different levels of VEGFB_rs11603042_G_T.
VEGFB_rs11603042_G_T	dominant
		KM DFS_time BY VEGFB_rs4930152_G_A
		/STATUS=DFS_status(1)
		/PRINT MEAN
		/PLOT SURVIVAL
		/TEST LOGRANK
		/COMPARE OVERALL POOLED.
		Kaplan-Meier
		Notes
		Output Created		05-Jun-2013 11:03:53
		Comments
		Input	Data	Z:\project\plink angiogenesis SNP\VEGFS SPSS data- June 4, 2013.sav
			Active Dataset	DataSet1
			Filter	<none>
			Weight	<none>
			Split File	<none>
			N of Rows in Working Data File	505
		Missing Value Handling	Definition of Missing	User-defined missing values are treated as missing.
			Cases Used	Statistics are based on all cases with valid data for all variables in the analysis.
		Syntax		KM DFS_time BY VEGFB_rs4930152_G_A /STATUS=DFS_status(1) /PRINT MEAN /PLOT SURVIVAL /TEST LOGRANK /COMPARE OVERALL POOLED.
		Resources	Processor Time	00 00:00:00.219
			Elapsed Time	00 00:00:00.281
		[DataSet1] Z:\project\plink angiogenesis SNP\VEGFS SPSS data- June 4, 2013.sav
		Case Processing Summary
		VEGFB_rs4930152_G_A	Total N	N of Events	Censored
					N	Percent
		.00	223	84	139	0.623318
		1.00	235	91	144	0.612766
		2.00	45	24	21	0.466667
		Overall	503	199	304	0.604374
		Means and Medians for Survival Time
		VEGFB_rs4930152_G_A	Meana				Median
			Estimate	Std. Error	95% Confidence Interval		Estimate	Std. Error	95% Confidence Interval
					Lower Bound	Upper Bound			Lower Bound	Upper Bound
		.00	7.75211	0.277634	7.20795	8.29628	.	.	.	.
		1.00	7.57439	0.253366	7.07779	8.07098	10.0658	0.86364	8.37302	11.7585
		2.00	5.93916	0.538983	4.88276	6.99557	6.83014	0.641008	5.57376	8.08651
		Overall	7.56957	0.185712	7.20557	7.93357	9.39178	0.504066	8.40381	10.3798
		a. Estimation is limited to the largest survival time if it is censored.
		Overall Comparisons
			Chi-Square	df	Sig.
		Log Rank (Mantel-Cox)	5.10959	2	0.0777082
		Test of equality of survival distributions for the different levels of VEGFB_rs4930152_G_A.
VEGFB_rs4930152_G_A	recessive
		KM DFS_time BY VEGFC_rs2877961_G_A
		/STATUS=DFS_status(1)
		/PRINT MEAN
		/PLOT SURVIVAL
		/TEST LOGRANK
		/COMPARE OVERALL POOLED.
		Kaplan-Meier
		Notes
		Output Created		05-Jun-2013 11:04:08
		Comments
		Input	Data	Z:\project\plink angiogenesis SNP\VEGFS SPSS data- June 4, 2013.sav
			Active Dataset	DataSet1
			Filter	<none>
			Weight	<none>
			Split File	<none>
			N of Rows in Working Data File	505
		Missing Value Handling	Definition of Missing	User-defined missing values are treated as missing.
			Cases Used	Statistics are based on all cases with valid data for all variables in the analysis.
		Syntax		KM DFS_time BY VEGFC_rs2877961_G_A /STATUS=DFS_status(1) /PRINT MEAN /PLOT SURVIVAL /TEST LOGRANK /COMPARE OVERALL POOLED.
		Resources	Processor Time	00 00:00:00.234
			Elapsed Time	00 00:00:00.235
		[DataSet1] Z:\project\plink angiogenesis SNP\VEGFS SPSS data- June 4, 2013.sav
		Case Processing Summary
		VEGFC_rs2877961_G_A	Total N	N of Events	Censored
					N	Percent
		.00	318	121	197	0.619497
		1.00	165	66	99	0.6
		2.00	20	12	8	0.4
		Overall	503	199	304	0.604374
		Means and Medians for Survival Time
		VEGFC_rs2877961_G_A	Meana				Median
			Estimate	Std. Error	95% Confidence Interval		Estimate	Std. Error	95% Confidence Interval
					Lower Bound	Upper Bound			Lower Bound	Upper Bound
		.00	7.72801	0.22953	7.27813	8.17789	10.0658	.	.	.
		1.00	7.25961	0.298938	6.67369	7.84553	9.33699	0.73422	7.89791	10.7761
		2.00	5.29781	0.71099	3.90427	6.69135	3.59178	2.07679	0	7.66228
		Overall	7.56957	0.185712	7.20557	7.93357	9.39178	0.504066	8.40381	10.3798
		a. Estimation is limited to the largest survival time if it is censored.
		Overall Comparisons
			Chi-Square	df	Sig.
		Log Rank (Mantel-Cox)	4.92404	2	0.0852627
		Test of equality of survival distributions for the different levels of VEGFC_rs2877961_G_A.
VEGFC_rs2877961_G_A	recessive
		KM DFS_time BY VEGFC_rs17697359_T_C
		/STATUS=DFS_status(1)
		/PRINT MEAN
		/PLOT SURVIVAL
		/TEST LOGRANK
		/COMPARE OVERALL POOLED.
		Kaplan-Meier
		Notes
		Output Created		05-Jun-2013 11:04:23
		Comments
		Input	Data	Z:\project\plink angiogenesis SNP\VEGFS SPSS data- June 4, 2013.sav
			Active Dataset	DataSet1
			Filter	<none>
			Weight	<none>
			Split File	<none>
			N of Rows in Working Data File	505
		Missing Value Handling	Definition of Missing	User-defined missing values are treated as missing.
			Cases Used	Statistics are based on all cases with valid data for all variables in the analysis.
		Syntax		KM DFS_time BY VEGFC_rs17697359_T_C /STATUS=DFS_status(1) /PRINT MEAN /PLOT SURVIVAL /TEST LOGRANK /COMPARE OVERALL POOLED.
		Resources	Processor Time	00 00:00:00.219
			Elapsed Time	00 00:00:00.219
		[DataSet1] Z:\project\plink angiogenesis SNP\VEGFS SPSS data- June 4, 2013.sav
		Case Processing Summary
		VEGFC_rs17697359_T_C	Total N	N of Events	Censored
					N	Percent
		.00	394	158	236	0.598985
		1.00	103	39	64	0.621359
		2.00	6	2	4	0.666667
		Overall	503	199	304	0.604374
		Means and Medians for Survival Time
		VEGFC_rs17697359_T_C	Meana				Median
			Estimate	Std. Error	95% Confidence Interval		Estimate	Std. Error	95% Confidence Interval
					Lower Bound	Upper Bound			Lower Bound	Upper Bound
		.00	7.51815	0.209253	7.10801	7.92829	9.33699	0.487766	8.38096	10.293
		1.00	7.41975	0.377946	6.67898	8.16053	.	.	.	.
		2.00	6.28584	1.04076	4.24596	8.32573	.	.	.	.
		Overall	7.56957	0.185712	7.20557	7.93357	9.39178	0.504066	8.40381	10.3798
		a. Estimation is limited to the largest survival time if it is censored.
		Overall Comparisons
			Chi-Square	df	Sig.
		Log Rank (Mantel-Cox)	0.0945523	2	0.953824
		Test of equality of survival distributions for the different levels of VEGFC_rs17697359_T_C.
VEGFC_rs17697359_T_C	dominant
		KM DFS_time BY VEGFC_rs1485762_C_T
		/STATUS=DFS_status(1)
		/PRINT MEAN
		/PLOT SURVIVAL
		/TEST LOGRANK
		/COMPARE OVERALL POOLED.
		Kaplan-Meier
		Notes
		Output Created		05-Jun-2013 11:04:40
		Comments
		Input	Data	Z:\project\plink angiogenesis SNP\VEGFS SPSS data- June 4, 2013.sav
			Active Dataset	DataSet1
			Filter	<none>
			Weight	<none>
			Split File	<none>
			N of Rows in Working Data File	505
		Missing Value Handling	Definition of Missing	User-defined missing values are treated as missing.
			Cases Used	Statistics are based on all cases with valid data for all variables in the analysis.
		Syntax		KM DFS_time BY VEGFC_rs1485762_C_T /STATUS=DFS_status(1) /PRINT MEAN /PLOT SURVIVAL /TEST LOGRANK /COMPARE OVERALL POOLED.
		Resources	Processor Time	00 00:00:00.218
			Elapsed Time	00 00:00:00.281
		[DataSet1] Z:\project\plink angiogenesis SNP\VEGFS SPSS data- June 4, 2013.sav
		Case Processing Summary
		VEGFC_rs1485762_C_T	Total N	N of Events	Censored
					N	Percent
		.00	235	92	143	0.608511
		1.00	214	80	134	0.626168
		2.00	54	27	27	0.5
		Overall	503	199	304	0.604374
		Means and Medians for Survival Time
		VEGFC_rs1485762_C_T	Meana				Median
			Estimate	Std. Error	95% Confidence Interval		Estimate	Std. Error	95% Confidence Interval
					Lower Bound	Upper Bound			Lower Bound	Upper Bound
		.00	7.65075	0.265042	7.13127	8.17023	9.39178	0.566504	8.28143	10.5021
		1.00	7.44396	0.262158	6.93013	7.95779	.	.	.	.
		2.00	6.09622	0.464913	5.18499	7.00744	5.75342	.	.	.
		Overall	7.56957	0.185712	7.20557	7.93357	9.39178	0.504066	8.40381	10.3798
		a. Estimation is limited to the largest survival time if it is censored.
		Overall Comparisons
			Chi-Square	df	Sig.
		Log Rank (Mantel-Cox)	3.96076	2	0.138017
		Test of equality of survival distributions for the different levels of VEGFC_rs1485762_C_T.
VEGFC_rs1485762_C_T	recessive
		KM DFS_time BY VEGFC_rs7664413_C_T
		/STATUS=DFS_status(1)
		/PRINT MEAN
		/PLOT SURVIVAL
		/TEST LOGRANK
		/COMPARE OVERALL POOLED.
		Kaplan-Meier
		Notes
		Output Created		05-Jun-2013 11:04:53
		Comments
		Input	Data	Z:\project\plink angiogenesis SNP\VEGFS SPSS data- June 4, 2013.sav
			Active Dataset	DataSet1
			Filter	<none>
			Weight	<none>
			Split File	<none>
			N of Rows in Working Data File	505
		Missing Value Handling	Definition of Missing	User-defined missing values are treated as missing.
			Cases Used	Statistics are based on all cases with valid data for all variables in the analysis.
		Syntax		KM DFS_time BY VEGFC_rs7664413_C_T /STATUS=DFS_status(1) /PRINT MEAN /PLOT SURVIVAL /TEST LOGRANK /COMPARE OVERALL POOLED.
		Resources	Processor Time	00 00:00:00.234
			Elapsed Time	00 00:00:00.236
		[DataSet1] Z:\project\plink angiogenesis SNP\VEGFS SPSS data- June 4, 2013.sav
		Case Processing Summary
		VEGFC_rs7664413_C_T	Total N	N of Events	Censored
					N	Percent
		.00	316	120	196	0.620253
		1.00	169	69	100	0.591716
		2.00	18	10	8	0.444444
		Overall	503	199	304	0.604374
		Means and Medians for Survival Time
		VEGFC_rs7664413_C_T	Meana				Median
			Estimate	Std. Error	95% Confidence Interval		Estimate	Std. Error	95% Confidence Interval
					Lower Bound	Upper Bound			Lower Bound	Upper Bound
		.00	7.73885	0.229762	7.28852	8.18918	10.0658	.	.	.
		1.00	7.19738	0.296409	6.61642	7.77834	8.85753	0.708813	7.46826	10.2468
		2.00	5.47199	0.773055	3.95681	6.98718	3.59178	2.49328	0	8.47861
		Overall	7.56957	0.185712	7.20557	7.93357	9.39178	0.504066	8.40381	10.3798
		a. Estimation is limited to the largest survival time if it is censored.
		Overall Comparisons
			Chi-Square	df	Sig.
		Log Rank (Mantel-Cox)	3.26245	2	0.19569
		Test of equality of survival distributions for the different levels of VEGFC_rs7664413_C_T.
VEGFC_rs7664413_C_T	recessive
		KM DFS_time BY VEGFC_rs1485766_A_C
		/STATUS=DFS_status(1)
		/PRINT MEAN
		/PLOT SURVIVAL
		/TEST LOGRANK
		/COMPARE OVERALL POOLED.
		Kaplan-Meier
		Notes
		Output Created		05-Jun-2013 11:05:07
		Comments
		Input	Data	Z:\project\plink angiogenesis SNP\VEGFS SPSS data- June 4, 2013.sav
			Active Dataset	DataSet1
			Filter	<none>
			Weight	<none>
			Split File	<none>
			N of Rows in Working Data File	505
		Missing Value Handling	Definition of Missing	User-defined missing values are treated as missing.
			Cases Used	Statistics are based on all cases with valid data for all variables in the analysis.
		Syntax		KM DFS_time BY VEGFC_rs1485766_A_C /STATUS=DFS_status(1) /PRINT MEAN /PLOT SURVIVAL /TEST LOGRANK /COMPARE OVERALL POOLED.
		Resources	Processor Time	00 00:00:00.234
			Elapsed Time	00 00:00:00.234
		[DataSet1] Z:\project\plink angiogenesis SNP\VEGFS SPSS data- June 4, 2013.sav
		Case Processing Summary
		VEGFC_rs1485766_A_C	Total N	N of Events	Censored
					N	Percent
		.00	154	62	92	0.597403
		1.00	223	85	138	0.618834
		2.00	126	52	74	0.587302
		Overall	503	199	304	0.604374
		Means and Medians for Survival Time
		VEGFC_rs1485766_A_C	Meana				Median
			Estimate	Std. Error	95% Confidence Interval		Estimate	Std. Error	95% Confidence Interval
					Lower Bound	Upper Bound			Lower Bound	Upper Bound
		.00	7.51428	0.328331	6.87076	8.15781	9.39178	0.795192	7.8332	10.9504
		1.00	7.41667	0.248699	6.92922	7.90412	8.72603	.	.	.
		2.00	7.19259	0.346202	6.51403	7.87114	.	.	.	.
		Overall	7.56957	0.185712	7.20557	7.93357	9.39178	0.504066	8.40381	10.3798
		a. Estimation is limited to the largest survival time if it is censored.
		Overall Comparisons
			Chi-Square	df	Sig.
		Log Rank (Mantel-Cox)	0.514157	2	0.773308
		Test of equality of survival distributions for the different levels of VEGFC_rs1485766_A_C.
VEGFC_rs1485766_A_C	recessive
		KM DFS_time BY VEGFC_rs3775202_G_A
		/STATUS=DFS_status(1)
		/PRINT MEAN
		/PLOT SURVIVAL
		/TEST LOGRANK
		/COMPARE OVERALL POOLED.
		Kaplan-Meier
		Notes
		Output Created		05-Jun-2013 11:05:19
		Comments
		Input	Data	Z:\project\plink angiogenesis SNP\VEGFS SPSS data- June 4, 2013.sav
			Active Dataset	DataSet1
			Filter	<none>
			Weight	<none>
			Split File	<none>
			N of Rows in Working Data File	505
		Missing Value Handling	Definition of Missing	User-defined missing values are treated as missing.
			Cases Used	Statistics are based on all cases with valid data for all variables in the analysis.
		Syntax		KM DFS_time BY VEGFC_rs3775202_G_A /STATUS=DFS_status(1) /PRINT MEAN /PLOT SURVIVAL /TEST LOGRANK /COMPARE OVERALL POOLED.
		Resources	Processor Time	00 00:00:00.219
			Elapsed Time	00 00:00:00.234
		[DataSet1] Z:\project\plink angiogenesis SNP\VEGFS SPSS data- June 4, 2013.sav
		Case Processing Summary
		VEGFC_rs3775202_G_A	Total N	N of Events	Censored
					N	Percent
		.00	146	56	90	0.616438
		1.00	238	88	150	0.630252
		2.00	119	55	64	0.537815
		Overall	503	199	304	0.604374
		Means and Medians for Survival Time
		VEGFC_rs3775202_G_A	Meana				Median
			Estimate	Std. Error	95% Confidence Interval		Estimate	Std. Error	95% Confidence Interval
					Lower Bound	Upper Bound			Lower Bound	Upper Bound
		.00	7.64105	0.333865	6.98668	8.29543	8.85753	0.674889	7.53475	10.1803
		1.00	7.5331	0.238005	7.06661	7.99959	.	.	.	.
		2.00	6.75509	0.364559	6.04056	7.46963	.	.	.	.
		Overall	7.56957	0.185712	7.20557	7.93357	9.39178	0.504066	8.40381	10.3798
		a. Estimation is limited to the largest survival time if it is censored.
		Overall Comparisons
			Chi-Square	df	Sig.
		Log Rank (Mantel-Cox)	4.67902	2	0.0963748
		Test of equality of survival distributions for the different levels of VEGFC_rs3775202_G_A.
VEGFC_rs3775202_G_A	recessive
		KM DFS_time BY VEGFC_rs11947611_G_A
		/STATUS=DFS_status(1)
		/PRINT MEAN
		/PLOT SURVIVAL
		/TEST LOGRANK
		/COMPARE OVERALL POOLED.
		Kaplan-Meier
		Notes
		Output Created		05-Jun-2013 11:05:30
		Comments
		Input	Data	Z:\project\plink angiogenesis SNP\VEGFS SPSS data- June 4, 2013.sav
			Active Dataset	DataSet1
			Filter	<none>
			Weight	<none>
			Split File	<none>
			N of Rows in Working Data File	505
		Missing Value Handling	Definition of Missing	User-defined missing values are treated as missing.
			Cases Used	Statistics are based on all cases with valid data for all variables in the analysis.
		Syntax		KM DFS_time BY VEGFC_rs11947611_G_A /STATUS=DFS_status(1) /PRINT MEAN /PLOT SURVIVAL /TEST LOGRANK /COMPARE OVERALL POOLED.
		Resources	Processor Time	00 00:00:00.218
			Elapsed Time	00 00:00:00.233
		[DataSet1] Z:\project\plink angiogenesis SNP\VEGFS SPSS data- June 4, 2013.sav
		Case Processing Summary
		VEGFC_rs11947611_G_A	Total N	N of Events	Censored
					N	Percent
		.00	140	54	86	0.614286
		1.00	236	88	148	0.627119
		2.00	127	57	70	0.551181
		Overall	503	199	304	0.604374
		Means and Medians for Survival Time
		VEGFC_rs11947611_G_A	Meana				Median
			Estimate	Std. Error	95% Confidence Interval		Estimate	Std. Error	95% Confidence Interval
					Lower Bound	Upper Bound			Lower Bound	Upper Bound
		.00	7.63454	0.339579	6.96896	8.30011	8.85753	0.679596	7.52553	10.1895
		1.00	7.51539	0.238855	7.04724	7.98355	9.39178	.	.	.
		2.00	6.85137	0.352675	6.16013	7.54261	.	.	.	.
		Overall	7.56957	0.185712	7.20557	7.93357	9.39178	0.504066	8.40381	10.3798
		a. Estimation is limited to the largest survival time if it is censored.
		Overall Comparisons
			Chi-Square	df	Sig.
		Log Rank (Mantel-Cox)	3.51735	2	0.172273
		Test of equality of survival distributions for the different levels of VEGFC_rs11947611_G_A.
VEGFC_rs11947611_G_A	recessive
		KM DFS_time BY VEGFC_rs3775198_C_T
		/STATUS=DFS_status(1)
		/PRINT MEAN
		/PLOT SURVIVAL
		/TEST LOGRANK
		/COMPARE OVERALL POOLED.
		Kaplan-Meier
		Notes
		Output Created		05-Jun-2013 11:05:42
		Comments
		Input	Data	Z:\project\plink angiogenesis SNP\VEGFS SPSS data- June 4, 2013.sav
			Active Dataset	DataSet1
			Filter	<none>
			Weight	<none>
			Split File	<none>
			N of Rows in Working Data File	505
		Missing Value Handling	Definition of Missing	User-defined missing values are treated as missing.
			Cases Used	Statistics are based on all cases with valid data for all variables in the analysis.
		Syntax		KM DFS_time BY VEGFC_rs3775198_C_T /STATUS=DFS_status(1) /PRINT MEAN /PLOT SURVIVAL /TEST LOGRANK /COMPARE OVERALL POOLED.
		Resources	Processor Time	00 00:00:00.250
			Elapsed Time	00 00:00:00.312
		[DataSet1] Z:\project\plink angiogenesis SNP\VEGFS SPSS data- June 4, 2013.sav
		Case Processing Summary
		VEGFC_rs3775198_C_T	Total N	N of Events	Censored
					N	Percent
		.00	383	152	231	0.603133
		1.00	117	46	71	0.606838
		2.00	3	1	2	0.666667
		Overall	503	199	304	0.604374
		Means and Medians for Survival Time
		VEGFC_rs3775198_C_T	Meana				Median
			Estimate	Std. Error	95% Confidence Interval		Estimate	Std. Error	95% Confidence Interval
					Lower Bound	Upper Bound			Lower Bound	Upper Bound
		.00	7.5901	0.209836	7.17882	8.00138	9.39178	0.482625	8.44584	10.3377
		1.00	7.20328	0.368	6.482	7.92456	.	.	.	.
		2.00	8.24932	1.55246	5.20649	11.2921	.	.	.	.
		Overall	7.56957	0.185712	7.20557	7.93357	9.39178	0.504066	8.40381	10.3798
		a. Estimation is limited to the largest survival time if it is censored.
		Overall Comparisons
			Chi-Square	df	Sig.
		Log Rank (Mantel-Cox)	0.395029	2	0.820768
		Test of equality of survival distributions for the different levels of VEGFC_rs3775198_C_T.
VEGFC_rs3775198_C_T	exclude
		KM DFS_time BY VEGFC_rs3775195_C_A
		/STATUS=DFS_status(1)
		/PRINT MEAN
		/PLOT SURVIVAL
		/TEST LOGRANK
		/COMPARE OVERALL POOLED.
		Kaplan-Meier
		Notes
		Output Created		05-Jun-2013 11:05:55
		Comments
		Input	Data	Z:\project\plink angiogenesis SNP\VEGFS SPSS data- June 4, 2013.sav
			Active Dataset	DataSet1
			Filter	<none>
			Weight	<none>
			Split File	<none>
			N of Rows in Working Data File	505
		Missing Value Handling	Definition of Missing	User-defined missing values are treated as missing.
			Cases Used	Statistics are based on all cases with valid data for all variables in the analysis.
		Syntax		KM DFS_time BY VEGFC_rs3775195_C_A /STATUS=DFS_status(1) /PRINT MEAN /PLOT SURVIVAL /TEST LOGRANK /COMPARE OVERALL POOLED.
		Resources	Processor Time	00 00:00:00.219
			Elapsed Time	00 00:00:00.218
		[DataSet1] Z:\project\plink angiogenesis SNP\VEGFS SPSS data- June 4, 2013.sav
		Case Processing Summary
		VEGFC_rs3775195_C_A	Total N	N of Events	Censored
					N	Percent
		.00	244	99	145	0.594262
		1.00	217	86	131	0.603687
		2.00	42	14	28	0.666667
		Overall	503	199	304	0.604374
		Means and Medians for Survival Time
		VEGFC_rs3775195_C_A	Meana				Median
			Estimate	Std. Error	95% Confidence Interval		Estimate	Std. Error	95% Confidence Interval
					Lower Bound	Upper Bound			Lower Bound	Upper Bound
		.00	7.26192	0.245108	6.78151	7.74234	10.0658	.	.	.
		1.00	7.46132	0.27231	6.92759	7.99505	9.33699	.	.	.
		2.00	8.15799	0.603141	6.97583	9.34014	.	.	.	.
		Overall	7.56957	0.185712	7.20557	7.93357	9.39178	0.504066	8.40381	10.3798
		a. Estimation is limited to the largest survival time if it is censored.
		Overall Comparisons
			Chi-Square	df	Sig.
		Log Rank (Mantel-Cox)	1.02421	2	0.599231
		Test of equality of survival distributions for the different levels of VEGFC_rs3775195_C_A.
VEGFC_rs3775195_C_A	recessive
		KM DFS_time BY VEGFC_rs2171083_G_T
		/STATUS=DFS_status(1)
		/PRINT MEAN
		/PLOT SURVIVAL
		/TEST LOGRANK
		/COMPARE OVERALL POOLED.
		Kaplan-Meier
		Notes
		Output Created		05-Jun-2013 11:06:06
		Comments
		Input	Data	Z:\project\plink angiogenesis SNP\VEGFS SPSS data- June 4, 2013.sav
			Active Dataset	DataSet1
			Filter	<none>
			Weight	<none>
			Split File	<none>
			N of Rows in Working Data File	505
		Missing Value Handling	Definition of Missing	User-defined missing values are treated as missing.
			Cases Used	Statistics are based on all cases with valid data for all variables in the analysis.
		Syntax		KM DFS_time BY VEGFC_rs2171083_G_T /STATUS=DFS_status(1) /PRINT MEAN /PLOT SURVIVAL /TEST LOGRANK /COMPARE OVERALL POOLED.
		Resources	Processor Time	00 00:00:00.203
			Elapsed Time	00 00:00:00.219
		[DataSet1] Z:\project\plink angiogenesis SNP\VEGFS SPSS data- June 4, 2013.sav
		Warnings
		No statistics are computed because all cases are censored.
		Case Processing Summary
		VEGFC_rs2171083_G_T	Total N	N of Events	Censored
					N	Percent
		.00	381	151	230	0.603675
		1.00	120	48	72	0.6
		2.00	2	0	2	1
		Overall	503	199	304	0.604374
		Overall Comparisons
			Chi-Square	df	Sig.
		Log Rank (Mantel-Cox)	1.4273	2	0.489853
		Test of equality of survival distributions for the different levels of VEGFC_rs2171083_G_T.
VEGFC_rs2171083_G_T	exclude
		KM DFS_time BY VEGFC_rs1564922_C_T
		/STATUS=DFS_status(1)
		/PRINT MEAN
		/PLOT SURVIVAL
		/TEST LOGRANK
		/COMPARE OVERALL POOLED.
		Kaplan-Meier
		Notes
		Output Created		05-Jun-2013 11:06:21
		Comments
		Input	Data	Z:\project\plink angiogenesis SNP\VEGFS SPSS data- June 4, 2013.sav
			Active Dataset	DataSet1
			Filter	<none>
			Weight	<none>
			Split File	<none>
			N of Rows in Working Data File	505
		Missing Value Handling	Definition of Missing	User-defined missing values are treated as missing.
			Cases Used	Statistics are based on all cases with valid data for all variables in the analysis.
		Syntax		KM DFS_time BY VEGFC_rs1564922_C_T /STATUS=DFS_status(1) /PRINT MEAN /PLOT SURVIVAL /TEST LOGRANK /COMPARE OVERALL POOLED.
		Resources	Processor Time	00 00:00:00.250
			Elapsed Time	00 00:00:00.250
		[DataSet1] Z:\project\plink angiogenesis SNP\VEGFS SPSS data- June 4, 2013.sav
		Warnings
		No statistics are computed because all cases are censored.
		Case Processing Summary
		VEGFC_rs1564922_C_T	Total N	N of Events	Censored
					N	Percent
		.00	381	151	230	0.603675
		1.00	120	48	72	0.6
		2.00	2	0	2	1
		Overall	503	199	304	0.604374
		Overall Comparisons
			Chi-Square	df	Sig.
		Log Rank (Mantel-Cox)	1.4273	2	0.489853
		Test of equality of survival distributions for the different levels of VEGFC_rs1564922_C_T.
VEGFC_rs1564922_C_T	exclude
		KM DFS_time BY VEGFC_rs1485768_T_C
		/STATUS=DFS_status(1)
		/PRINT MEAN
		/PLOT SURVIVAL
		/TEST LOGRANK
		/COMPARE OVERALL POOLED.
		Kaplan-Meier
		Notes
		Output Created		05-Jun-2013 11:06:34
		Comments
		Input	Data	Z:\project\plink angiogenesis SNP\VEGFS SPSS data- June 4, 2013.sav
			Active Dataset	DataSet1
			Filter	<none>
			Weight	<none>
			Split File	<none>
			N of Rows in Working Data File	505
		Missing Value Handling	Definition of Missing	User-defined missing values are treated as missing.
			Cases Used	Statistics are based on all cases with valid data for all variables in the analysis.
		Syntax		KM DFS_time BY VEGFC_rs1485768_T_C /STATUS=DFS_status(1) /PRINT MEAN /PLOT SURVIVAL /TEST LOGRANK /COMPARE OVERALL POOLED.
		Resources	Processor Time	00 00:00:00.234
			Elapsed Time	00 00:00:00.234
		[DataSet1] Z:\project\plink angiogenesis SNP\VEGFS SPSS data- June 4, 2013.sav
		Warnings
		No statistics are computed because all cases are censored.
		Case Processing Summary
		VEGFC_rs1485768_T_C	Total N	N of Events	Censored
					N	Percent
		.00	382	152	230	0.602094
		1.00	119	47	72	0.605042
		2.00	2	0	2	1
		Overall	503	199	304	0.604374
		Overall Comparisons
			Chi-Square	df	Sig.
		Log Rank (Mantel-Cox)	1.37716	2	0.502289
		Test of equality of survival distributions for the different levels of VEGFC_rs1485768_T_C.
VEGFC_rs1485768_T_C	exclude
		KM DFS_time BY VEGFC_rs6820170_T_C
		/STATUS=DFS_status(1)
		/PRINT MEAN
		/PLOT SURVIVAL
		/TEST LOGRANK
		/COMPARE OVERALL POOLED.
		Kaplan-Meier
		Notes
		Output Created		05-Jun-2013 11:06:46
		Comments
		Input	Data	Z:\project\plink angiogenesis SNP\VEGFS SPSS data- June 4, 2013.sav
			Active Dataset	DataSet1
			Filter	<none>
			Weight	<none>
			Split File	<none>
			N of Rows in Working Data File	505
		Missing Value Handling	Definition of Missing	User-defined missing values are treated as missing.
			Cases Used	Statistics are based on all cases with valid data for all variables in the analysis.
		Syntax		KM DFS_time BY VEGFC_rs6820170_T_C /STATUS=DFS_status(1) /PRINT MEAN /PLOT SURVIVAL /TEST LOGRANK /COMPARE OVERALL POOLED.
		Resources	Processor Time	00 00:00:00.234
			Elapsed Time	00 00:00:00.235
		[DataSet1] Z:\project\plink angiogenesis SNP\VEGFS SPSS data- June 4, 2013.sav
		Warnings
		No statistics are computed because all cases are censored.
		Case Processing Summary
		VEGFC_rs6820170_T_C	Total N	N of Events	Censored
					N	Percent
		.00	382	152	230	0.602094
		1.00	119	47	72	0.605042
		2.00	2	0	2	1
		Overall	503	199	304	0.604374
		Overall Comparisons
			Chi-Square	df	Sig.
		Log Rank (Mantel-Cox)	1.37716	2	0.502289
		Test of equality of survival distributions for the different levels of VEGFC_rs6820170_T_C.
VEGFC_rs6820170_T_C	exclude
		KM DFS_time BY VEGFC_rs475106_C_T
		/STATUS=DFS_status(1)
		/PRINT MEAN
		/PLOT SURVIVAL
		/TEST LOGRANK
		/COMPARE OVERALL POOLED.
		Kaplan-Meier
		Notes
		Output Created		05-Jun-2013 11:06:57
		Comments
		Input	Data	Z:\project\plink angiogenesis SNP\VEGFS SPSS data- June 4, 2013.sav
			Active Dataset	DataSet1
			Filter	<none>
			Weight	<none>
			Split File	<none>
			N of Rows in Working Data File	505
		Missing Value Handling	Definition of Missing	User-defined missing values are treated as missing.
			Cases Used	Statistics are based on all cases with valid data for all variables in the analysis.
		Syntax		KM DFS_time BY VEGFC_rs475106_C_T /STATUS=DFS_status(1) /PRINT MEAN /PLOT SURVIVAL /TEST LOGRANK /COMPARE OVERALL POOLED.
		Resources	Processor Time	00 00:00:00.219
			Elapsed Time	00 00:00:00.219
		[DataSet1] Z:\project\plink angiogenesis SNP\VEGFS SPSS data- June 4, 2013.sav
		Warnings
		No statistics are computed because all cases are censored.
		Case Processing Summary
		VEGFC_rs475106_C_T	Total N	N of Events	Censored
					N	Percent
		.00	408	161	247	0.605392
		1.00	94	38	56	0.595745
		2.00	1	0	1	1
		Overall	503	199	304	0.604374
		Overall Comparisons
			Chi-Square	df	Sig.
		Log Rank (Mantel-Cox)	0.596652	2	0.74206
		Test of equality of survival distributions for the different levels of VEGFC_rs475106_C_T.
VEGFC_rs475106_C_T	exclude
		KM DFS_time BY VEGFC_rs10012721_G_T
		/STATUS=DFS_status(1)
		/PRINT MEAN
		/PLOT SURVIVAL
		/TEST LOGRANK
		/COMPARE OVERALL POOLED.
		Kaplan-Meier
		Notes
		Output Created		05-Jun-2013 11:07:27
		Comments
		Input	Data	Z:\project\plink angiogenesis SNP\VEGFS SPSS data- June 4, 2013.sav
			Active Dataset	DataSet1
			Filter	<none>
			Weight	<none>
			Split File	<none>
			N of Rows in Working Data File	505
		Missing Value Handling	Definition of Missing	User-defined missing values are treated as missing.
			Cases Used	Statistics are based on all cases with valid data for all variables in the analysis.
		Syntax		KM DFS_time BY VEGFC_rs10012721_G_T /STATUS=DFS_status(1) /PRINT MEAN /PLOT SURVIVAL /TEST LOGRANK /COMPARE OVERALL POOLED.
		Resources	Processor Time	00 00:00:00.234
			Elapsed Time	00 00:00:00.233
		[DataSet1] Z:\project\plink angiogenesis SNP\VEGFS SPSS data- June 4, 2013.sav
		Warnings
		No statistics are computed because all cases are censored.
		Case Processing Summary
		VEGFC_rs10012721_G_T	Total N	N of Events	Censored
					N	Percent
		.00	403	158	245	0.60794
		1.00	99	41	58	0.585859
		2.00	1	0	1	1
		Overall	503	199	304	0.604374
		Overall Comparisons
			Chi-Square	df	Sig.
		Log Rank (Mantel-Cox)	0.80862	2	0.667437
		Test of equality of survival distributions for the different levels of VEGFC_rs10012721_G_T.
VEGFC_rs10012721_G_T	dominant
		KM DFS_time BY VEGFC_rs13122901_A_G
		/STATUS=DFS_status(1)
		/PRINT MEAN
		/PLOT SURVIVAL
		/TEST LOGRANK
		/COMPARE OVERALL POOLED.
		Kaplan-Meier
		Notes
		Output Created		05-Jun-2013 11:07:38
		Comments
		Input	Data	Z:\project\plink angiogenesis SNP\VEGFS SPSS data- June 4, 2013.sav
			Active Dataset	DataSet1
			Filter	<none>
			Weight	<none>
			Split File	<none>
			N of Rows in Working Data File	505
		Missing Value Handling	Definition of Missing	User-defined missing values are treated as missing.
			Cases Used	Statistics are based on all cases with valid data for all variables in the analysis.
		Syntax		KM DFS_time BY VEGFC_rs13122901_A_G /STATUS=DFS_status(1) /PRINT MEAN /PLOT SURVIVAL /TEST LOGRANK /COMPARE OVERALL POOLED.
		Resources	Processor Time	00 00:00:00.219
			Elapsed Time	00 00:00:00.218
		[DataSet1] Z:\project\plink angiogenesis SNP\VEGFS SPSS data- June 4, 2013.sav
		Warnings
		No statistics are computed because all cases are censored.
		Case Processing Summary
		VEGFC_rs13122901_A_G	Total N	N of Events	Censored
					N	Percent
		.00	382	149	233	0.609948
		1.00	116	49	67	0.577586
		2.00	2	0	2	1
		Overall	500	198	302	0.604
		Overall Comparisons
			Chi-Square	df	Sig.
		Log Rank (Mantel-Cox)	1.95197	2	0.376822
		Test of equality of survival distributions for the different levels of VEGFC_rs13122901_A_G.
VEGFC_rs13122901_A_G	dominant
		KM DFS_time BY VEGFC_rs4557213_A_G
		/STATUS=DFS_status(1)
		/PRINT MEAN
		/PLOT SURVIVAL
		/TEST LOGRANK
		/COMPARE OVERALL POOLED.
		Kaplan-Meier
		Notes
		Output Created		05-Jun-2013 11:07:52
		Comments
		Input	Data	Z:\project\plink angiogenesis SNP\VEGFS SPSS data- June 4, 2013.sav
			Active Dataset	DataSet1
			Filter	<none>
			Weight	<none>
			Split File	<none>
			N of Rows in Working Data File	505
		Missing Value Handling	Definition of Missing	User-defined missing values are treated as missing.
			Cases Used	Statistics are based on all cases with valid data for all variables in the analysis.
		Syntax		KM DFS_time BY VEGFC_rs4557213_A_G /STATUS=DFS_status(1) /PRINT MEAN /PLOT SURVIVAL /TEST LOGRANK /COMPARE OVERALL POOLED.
		Resources	Processor Time	00 00:00:00.219
			Elapsed Time	00 00:00:00.250
		[DataSet1] Z:\project\plink angiogenesis SNP\VEGFS SPSS data- June 4, 2013.sav
		Warnings
		No statistics are computed because all cases are censored.
		Case Processing Summary
		VEGFC_rs4557213_A_G	Total N	N of Events	Censored
					N	Percent
		.00	398	154	244	0.613065
		1.00	103	45	58	0.563107
		2.00	2	0	2	1
		Overall	503	199	304	0.604374
		Overall Comparisons
			Chi-Square	df	Sig.
		Log Rank (Mantel-Cox)	2.18193	2	0.335892
		Test of equality of survival distributions for the different levels of VEGFC_rs4557213_A_G.
VEGFC_rs4557213_A_G	dominant
		KM DFS_time BY VEGFC_rs10000057_A_G
		/STATUS=DFS_status(1)
		/PRINT MEAN
		/PLOT SURVIVAL
		/TEST LOGRANK
		/COMPARE OVERALL POOLED.
		Kaplan-Meier
		Notes
		Output Created		05-Jun-2013 11:08:05
		Comments
		Input	Data	Z:\project\plink angiogenesis SNP\VEGFS SPSS data- June 4, 2013.sav
			Active Dataset	DataSet1
			Filter	<none>
			Weight	<none>
			Split File	<none>
			N of Rows in Working Data File	505
		Missing Value Handling	Definition of Missing	User-defined missing values are treated as missing.
			Cases Used	Statistics are based on all cases with valid data for all variables in the analysis.
		Syntax		KM DFS_time BY VEGFC_rs10000057_A_G /STATUS=DFS_status(1) /PRINT MEAN /PLOT SURVIVAL /TEST LOGRANK /COMPARE OVERALL POOLED.
		Resources	Processor Time	00 00:00:00.235
			Elapsed Time	00 00:00:00.235
		[DataSet1] Z:\project\plink angiogenesis SNP\VEGFS SPSS data- June 4, 2013.sav
		Warnings
		No statistics are computed because all cases are censored.
		Case Processing Summary
		VEGFC_rs10000057_A_G	Total N	N of Events	Censored
					N	Percent
		.00	398	154	244	0.613065
		1.00	103	45	58	0.563107
		2.00	2	0	2	1
		Overall	503	199	304	0.604374
		Overall Comparisons
			Chi-Square	df	Sig.
		Log Rank (Mantel-Cox)	2.18193	2	0.335892
		Test of equality of survival distributions for the different levels of VEGFC_rs10000057_A_G.
VEGFC_rs10000057_A_G	dominant
		KM DFS_time BY VEGFC_rs2333526_C_T
		/STATUS=DFS_status(1)
		/PRINT MEAN
		/PLOT SURVIVAL
		/TEST LOGRANK
		/COMPARE OVERALL POOLED.
		Kaplan-Meier
		Notes
		Output Created		05-Jun-2013 11:08:17
		Comments
		Input	Data	Z:\project\plink angiogenesis SNP\VEGFS SPSS data- June 4, 2013.sav
			Active Dataset	DataSet1
			Filter	<none>
			Weight	<none>
			Split File	<none>
			N of Rows in Working Data File	505
		Missing Value Handling	Definition of Missing	User-defined missing values are treated as missing.
			Cases Used	Statistics are based on all cases with valid data for all variables in the analysis.
		Syntax		KM DFS_time BY VEGFC_rs2333526_C_T /STATUS=DFS_status(1) /PRINT MEAN /PLOT SURVIVAL /TEST LOGRANK /COMPARE OVERALL POOLED.
		Resources	Processor Time	00 00:00:00.234
			Elapsed Time	00 00:00:00.297
		[DataSet1] Z:\project\plink angiogenesis SNP\VEGFS SPSS data- June 4, 2013.sav
		Warnings
		No statistics are computed because all cases are censored.
		Case Processing Summary
		VEGFC_rs2333526_C_T	Total N	N of Events	Censored
					N	Percent
		.00	403	158	245	0.60794
		1.00	98	41	57	0.581633
		2.00	2	0	2	1
		Overall	503	199	304	0.604374
		Overall Comparisons
			Chi-Square	df	Sig.
		Log Rank (Mantel-Cox)	1.47794	2	0.477606
		Test of equality of survival distributions for the different levels of VEGFC_rs2333526_C_T.
VEGFC_rs2333526_C_T	dominant
		KM DFS_time BY FIGF_rs6527518_G_T
		/STATUS=DFS_status(1)
		/PRINT MEAN
		/PLOT SURVIVAL
		/TEST LOGRANK
		/COMPARE OVERALL POOLED.
		Kaplan-Meier
		Notes
		Output Created		05-Jun-2013 11:08:29
		Comments
		Input	Data	Z:\project\plink angiogenesis SNP\VEGFS SPSS data- June 4, 2013.sav
			Active Dataset	DataSet1
			Filter	<none>
			Weight	<none>
			Split File	<none>
			N of Rows in Working Data File	505
		Missing Value Handling	Definition of Missing	User-defined missing values are treated as missing.
			Cases Used	Statistics are based on all cases with valid data for all variables in the analysis.
		Syntax		KM DFS_time BY FIGF_rs6527518_G_T /STATUS=DFS_status(1) /PRINT MEAN /PLOT SURVIVAL /TEST LOGRANK /COMPARE OVERALL POOLED.
		Resources	Processor Time	00 00:00:00.234
			Elapsed Time	00 00:00:00.233
		[DataSet1] Z:\project\plink angiogenesis SNP\VEGFS SPSS data- June 4, 2013.sav
		Case Processing Summary
		FIGF_rs6527518_G_T	Total N	N of Events	Censored
					N	Percent
		.00	243	99	144	0.592593
		1.00	90	31	59	0.655556
		2.00	168	69	99	0.589286
		Overall	501	199	302	0.602794
		Means and Medians for Survival Time
		FIGF_rs6527518_G_T	Meana				Median
			Estimate	Std. Error	95% Confidence Interval		Estimate	Std. Error	95% Confidence Interval
					Lower Bound	Upper Bound			Lower Bound	Upper Bound
		.00	7.10134	0.236841	6.63714	7.56555	8.85753	0.173474	8.51753	9.19754
		1.00	7.74987	0.387938	6.98951	8.51023	.	.	.	.
		2.00	7.51136	0.313918	6.89608	8.12664	9.33699	1.02557	7.32687	11.3471
		Overall	7.55821	0.186053	7.19355	7.92288	9.39178	0.504571	8.40282	10.3807
		a. Estimation is limited to the largest survival time if it is censored.
		Overall Comparisons
			Chi-Square	df	Sig.
		Log Rank (Mantel-Cox)	1.17801	2	0.554878
		Test of equality of survival distributions for the different levels of FIGF_rs6527518_G_T.
FIGF_rs6527518_G_T	codominant
		KM DFS_time BY FIGF_rs6632474_T_C
		/STATUS=DFS_status(1)
		/PRINT MEAN
		/PLOT SURVIVAL
		/TEST LOGRANK
		/COMPARE OVERALL POOLED.
		Kaplan-Meier
		Notes
		Output Created		05-Jun-2013 11:08:40
		Comments
		Input	Data	Z:\project\plink angiogenesis SNP\VEGFS SPSS data- June 4, 2013.sav
			Active Dataset	DataSet1
			Filter	<none>
			Weight	<none>
			Split File	<none>
			N of Rows in Working Data File	505
		Missing Value Handling	Definition of Missing	User-defined missing values are treated as missing.
			Cases Used	Statistics are based on all cases with valid data for all variables in the analysis.
		Syntax		KM DFS_time BY FIGF_rs6632474_T_C /STATUS=DFS_status(1) /PRINT MEAN /PLOT SURVIVAL /TEST LOGRANK /COMPARE OVERALL POOLED.
		Resources	Processor Time	00 00:00:00.218
			Elapsed Time	00 00:00:00.219
		[DataSet1] Z:\project\plink angiogenesis SNP\VEGFS SPSS data- June 4, 2013.sav
		Case Processing Summary
		FIGF_rs6632474_T_C	Total N	N of Events	Censored
					N	Percent
		.00	349	144	205	0.587393
		1.00	66	19	47	0.712121
		2.00	88	36	52	0.590909
		Overall	503	199	304	0.604374
		Means and Medians for Survival Time
		FIGF_rs6632474_T_C	Meana				Median
			Estimate	Std. Error	95% Confidence Interval		Estimate	Std. Error	95% Confidence Interval
					Lower Bound	Upper Bound			Lower Bound	Upper Bound
		.00	7.28201	0.240375	6.81088	7.75315	8.85753	0.311378	8.24723	9.46783
		1.00	8.42042	0.441726	7.55463	9.2862	.	.	.	.
		2.00	7.29339	0.394133	6.52089	8.06589	9.39178	1.32363	6.79746	11.9861
		Overall	7.56957	0.185712	7.20557	7.93357	9.39178	0.504066	8.40381	10.3798
		a. Estimation is limited to the largest survival time if it is censored.
		Overall Comparisons
			Chi-Square	df	Sig.
		Log Rank (Mantel-Cox)	4.53615	2	0.103511
		Test of equality of survival distributions for the different levels of FIGF_rs6632474_T_C.
FIGF_rs6632474_T_C	codominant
		KM DFS_time BY FIGF_rs6418686_T_C
		/STATUS=DFS_status(1)
		/PRINT MEAN
		/PLOT SURVIVAL
		/TEST LOGRANK
		/COMPARE OVERALL POOLED.
		Kaplan-Meier
		Notes
		Output Created		05-Jun-2013 11:08:52
		Comments
		Input	Data	Z:\project\plink angiogenesis SNP\VEGFS SPSS data- June 4, 2013.sav
			Active Dataset	DataSet1
			Filter	<none>
			Weight	<none>
			Split File	<none>
			N of Rows in Working Data File	505
		Missing Value Handling	Definition of Missing	User-defined missing values are treated as missing.
			Cases Used	Statistics are based on all cases with valid data for all variables in the analysis.
		Syntax		KM DFS_time BY FIGF_rs6418686_T_C /STATUS=DFS_status(1) /PRINT MEAN /PLOT SURVIVAL /TEST LOGRANK /COMPARE OVERALL POOLED.
		Resources	Processor Time	00 00:00:00.234
			Elapsed Time	00 00:00:00.298
		[DataSet1] Z:\project\plink angiogenesis SNP\VEGFS SPSS data- June 4, 2013.sav
		Case Processing Summary
		FIGF_rs6418686_T_C	Total N	N of Events	Censored
					N	Percent
		.00	320	130	190	0.59375
		1.00	72	24	48	0.666667
		2.00	110	44	66	0.6
		Overall	502	198	304	0.605578
		Means and Medians for Survival Time
		FIGF_rs6418686_T_C	Meana				Median
			Estimate	Std. Error	95% Confidence Interval		Estimate	Std. Error	95% Confidence Interval
					Lower Bound	Upper Bound			Lower Bound	Upper Bound
		.00	7.35914	0.253156	6.86296	7.85533	9.33699	0.430721	8.49277	10.1812
		1.00	8.0832	0.436805	7.22706	8.93934	.	.	.	.
		2.00	7.41925	0.340185	6.75249	8.08601	8.85753	0.391267	8.09065	9.62442
		Overall	7.58187	0.185674	7.21794	7.94579	9.39178	0.503927	8.40408	10.3795
		a. Estimation is limited to the largest survival time if it is censored.
		Overall Comparisons
			Chi-Square	df	Sig.
		Log Rank (Mantel-Cox)	1.97037	2	0.37337
		Test of equality of survival distributions for the different levels of FIGF_rs6418686_T_C.
FIGF_rs6418686_T_C	dominant
		KM DFS_time BY FIGF_rs12858444_T_C
		/STATUS=DFS_status(1)
		/PRINT MEAN
		/PLOT SURVIVAL
		/TEST LOGRANK
		/COMPARE OVERALL POOLED.
		Kaplan-Meier
		Notes
		Output Created		05-Jun-2013 11:09:05
		Comments
		Input	Data	Z:\project\plink angiogenesis SNP\VEGFS SPSS data- June 4, 2013.sav
			Active Dataset	DataSet1
			Filter	<none>
			Weight	<none>
			Split File	<none>
			N of Rows in Working Data File	505
		Missing Value Handling	Definition of Missing	User-defined missing values are treated as missing.
			Cases Used	Statistics are based on all cases with valid data for all variables in the analysis.
		Syntax		KM DFS_time BY FIGF_rs12858444_T_C /STATUS=DFS_status(1) /PRINT MEAN /PLOT SURVIVAL /TEST LOGRANK /COMPARE OVERALL POOLED.
		Resources	Processor Time	00 00:00:00.234
			Elapsed Time	00 00:00:00.234
		[DataSet1] Z:\project\plink angiogenesis SNP\VEGFS SPSS data- June 4, 2013.sav
		Case Processing Summary
		FIGF_rs12858444_T_C	Total N	N of Events	Censored
					N	Percent
		.00	371	143	228	0.614555
		1.00	73	29	44	0.60274
		2.00	59	27	32	0.542373
		Overall	503	199	304	0.604374
		Means and Medians for Survival Time
		FIGF_rs12858444_T_C	Meana				Median
			Estimate	Std. Error	95% Confidence Interval		Estimate	Std. Error	95% Confidence Interval
					Lower Bound	Upper Bound			Lower Bound	Upper Bound
		.00	7.41446	0.196638	7.02905	7.79987	10.0658	.	.	.
		1.00	7.43046	0.472553	6.50425	8.35666	.	.	.	.
		2.00	7.1615	0.489685	6.20171	8.12128	8.70137	1.16133	6.42516	10.9776
		Overall	7.56957	0.185712	7.20557	7.93357	9.39178	0.504066	8.40381	10.3798
		a. Estimation is limited to the largest survival time if it is censored.
		Overall Comparisons
			Chi-Square	df	Sig.
		Log Rank (Mantel-Cox)	0.450833	2	0.798184
		Test of equality of survival distributions for the different levels of FIGF_rs12858444_T_C.
FIGF_rs12858444_T_C	recessive
		KM DFS_time BY FIGF_rs4830939_G_A
		/STATUS=DFS_status(1)
		/PRINT MEAN
		/PLOT SURVIVAL
		/TEST LOGRANK
		/COMPARE OVERALL POOLED.
		Kaplan-Meier
		Notes
		Output Created		05-Jun-2013 11:09:16
		Comments
		Input	Data	Z:\project\plink angiogenesis SNP\VEGFS SPSS data- June 4, 2013.sav
			Active Dataset	DataSet1
			Filter	<none>
			Weight	<none>
			Split File	<none>
			N of Rows in Working Data File	505
		Missing Value Handling	Definition of Missing	User-defined missing values are treated as missing.
			Cases Used	Statistics are based on all cases with valid data for all variables in the analysis.
		Syntax		KM DFS_time BY FIGF_rs4830939_G_A /STATUS=DFS_status(1) /PRINT MEAN /PLOT SURVIVAL /TEST LOGRANK /COMPARE OVERALL POOLED.
		Resources	Processor Time	00 00:00:00.218
			Elapsed Time	00 00:00:00.218
		[DataSet1] Z:\project\plink angiogenesis SNP\VEGFS SPSS data- June 4, 2013.sav
		Case Processing Summary
		FIGF_rs4830939_G_A	Total N	N of Events	Censored
					N	Percent
		.00	251	98	153	0.609562
		1.00	89	35	54	0.606742
		2.00	163	66	97	0.595092
		Overall	503	199	304	0.604374
		Means and Medians for Survival Time
		FIGF_rs4830939_G_A	Meana				Median
			Estimate	Std. Error	95% Confidence Interval		Estimate	Std. Error	95% Confidence Interval
					Lower Bound	Upper Bound			Lower Bound	Upper Bound
		.00	7.64036	0.259144	7.13244	8.14829	9.39178	.	.	.
		1.00	7.39651	0.40228	6.60804	8.18498	10.0658	2.59683	4.97596	15.1555
		2.00	7.02371	0.280738	6.47347	7.57396	8.72603	0.294912	8.148	9.30405
		Overall	7.56957	0.185712	7.20557	7.93357	9.39178	0.504066	8.40381	10.3798
		a. Estimation is limited to the largest survival time if it is censored.
		Overall Comparisons
			Chi-Square	df	Sig.
		Log Rank (Mantel-Cox)	0.251473	2	0.881847
		Test of equality of survival distributions for the different levels of FIGF_rs4830939_G_A.
FIGF_rs4830939_G_A	exclude
		KM DFS_time BY FIGF_rs6632521_C_T
		/STATUS=DFS_status(1)
		/PRINT MEAN
		/PLOT SURVIVAL
		/TEST LOGRANK
		/COMPARE OVERALL POOLED.
		Kaplan-Meier
		Notes
		Output Created		05-Jun-2013 11:09:28
		Comments
		Input	Data	Z:\project\plink angiogenesis SNP\VEGFS SPSS data- June 4, 2013.sav
			Active Dataset	DataSet1
			Filter	<none>
			Weight	<none>
			Split File	<none>
			N of Rows in Working Data File	505
		Missing Value Handling	Definition of Missing	User-defined missing values are treated as missing.
			Cases Used	Statistics are based on all cases with valid data for all variables in the analysis.
		Syntax		KM DFS_time BY FIGF_rs6632521_C_T /STATUS=DFS_status(1) /PRINT MEAN /PLOT SURVIVAL /TEST LOGRANK /COMPARE OVERALL POOLED.
		Resources	Processor Time	00 00:00:00.218
			Elapsed Time	00 00:00:00.219
		[DataSet1] Z:\project\plink angiogenesis SNP\VEGFS SPSS data- June 4, 2013.sav
		Case Processing Summary
		FIGF_rs6632521_C_T	Total N	N of Events	Censored
					N	Percent
		.00	354	143	211	0.596045
		1.00	64	22	42	0.65625
		2.00	85	34	51	0.6
		Overall	503	199	304	0.604374
		Means and Medians for Survival Time
		FIGF_rs6632521_C_T	Meana				Median
			Estimate	Std. Error	95% Confidence Interval		Estimate	Std. Error	95% Confidence Interval
					Lower Bound	Upper Bound			Lower Bound	Upper Bound
		.00	7.3152	0.252064	6.82116	7.80925	9.33699	0.29871	8.75152	9.92246
		1.00	7.99872	0.469299	7.07889	8.91855	.	.	.	.
		2.00	7.3243	0.399008	6.54225	8.10636	8.85753	0.723664	7.43915	10.2759
		Overall	7.56957	0.185712	7.20557	7.93357	9.39178	0.504066	8.40381	10.3798
		a. Estimation is limited to the largest survival time if it is censored.
		Overall Comparisons
			Chi-Square	df	Sig.
		Log Rank (Mantel-Cox)	1.48425	2	0.476101
		Test of equality of survival distributions for the different levels of FIGF_rs6632521_C_T.
FIGF_rs6632521_C_T	codominant
		KM DFS_time BY FIGF_rs6632528_T_C
		/STATUS=DFS_status(1)
		/PRINT MEAN
		/PLOT SURVIVAL
		/TEST LOGRANK
		/COMPARE OVERALL POOLED.
		Kaplan-Meier
		Notes
		Output Created		05-Jun-2013 11:09:42
		Comments
		Input	Data	Z:\project\plink angiogenesis SNP\VEGFS SPSS data- June 4, 2013.sav
			Active Dataset	DataSet1
			Filter	<none>
			Weight	<none>
			Split File	<none>
			N of Rows in Working Data File	505
		Missing Value Handling	Definition of Missing	User-defined missing values are treated as missing.
			Cases Used	Statistics are based on all cases with valid data for all variables in the analysis.
		Syntax		KM DFS_time BY FIGF_rs6632528_T_C /STATUS=DFS_status(1) /PRINT MEAN /PLOT SURVIVAL /TEST LOGRANK /COMPARE OVERALL POOLED.
		Resources	Processor Time	00 00:00:00.219
			Elapsed Time	00 00:00:00.234
		[DataSet1] Z:\project\plink angiogenesis SNP\VEGFS SPSS data- June 4, 2013.sav
		Case Processing Summary
		FIGF_rs6632528_T_C	Total N	N of Events	Censored
					N	Percent
		.00	353	142	211	0.597734
		1.00	64	22	42	0.65625
		2.00	86	35	51	0.593023
		Overall	503	199	304	0.604374
		Means and Medians for Survival Time
		FIGF_rs6632528_T_C	Meana				Median
			Estimate	Std. Error	95% Confidence Interval		Estimate	Std. Error	95% Confidence Interval
					Lower Bound	Upper Bound			Lower Bound	Upper Bound
		.00	7.33015	0.252336	6.83557	7.82473	9.33699	0.298622	8.75169	9.92229
		1.00	7.99872	0.469299	7.07889	8.91855	.	.	.	.
		2.00	7.26306	0.39904	6.48094	8.04518	8.85753	0.724909	7.43671	10.2784
		Overall	7.56957	0.185712	7.20557	7.93357	9.39178	0.504066	8.40381	10.3798
		a. Estimation is limited to the largest survival time if it is censored.
		Overall Comparisons
			Chi-Square	df	Sig.
		Log Rank (Mantel-Cox)	1.38222	2	0.501021
		Test of equality of survival distributions for the different levels of FIGF_rs6632528_T_C.
FIGF_rs6632528_T_C	codominant
		KM DFS_time BY PGF_rs8185_A_G
		/STATUS=DFS_status(1)
		/PRINT MEAN
		/PLOT SURVIVAL
		/TEST LOGRANK
		/COMPARE OVERALL POOLED.
		Kaplan-Meier
		Notes
		Output Created		05-Jun-2013 11:10:05
		Comments
		Input	Data	Z:\project\plink angiogenesis SNP\VEGFS SPSS data- June 4, 2013.sav
			Active Dataset	DataSet1
			Filter	<none>
			Weight	<none>
			Split File	<none>
			N of Rows in Working Data File	505
		Missing Value Handling	Definition of Missing	User-defined missing values are treated as missing.
			Cases Used	Statistics are based on all cases with valid data for all variables in the analysis.
		Syntax		KM DFS_time BY PGF_rs8185_A_G /STATUS=DFS_status(1) /PRINT MEAN /PLOT SURVIVAL /TEST LOGRANK /COMPARE OVERALL POOLED.
		Resources	Processor Time	00 00:00:00.219
			Elapsed Time	00 00:00:00.219
		[DataSet1] Z:\project\plink angiogenesis SNP\VEGFS SPSS data- June 4, 2013.sav
		Case Processing Summary
		PGF_rs8185_A_G	Total N	N of Events	Censored
					N	Percent
		.00	349	130	219	0.627507
		1.00	143	64	79	0.552448
		2.00	11	5	6	0.545455
		Overall	503	199	304	0.604374
		Means and Medians for Survival Time
		PGF_rs8185_A_G	Meana				Median
			Estimate	Std. Error	95% Confidence Interval		Estimate	Std. Error	95% Confidence Interval
					Lower Bound	Upper Bound			Lower Bound	Upper Bound
		.00	7.66165	0.210613	7.24885	8.07445	10.0658	.	.	.
		1.00	7.13249	0.355981	6.43477	7.83022	8.34247	1.00246	6.37764	10.3073
		2.00	5.48291	0.870091	3.77753	7.18829	6.96986	2.99144	1.10665	12.8331
		Overall	7.56957	0.185712	7.20557	7.93357	9.39178	0.504066	8.40381	10.3798
		a. Estimation is limited to the largest survival time if it is censored.
		Overall Comparisons
			Chi-Square	df	Sig.
		Log Rank (Mantel-Cox)	3.33138	2	0.18906
		Test of equality of survival distributions for the different levels of PGF_rs8185_A_G.
PGF_rs8185_A_G	dominant
		KM DFS_time BY PGF_rs12411_A_T
		/STATUS=DFS_status(1)
		/PRINT MEAN
		/PLOT SURVIVAL
		/TEST LOGRANK
		/COMPARE OVERALL POOLED.
		Kaplan-Meier
		Notes
		Output Created		05-Jun-2013 11:10:16
		Comments
		Input	Data	Z:\project\plink angiogenesis SNP\VEGFS SPSS data- June 4, 2013.sav
			Active Dataset	DataSet1
			Filter	<none>
			Weight	<none>
			Split File	<none>
			N of Rows in Working Data File	505
		Missing Value Handling	Definition of Missing	User-defined missing values are treated as missing.
			Cases Used	Statistics are based on all cases with valid data for all variables in the analysis.
		Syntax		KM DFS_time BY PGF_rs12411_A_T /STATUS=DFS_status(1) /PRINT MEAN /PLOT SURVIVAL /TEST LOGRANK /COMPARE OVERALL POOLED.
		Resources	Processor Time	00 00:00:00.218
			Elapsed Time	00 00:00:00.234
		[DataSet1] Z:\project\plink angiogenesis SNP\VEGFS SPSS data- June 4, 2013.sav
		Case Processing Summary
		PGF_rs12411_A_T	Total N	N of Events	Censored
					N	Percent
		.00	325	122	203	0.624615
		1.00	162	72	90	0.555556
		2.00	16	5	11	0.6875
		Overall	503	199	304	0.604374
		Means and Medians for Survival Time
		PGF_rs12411_A_T	Meana				Median
			Estimate	Std. Error	95% Confidence Interval		Estimate	Std. Error	95% Confidence Interval
					Lower Bound	Upper Bound			Lower Bound	Upper Bound
		.00	7.62364	0.219219	7.19397	8.05331	10.0658	.	.	.
		1.00	7.15327	0.344493	6.47806	7.82847	8.34247	0.78659	6.80075	9.88418
		2.00	7.53902	0.897709	5.77951	9.29853	.	.	.	.
		Overall	7.56957	0.185712	7.20557	7.93357	9.39178	0.504066	8.40381	10.3798
		a. Estimation is limited to the largest survival time if it is censored.
		Overall Comparisons
			Chi-Square	df	Sig.
		Log Rank (Mantel-Cox)	2.55985	2	0.278058
		Test of equality of survival distributions for the different levels of PGF_rs12411_A_T.
PGF_rs12411_A_T	recessive, codominant
		KM DFS_time BY FLT1_rs9554314_A_C
		/STATUS=DFS_status(1)
		/PRINT MEAN
		/PLOT SURVIVAL
		/TEST LOGRANK
		/COMPARE OVERALL POOLED.
		Kaplan-Meier
		Notes
		Output Created		05-Jun-2013 11:10:28
		Comments
		Input	Data	Z:\project\plink angiogenesis SNP\VEGFS SPSS data- June 4, 2013.sav
			Active Dataset	DataSet1
			Filter	<none>
			Weight	<none>
			Split File	<none>
			N of Rows in Working Data File	505
		Missing Value Handling	Definition of Missing	User-defined missing values are treated as missing.
			Cases Used	Statistics are based on all cases with valid data for all variables in the analysis.
		Syntax		KM DFS_time BY FLT1_rs9554314_A_C /STATUS=DFS_status(1) /PRINT MEAN /PLOT SURVIVAL /TEST LOGRANK /COMPARE OVERALL POOLED.
		Resources	Processor Time	00 00:00:00.219
			Elapsed Time	00 00:00:00.265
		[DataSet1] Z:\project\plink angiogenesis SNP\VEGFS SPSS data- June 4, 2013.sav
		Warnings
		No statistics are computed because all cases are censored.
		Case Processing Summary
		FLT1_rs9554314_A_C	Total N	N of Events	Censored
					N	Percent
		.00	429	165	264	0.615385
		1.00	73	34	39	0.534247
		2.00	1	0	1	1
		Overall	503	199	304	0.604374
		Overall Comparisons
			Chi-Square	df	Sig.
		Log Rank (Mantel-Cox)	2.72218	2	0.256381
		Test of equality of survival distributions for the different levels of FLT1_rs9554314_A_C.
FLT1_rs9554314_A_C	dominant
		KM DFS_time BY FLT1_rs12429309_T_C
		/STATUS=DFS_status(1)
		/PRINT MEAN
		/PLOT SURVIVAL
		/TEST LOGRANK
		/COMPARE OVERALL POOLED.
		Kaplan-Meier
		Notes
		Output Created		05-Jun-2013 11:10:44
		Comments
		Input	Data	Z:\project\plink angiogenesis SNP\VEGFS SPSS data- June 4, 2013.sav
			Active Dataset	DataSet1
			Filter	<none>
			Weight	<none>
			Split File	<none>
			N of Rows in Working Data File	505
		Missing Value Handling	Definition of Missing	User-defined missing values are treated as missing.
			Cases Used	Statistics are based on all cases with valid data for all variables in the analysis.
		Syntax		KM DFS_time BY FLT1_rs12429309_T_C /STATUS=DFS_status(1) /PRINT MEAN /PLOT SURVIVAL /TEST LOGRANK /COMPARE OVERALL POOLED.
		Resources	Processor Time	00 00:00:00.234
			Elapsed Time	00 00:00:00.235
		[DataSet1] Z:\project\plink angiogenesis SNP\VEGFS SPSS data- June 4, 2013.sav
		Case Processing Summary
		FLT1_rs12429309_T_C	Total N	N of Events	Censored
					N	Percent
		.00	313	119	194	0.619808
		1.00	169	70	99	0.585799
		2.00	21	10	11	0.52381
		Overall	503	199	304	0.604374
		Means and Medians for Survival Time
		FLT1_rs12429309_T_C	Meana				Median
			Estimate	Std. Error	95% Confidence Interval		Estimate	Std. Error	95% Confidence Interval
					Lower Bound	Upper Bound			Lower Bound	Upper Bound
		.00	7.36901	0.218632	6.94049	7.79753	9.39178	.	.	.
		1.00	7.56428	0.306525	6.96349	8.16507	10.0658	.	.	.
		2.00	6.43496	0.828421	4.81126	8.05867	9.33699	4.11906	1.26362	17.4103
		Overall	7.56957	0.185712	7.20557	7.93357	9.39178	0.504066	8.40381	10.3798
		a. Estimation is limited to the largest survival time if it is censored.
		Overall Comparisons
			Chi-Square	df	Sig.
		Log Rank (Mantel-Cox)	0.73717	2	0.691713
		Test of equality of survival distributions for the different levels of FLT1_rs12429309_T_C.
FLT1_rs12429309_T_C	recessive
		KM DFS_time BY FLT1_rs9513070_A_G
		/STATUS=DFS_status(1)
		/PRINT MEAN
		/PLOT SURVIVAL
		/TEST LOGRANK
		/COMPARE OVERALL POOLED.
		Kaplan-Meier
		Notes
		Output Created		05-Jun-2013 11:39:25
		Comments
		Input	Data	Z:\project\plink angiogenesis SNP\VEGFS SPSS data- June 4, 2013.sav
			Active Dataset	DataSet1
			Filter	<none>
			Weight	<none>
			Split File	<none>
			N of Rows in Working Data File	505
		Missing Value Handling	Definition of Missing	User-defined missing values are treated as missing.
			Cases Used	Statistics are based on all cases with valid data for all variables in the analysis.
		Syntax		KM DFS_time BY FLT1_rs9513070_A_G /STATUS=DFS_status(1) /PRINT MEAN /PLOT SURVIVAL /TEST LOGRANK /COMPARE OVERALL POOLED.
		Resources	Processor Time	00 00:00:00.234
			Elapsed Time	00 00:00:00.234
		[DataSet1] Z:\project\plink angiogenesis SNP\VEGFS SPSS data- June 4, 2013.sav
		Case Processing Summary
		FLT1_rs9513070_A_G	Total N	N of Events	Censored
					N	Percent
		.00	182	65	117	0.642857
		1.00	232	101	131	0.564655
		2.00	89	33	56	0.629213
		Overall	503	199	304	0.604374
		Means and Medians for Survival Time
		FLT1_rs9513070_A_G	Meana				Median
			Estimate	Std. Error	95% Confidence Interval		Estimate	Std. Error	95% Confidence Interval
					Lower Bound	Upper Bound			Lower Bound	Upper Bound
		.00	7.66385	0.273999	7.12681	8.20089	.	.	.	.
		1.00	7.0809	0.265088	6.56133	7.60047	8.70137	1.00115	6.73912	10.6636
		2.00	7.78168	0.436316	6.9265	8.63686	.	.	.	.
		Overall	7.56957	0.185712	7.20557	7.93357	9.39178	0.504066	8.40381	10.3798
		a. Estimation is limited to the largest survival time if it is censored.
		Overall Comparisons
			Chi-Square	df	Sig.
		Log Rank (Mantel-Cox)	2.99417	2	0.223781
		Test of equality of survival distributions for the different levels of FLT1_rs9513070_A_G.
FLT1_rs9513070_A_G	codominant
		KM DFS_time BY FLT1_rs12877323_T_G
		/STATUS=DFS_status(1)
		/PRINT MEAN
		/PLOT SURVIVAL
		/TEST LOGRANK
		/COMPARE OVERALL POOLED.
		Kaplan-Meier
		Notes
		Output Created		05-Jun-2013 11:39:38
		Comments
		Input	Data	Z:\project\plink angiogenesis SNP\VEGFS SPSS data- June 4, 2013.sav
			Active Dataset	DataSet1
			Filter	<none>
			Weight	<none>
			Split File	<none>
			N of Rows in Working Data File	505
		Missing Value Handling	Definition of Missing	User-defined missing values are treated as missing.
			Cases Used	Statistics are based on all cases with valid data for all variables in the analysis.
		Syntax		KM DFS_time BY FLT1_rs12877323_T_G /STATUS=DFS_status(1) /PRINT MEAN /PLOT SURVIVAL /TEST LOGRANK /COMPARE OVERALL POOLED.
		Resources	Processor Time	00 00:00:00.234
			Elapsed Time	00 00:00:00.250
		[DataSet1] Z:\project\plink angiogenesis SNP\VEGFS SPSS data- June 4, 2013.sav
		Case Processing Summary
		FLT1_rs12877323_T_G	Total N	N of Events	Censored
					N	Percent
		.00	399	156	243	0.609023
		1.00	91	37	54	0.593407
		2.00	13	6	7	0.538462
		Overall	503	199	304	0.604374
		Means and Medians for Survival Time
		FLT1_rs12877323_T_G	Meana				Median
			Estimate	Std. Error	95% Confidence Interval		Estimate	Std. Error	95% Confidence Interval
					Lower Bound	Upper Bound			Lower Bound	Upper Bound
		.00	7.58385	0.208796	7.17461	7.99309	9.39178	0.50267	8.40655	10.377
		1.00	7.32155	0.3959	6.54558	8.09751	.	.	.	.
		2.00	6.31136	0.96884	4.41243	8.21029	7.23014	.	.	.
		Overall	7.56957	0.185712	7.20557	7.93357	9.39178	0.504066	8.40381	10.3798
		a. Estimation is limited to the largest survival time if it is censored.
		Overall Comparisons
			Chi-Square	df	Sig.
		Log Rank (Mantel-Cox)	0.354201	2	0.837695
		Test of equality of survival distributions for the different levels of FLT1_rs12877323_T_G.
FLT1_rs12877323_T_G	recessive
		KM DFS_time BY FLT1_rs3794397_C_T
		/STATUS=DFS_status(1)
		/PRINT MEAN
		/PLOT SURVIVAL
		/TEST LOGRANK
		/COMPARE OVERALL POOLED.
		Kaplan-Meier
		Notes
		Output Created		05-Jun-2013 11:39:49
		Comments
		Input	Data	Z:\project\plink angiogenesis SNP\VEGFS SPSS data- June 4, 2013.sav
			Active Dataset	DataSet1
			Filter	<none>
			Weight	<none>
			Split File	<none>
			N of Rows in Working Data File	505
		Missing Value Handling	Definition of Missing	User-defined missing values are treated as missing.
			Cases Used	Statistics are based on all cases with valid data for all variables in the analysis.
		Syntax		KM DFS_time BY FLT1_rs3794397_C_T /STATUS=DFS_status(1) /PRINT MEAN /PLOT SURVIVAL /TEST LOGRANK /COMPARE OVERALL POOLED.
		Resources	Processor Time	00 00:00:00.235
			Elapsed Time	00 00:00:00.235
		[DataSet1] Z:\project\plink angiogenesis SNP\VEGFS SPSS data- June 4, 2013.sav
		Case Processing Summary
		FLT1_rs3794397_C_T	Total N	N of Events	Censored
					N	Percent
		.00	404	160	244	0.60396
		1.00	90	35	55	0.611111
		2.00	9	4	5	0.555556
		Overall	503	199	304	0.604374
		Means and Medians for Survival Time
		FLT1_rs3794397_C_T	Meana				Median
			Estimate	Std. Error	95% Confidence Interval		Estimate	Std. Error	95% Confidence Interval
					Lower Bound	Upper Bound			Lower Bound	Upper Bound
		.00	7.48315	0.197629	7.0958	7.8705	9.39178	.	.	.
		1.00	7.59064	0.431841	6.74423	8.43705	10.0658	2.21024	5.73368	14.3978
		2.00	6.62009	1.21742	4.23394	9.00624	8.70137	3.33062	2.17336	15.2294
		Overall	7.56957	0.185712	7.20557	7.93357	9.39178	0.504066	8.40381	10.3798
		a. Estimation is limited to the largest survival time if it is censored.
		Overall Comparisons
			Chi-Square	df	Sig.
		Log Rank (Mantel-Cox)	0.0441394	2	0.978172
		Test of equality of survival distributions for the different levels of FLT1_rs3794397_C_T.
FLT1_rs3794397_C_T	exclude
		KM DFS_time BY FLT1_rs3794399_G_T
		/STATUS=DFS_status(1)
		/PRINT MEAN
		/PLOT SURVIVAL
		/TEST LOGRANK
		/COMPARE OVERALL POOLED.
		Kaplan-Meier
		Notes
		Output Created		05-Jun-2013 11:40:00
		Comments
		Input	Data	Z:\project\plink angiogenesis SNP\VEGFS SPSS data- June 4, 2013.sav
			Active Dataset	DataSet1
			Filter	<none>
			Weight	<none>
			Split File	<none>
			N of Rows in Working Data File	505
		Missing Value Handling	Definition of Missing	User-defined missing values are treated as missing.
			Cases Used	Statistics are based on all cases with valid data for all variables in the analysis.
		Syntax		KM DFS_time BY FLT1_rs3794399_G_T /STATUS=DFS_status(1) /PRINT MEAN /PLOT SURVIVAL /TEST LOGRANK /COMPARE OVERALL POOLED.
		Resources	Processor Time	00 00:00:00.250
			Elapsed Time	00 00:00:00.235
		[DataSet1] Z:\project\plink angiogenesis SNP\VEGFS SPSS data- June 4, 2013.sav
		Case Processing Summary
		FLT1_rs3794399_G_T	Total N	N of Events	Censored
					N	Percent
		.00	417	167	250	0.59952
		1.00	80	28	52	0.65
		2.00	6	4	2	0.333333
		Overall	503	199	304	0.604374
		Means and Medians for Survival Time
		FLT1_rs3794399_G_T	Meana				Median
			Estimate	Std. Error	95% Confidence Interval		Estimate	Std. Error	95% Confidence Interval
					Lower Bound	Upper Bound			Lower Bound	Upper Bound
		.00	7.51961	0.205712	7.11641	7.9228	9.39178	0.572456	8.26977	10.5138
		1.00	7.76138	0.442649	6.89379	8.62898	.	.	.	.
		2.00	5.59315	1.33105	2.9843	8.202	3.92055	1.75659	0.477639	7.36346
		Overall	7.56957	0.185712	7.20557	7.93357	9.39178	0.504066	8.40381	10.3798
		a. Estimation is limited to the largest survival time if it is censored.
		Overall Comparisons
			Chi-Square	df	Sig.
		Log Rank (Mantel-Cox)	1.97201	2	0.373064
		Test of equality of survival distributions for the different levels of FLT1_rs3794399_G_T.
FLT1_rs3794399_G_T	dominant
		KM DFS_time BY FLT1_rs2296188_C_T
		/STATUS=DFS_status(1)
		/PRINT MEAN
		/PLOT SURVIVAL
		/TEST LOGRANK
		/COMPARE OVERALL POOLED.
		Kaplan-Meier
		Notes
		Output Created		05-Jun-2013 11:40:11
		Comments
		Input	Data	Z:\project\plink angiogenesis SNP\VEGFS SPSS data- June 4, 2013.sav
			Active Dataset	DataSet1
			Filter	<none>
			Weight	<none>
			Split File	<none>
			N of Rows in Working Data File	505
		Missing Value Handling	Definition of Missing	User-defined missing values are treated as missing.
			Cases Used	Statistics are based on all cases with valid data for all variables in the analysis.
		Syntax		KM DFS_time BY FLT1_rs2296188_C_T /STATUS=DFS_status(1) /PRINT MEAN /PLOT SURVIVAL /TEST LOGRANK /COMPARE OVERALL POOLED.
		Resources	Processor Time	00 00:00:00.219
			Elapsed Time	00 00:00:00.218
		[DataSet1] Z:\project\plink angiogenesis SNP\VEGFS SPSS data- June 4, 2013.sav
		Case Processing Summary
		FLT1_rs2296188_C_T	Total N	N of Events	Censored
					N	Percent
		.00	382	146	236	0.617801
		1.00	110	48	62	0.563636
		2.00	11	5	6	0.545455
		Overall	503	199	304	0.604374
		Means and Medians for Survival Time
		FLT1_rs2296188_C_T	Meana				Median
			Estimate	Std. Error	95% Confidence Interval		Estimate	Std. Error	95% Confidence Interval
					Lower Bound	Upper Bound			Lower Bound	Upper Bound
		.00	7.66044	0.211473	7.24596	8.07493	9.39178	0.495098	8.42139	10.3622
		1.00	7.2018	0.382149	6.45279	7.95081	.	.	.	.
		2.00	6.75741	1.12945	4.5437	8.97112	.	.	.	.
		Overall	7.56957	0.185712	7.20557	7.93357	9.39178	0.504066	8.40381	10.3798
		a. Estimation is limited to the largest survival time if it is censored.
		Overall Comparisons
			Chi-Square	df	Sig.
		Log Rank (Mantel-Cox)	1.77554	2	0.411572
		Test of equality of survival distributions for the different levels of FLT1_rs2296188_C_T.
FLT1_rs2296188_C_T	recessive, codominant
		KM DFS_time BY FLT1_rs2296189_A_G
		/STATUS=DFS_status(1)
		/PRINT MEAN
		/PLOT SURVIVAL
		/TEST LOGRANK
		/COMPARE OVERALL POOLED.
		Kaplan-Meier
		Notes
		Output Created		05-Jun-2013 11:40:21
		Comments
		Input	Data	Z:\project\plink angiogenesis SNP\VEGFS SPSS data- June 4, 2013.sav
			Active Dataset	DataSet1
			Filter	<none>
			Weight	<none>
			Split File	<none>
			N of Rows in Working Data File	505
		Missing Value Handling	Definition of Missing	User-defined missing values are treated as missing.
			Cases Used	Statistics are based on all cases with valid data for all variables in the analysis.
		Syntax		KM DFS_time BY FLT1_rs2296189_A_G /STATUS=DFS_status(1) /PRINT MEAN /PLOT SURVIVAL /TEST LOGRANK /COMPARE OVERALL POOLED.
		Resources	Processor Time	00 00:00:00.203
[truncated: 3,442 more rows]
