# Supplementary material for: No associations of a set of SNPs in the Vascular Endothelial Growth Factor (VEGF) and Matrix Metalloproteinase (MMP) genes with survival of colorectal cancer patients
Source: Cancer Med. 2016 Jun 23;5(9):2221–31. doi: 10.1002/cam4.796 (PMC5055182; doi:10.1002/cam4.796)
Supplement: Supplementary file 8 — Table S6. Kaplan‐Meier curves for MMP1‐MMP16 SNPs (disease‐free survival analysis). [file CAM4-5-2221-s008.xlsx]

## Sheet: MMP1-MMP16-DFS
rs number of the SNP	estimations	GET
		FILE='Z:\project\plink angiogenesis SNP\MMP1-16 data- June 4, 2013.sav'.
		DATASET NAME DataSet1 WINDOW=FRONT.
		KM DFS_time BY MMP1_rs5854_C_T
		/STATUS=DFS_status(1)
		/PRINT MEAN
		/PLOT SURVIVAL
		/TEST LOGRANK
		/COMPARE OVERALL POOLED.
		Kaplan-Meier
		Notes
		Output Created		05-Jun-2013 15:40:03
		Comments
		Input	Data	Z:\project\plink angiogenesis SNP\MMP1-16 data- June 4, 2013.sav
			Active Dataset	DataSet1
			Filter	<none>
			Weight	<none>
			Split File	<none>
			N of Rows in Working Data File	505
		Missing Value Handling	Definition of Missing	User-defined missing values are treated as missing.
			Cases Used	Statistics are based on all cases with valid data for all variables in the analysis.
		Syntax		KM DFS_time BY MMP1_rs5854_C_T /STATUS=DFS_status(1) /PRINT MEAN /PLOT SURVIVAL /TEST LOGRANK /COMPARE OVERALL POOLED.
		Resources	Processor Time	00 00:00:01.390
			Elapsed Time	00 00:00:01.290
		[DataSet1] Z:\project\plink angiogenesis SNP\MMP1-16 data- June 4, 2013.sav
		Case Processing Summary
		MMP1_rs5854_C_T	Total N	N of Events	Censored
					N	Percent
		.00	200	77	123	0.615
		1.00	223	88	135	0.605381
		2.00	66	25	41	0.621212
		Overall	489	190	299	0.611452
		Means and Medians for Survival Time
		MMP1_rs5854_C_T	Meana				Median
			Estimate	Std. Error	95% Confidence Interval		Estimate	Std. Error	95% Confidence Interval
					Lower Bound	Upper Bound			Lower Bound	Upper Bound
		.00	7.83859	0.277313	7.29505	8.38212	.	.	.	.
		1.00	7.17648	0.264437	6.65818	7.69477	9.33699	0.493386	8.36995	10.304
		2.00	7.475	0.431325	6.6296	8.32039	8.70137	0.737497	7.25588	10.1469
		Overall	7.63004	0.187478	7.26259	7.9975	9.39178	.	.	.
		a. Estimation is limited to the largest survival time if it is censored.
		Overall Comparisons
			Chi-Square	df	Sig.
		Log Rank (Mantel-Cox)	0.583319	2	0.747023
		Test of equality of survival distributions for the different levels of MMP1_rs5854_C_T.
MMP1_rs5854_C_T	codominant			codominant (curves come in the middle)
		KM DFS_time BY MMP1_rs2071230_A_G
		/STATUS=DFS_status(1)
		/PRINT MEAN
		/PLOT SURVIVAL
		/TEST LOGRANK
		/COMPARE OVERALL POOLED.
		Kaplan-Meier
		Notes
		Output Created		05-Jun-2013 15:40:17
		Comments
		Input	Data	Z:\project\plink angiogenesis SNP\MMP1-16 data- June 4, 2013.sav
			Active Dataset	DataSet1
			Filter	<none>
			Weight	<none>
			Split File	<none>
			N of Rows in Working Data File	505
		Missing Value Handling	Definition of Missing	User-defined missing values are treated as missing.
			Cases Used	Statistics are based on all cases with valid data for all variables in the analysis.
		Syntax		KM DFS_time BY MMP1_rs2071230_A_G /STATUS=DFS_status(1) /PRINT MEAN /PLOT SURVIVAL /TEST LOGRANK /COMPARE OVERALL POOLED.
		Resources	Processor Time	00 00:00:00.250
			Elapsed Time	00 00:00:00.323
		[DataSet1] Z:\project\plink angiogenesis SNP\MMP1-16 data- June 4, 2013.sav
		Case Processing Summary
		MMP1_rs2071230_A_G	Total N	N of Events	Censored
					N	Percent
		.00	433	169	264	0.6097
		1.00	66	27	39	0.590909
		Overall	499	196	303	0.607214
		Means and Medians for Survival Time
		MMP1_rs2071230_A_G	Meana				Median
			Estimate	Std. Error	95% Confidence Interval		Estimate	Std. Error	95% Confidence Interval
					Lower Bound	Upper Bound			Lower Bound	Upper Bound
		.00	7.63571	0.199266	7.24515	8.02627	10.0658	.	.	.
		1.00	7.14728	0.46733	6.23132	8.06325	8.85753	1.80144	5.32671	12.3884
		Overall	7.58184	0.186779	7.21575	7.94792	9.39178	0.503575	8.40477	10.3788
		a. Estimation is limited to the largest survival time if it is censored.
		Overall Comparisons
			Chi-Square	df	Sig.
		Log Rank (Mantel-Cox)	0.26605	1	0.605994
		Test of equality of survival distributions for the different levels of MMP1_rs2071230_A_G.
MMP1_rs2071230_A_G	exclude
		KM DFS_time BY MMP1_rs2239008_G_A
		/STATUS=DFS_status(1)
		/PRINT MEAN
		/PLOT SURVIVAL
		/TEST LOGRANK
		/COMPARE OVERALL POOLED.
		Kaplan-Meier
		Notes
		Output Created		05-Jun-2013 15:40:30
		Comments
		Input	Data	Z:\project\plink angiogenesis SNP\MMP1-16 data- June 4, 2013.sav
			Active Dataset	DataSet1
			Filter	<none>
			Weight	<none>
			Split File	<none>
			N of Rows in Working Data File	505
		Missing Value Handling	Definition of Missing	User-defined missing values are treated as missing.
			Cases Used	Statistics are based on all cases with valid data for all variables in the analysis.
		Syntax		KM DFS_time BY MMP1_rs2239008_G_A /STATUS=DFS_status(1) /PRINT MEAN /PLOT SURVIVAL /TEST LOGRANK /COMPARE OVERALL POOLED.
		Resources	Processor Time	00 00:00:00.265
			Elapsed Time	00 00:00:00.292
		[DataSet1] Z:\project\plink angiogenesis SNP\MMP1-16 data- June 4, 2013.sav
		Case Processing Summary
		MMP1_rs2239008_G_A	Total N	N of Events	Censored
					N	Percent
		.00	333	135	198	0.594595
		1.00	147	51	96	0.653061
		2.00	23	13	10	0.434783
		Overall	503	199	304	0.604374
		Means and Medians for Survival Time
		MMP1_rs2239008_G_A	Meana				Median
			Estimate	Std. Error	95% Confidence Interval		Estimate	Std. Error	95% Confidence Interval
					Lower Bound	Upper Bound			Lower Bound	Upper Bound
		.00	7.38217	0.232886	6.92572	7.83863	8.85753	0.358138	8.15558	9.55949
		1.00	7.91866	0.315367	7.30054	8.53677	.	.	.	.
		2.00	6.56007	0.729143	5.13094	7.98919	5.99178	1.68438	2.69039	9.29317
		Overall	7.56957	0.185712	7.20557	7.93357	9.39178	0.504066	8.40381	10.3798
		a. Estimation is limited to the largest survival time if it is censored.
		Overall Comparisons
			Chi-Square	df	Sig.
		Log Rank (Mantel-Cox)	3.05222	2	0.217379
		Test of equality of survival distributions for the different levels of MMP1_rs2239008_G_A.
MMP1_rs2239008_G_A	recessive
		KM DFS_time BY MMP1_rs470215_A_G
		/STATUS=DFS_status(1)
		/PRINT MEAN
		/PLOT SURVIVAL
		/TEST LOGRANK
		/COMPARE OVERALL POOLED.
		Kaplan-Meier
		Notes
		Output Created		05-Jun-2013 15:40:44
		Comments
		Input	Data	Z:\project\plink angiogenesis SNP\MMP1-16 data- June 4, 2013.sav
			Active Dataset	DataSet1
			Filter	<none>
			Weight	<none>
			Split File	<none>
			N of Rows in Working Data File	505
		Missing Value Handling	Definition of Missing	User-defined missing values are treated as missing.
			Cases Used	Statistics are based on all cases with valid data for all variables in the analysis.
		Syntax		KM DFS_time BY MMP1_rs470215_A_G /STATUS=DFS_status(1) /PRINT MEAN /PLOT SURVIVAL /TEST LOGRANK /COMPARE OVERALL POOLED.
		Resources	Processor Time	00 00:00:00.266
			Elapsed Time	00 00:00:00.292
		[DataSet1] Z:\project\plink angiogenesis SNP\MMP1-16 data- June 4, 2013.sav
		Case Processing Summary
		MMP1_rs470215_A_G	Total N	N of Events	Censored
					N	Percent
		.00	198	76	122	0.616162
		1.00	237	97	140	0.590717
		2.00	66	25	41	0.621212
		Overall	501	198	303	0.60479
		Means and Medians for Survival Time
		MMP1_rs470215_A_G	Meana				Median
			Estimate	Std. Error	95% Confidence Interval		Estimate	Std. Error	95% Confidence Interval
					Lower Bound	Upper Bound			Lower Bound	Upper Bound
		.00	7.85806	0.277741	7.31369	8.40243	.	.	.	.
		1.00	7.06563	0.258199	6.55956	7.5717	9.33699	0.494088	8.36857	10.3054
		2.00	7.475	0.431325	6.6296	8.32039	8.70137	0.737497	7.25588	10.1469
		Overall	7.57645	0.185884	7.21212	7.94079	9.39178	0.504083	8.40378	10.3798
		a. Estimation is limited to the largest survival time if it is censored.
		Overall Comparisons
			Chi-Square	df	Sig.
		Log Rank (Mantel-Cox)	1.33017	2	0.51423
		Test of equality of survival distributions for the different levels of MMP1_rs470215_A_G.
MMP1_rs470215_A_G	codominant
		KM DFS_time BY MMP1_rs470747_T_C
		/STATUS=DFS_status(1)
		/PRINT MEAN
		/PLOT SURVIVAL
		/TEST LOGRANK
		/COMPARE OVERALL POOLED.
		Kaplan-Meier
		Notes
		Output Created		05-Jun-2013 15:40:56
		Comments
		Input	Data	Z:\project\plink angiogenesis SNP\MMP1-16 data- June 4, 2013.sav
			Active Dataset	DataSet1
			Filter	<none>
			Weight	<none>
			Split File	<none>
			N of Rows in Working Data File	505
		Missing Value Handling	Definition of Missing	User-defined missing values are treated as missing.
			Cases Used	Statistics are based on all cases with valid data for all variables in the analysis.
		Syntax		KM DFS_time BY MMP1_rs470747_T_C /STATUS=DFS_status(1) /PRINT MEAN /PLOT SURVIVAL /TEST LOGRANK /COMPARE OVERALL POOLED.
		Resources	Processor Time	00 00:00:00.250
			Elapsed Time	00 00:00:00.308
		[DataSet1] Z:\project\plink angiogenesis SNP\MMP1-16 data- June 4, 2013.sav
		Case Processing Summary
		MMP1_rs470747_T_C	Total N	N of Events	Censored
					N	Percent
		.00	200	77	123	0.615
		1.00	237	97	140	0.590717
		2.00	66	25	41	0.621212
		Overall	503	199	304	0.604374
		Means and Medians for Survival Time
		MMP1_rs470747_T_C	Meana				Median
			Estimate	Std. Error	95% Confidence Interval		Estimate	Std. Error	95% Confidence Interval
					Lower Bound	Upper Bound			Lower Bound	Upper Bound
		.00	7.83859	0.277313	7.29505	8.38212	.	.	.	.
		1.00	7.06563	0.258199	6.55956	7.5717	9.33699	0.494088	8.36857	10.3054
		2.00	7.475	0.431325	6.6296	8.32039	8.70137	0.737497	7.25588	10.1469
		Overall	7.56957	0.185712	7.20557	7.93357	9.39178	0.504066	8.40381	10.3798
		a. Estimation is limited to the largest survival time if it is censored.
		Overall Comparisons
			Chi-Square	df	Sig.
		Log Rank (Mantel-Cox)	1.25118	2	0.534947
		Test of equality of survival distributions for the different levels of MMP1_rs470747_T_C.
MMP1_rs470747_T_C	codominant
		KM DFS_time BY MMP1_rs1938901_C_T
		/STATUS=DFS_status(1)
		/PRINT MEAN
		/PLOT SURVIVAL
		/TEST LOGRANK
		/COMPARE OVERALL POOLED.
		Kaplan-Meier
		Notes
		Output Created		05-Jun-2013 15:41:12
		Comments
		Input	Data	Z:\project\plink angiogenesis SNP\MMP1-16 data- June 4, 2013.sav
			Active Dataset	DataSet1
			Filter	<none>
			Weight	<none>
			Split File	<none>
			N of Rows in Working Data File	505
		Missing Value Handling	Definition of Missing	User-defined missing values are treated as missing.
			Cases Used	Statistics are based on all cases with valid data for all variables in the analysis.
		Syntax		KM DFS_time BY MMP1_rs1938901_C_T /STATUS=DFS_status(1) /PRINT MEAN /PLOT SURVIVAL /TEST LOGRANK /COMPARE OVERALL POOLED.
		Resources	Processor Time	00 00:00:00.250
			Elapsed Time	00 00:00:00.399
		[DataSet1] Z:\project\plink angiogenesis SNP\MMP1-16 data- June 4, 2013.sav
		Case Processing Summary
		MMP1_rs1938901_C_T	Total N	N of Events	Censored
					N	Percent
		.00	255	95	160	0.627451
		1.00	208	84	124	0.596154
		2.00	40	20	20	0.5
		Overall	503	199	304	0.604374
		Means and Medians for Survival Time
		MMP1_rs1938901_C_T	Meana				Median
			Estimate	Std. Error	95% Confidence Interval		Estimate	Std. Error	95% Confidence Interval
					Lower Bound	Upper Bound			Lower Bound	Upper Bound
		.00	7.55934	0.262699	7.04445	8.07423	8.85753	0.339456	8.1922	9.52287
		1.00	7.46324	0.274688	6.92485	8.00163	.	.	.	.
		2.00	6.77051	0.587808	5.61841	7.92262	8.34521	2.6765	3.09927	13.5911
		Overall	7.56957	0.185712	7.20557	7.93357	9.39178	0.504066	8.40381	10.3798
		a. Estimation is limited to the largest survival time if it is censored.
		Overall Comparisons
			Chi-Square	df	Sig.
		Log Rank (Mantel-Cox)	1.58389	2	0.452962
		Test of equality of survival distributions for the different levels of MMP1_rs1938901_C_T.
MMP1_rs1938901_C_T	additive, codominant, dominant
		KM DFS_time BY MMP1_rs7125062_T_C
		/STATUS=DFS_status(1)
		/PRINT MEAN
		/PLOT SURVIVAL
		/TEST LOGRANK
		/COMPARE OVERALL POOLED.
		Kaplan-Meier
		Notes
		Output Created		05-Jun-2013 15:41:25
		Comments
		Input	Data	Z:\project\plink angiogenesis SNP\MMP1-16 data- June 4, 2013.sav
			Active Dataset	DataSet1
			Filter	<none>
			Weight	<none>
			Split File	<none>
			N of Rows in Working Data File	505
		Missing Value Handling	Definition of Missing	User-defined missing values are treated as missing.
			Cases Used	Statistics are based on all cases with valid data for all variables in the analysis.
		Syntax		KM DFS_time BY MMP1_rs7125062_T_C /STATUS=DFS_status(1) /PRINT MEAN /PLOT SURVIVAL /TEST LOGRANK /COMPARE OVERALL POOLED.
		Resources	Processor Time	00 00:00:00.250
			Elapsed Time	00 00:00:00.262
		[DataSet1] Z:\project\plink angiogenesis SNP\MMP1-16 data- June 4, 2013.sav
		Case Processing Summary
		MMP1_rs7125062_T_C	Total N	N of Events	Censored
					N	Percent
		.00	281	112	169	0.601423
		1.00	190	73	117	0.615789
		2.00	32	14	18	0.5625
		Overall	503	199	304	0.604374
		Means and Medians for Survival Time
		MMP1_rs7125062_T_C	Meana				Median
			Estimate	Std. Error	95% Confidence Interval		Estimate	Std. Error	95% Confidence Interval
					Lower Bound	Upper Bound			Lower Bound	Upper Bound
		.00	7.43203	0.253455	6.93526	7.9288	9.33699	0.447587	8.45972	10.2143
		1.00	7.59668	0.285999	7.03612	8.15723	.	.	.	.
		2.00	7.20405	0.630893	5.9675	8.4406	8.34521	2.31599	3.80586	12.8846
		Overall	7.56957	0.185712	7.20557	7.93357	9.39178	0.504066	8.40381	10.3798
		a. Estimation is limited to the largest survival time if it is censored.
		Overall Comparisons
			Chi-Square	df	Sig.
		Log Rank (Mantel-Cox)	0.166212	2	0.920254
		Test of equality of survival distributions for the different levels of MMP1_rs7125062_T_C.
MMP1_rs7125062_T_C	exclude
		KM DFS_time BY MMP1_rs470558_G_A
		/STATUS=DFS_status(1)
		/PRINT MEAN
		/PLOT SURVIVAL
		/TEST LOGRANK
		/COMPARE OVERALL POOLED.
		Kaplan-Meier
		Notes
		Output Created		05-Jun-2013 15:41:36
		Comments
		Input	Data	Z:\project\plink angiogenesis SNP\MMP1-16 data- June 4, 2013.sav
			Active Dataset	DataSet1
			Filter	<none>
			Weight	<none>
			Split File	<none>
			N of Rows in Working Data File	505
		Missing Value Handling	Definition of Missing	User-defined missing values are treated as missing.
			Cases Used	Statistics are based on all cases with valid data for all variables in the analysis.
		Syntax		KM DFS_time BY MMP1_rs470558_G_A /STATUS=DFS_status(1) /PRINT MEAN /PLOT SURVIVAL /TEST LOGRANK /COMPARE OVERALL POOLED.
		Resources	Processor Time	00 00:00:00.250
			Elapsed Time	00 00:00:00.321
		[DataSet1] Z:\project\plink angiogenesis SNP\MMP1-16 data- June 4, 2013.sav
		Warnings
		No statistics are computed because all cases are censored.
		Case Processing Summary
		MMP1_rs470558_G_A	Total N	N of Events	Censored
					N	Percent
		.00	450	181	269	0.597778
		1.00	52	18	34	0.653846
		2.00	1	0	1	1
		Overall	503	199	304	0.604374
		Overall Comparisons
			Chi-Square	df	Sig.
		Log Rank (Mantel-Cox)	1.43663	2	0.487572
		Test of equality of survival distributions for the different levels of MMP1_rs470558_G_A.
MMP1_rs470558_G_A	dominant
		KM DFS_time BY MMP1_rs10488_G_A
		/STATUS=DFS_status(1)
		/PRINT MEAN
		/PLOT SURVIVAL
		/TEST LOGRANK
		/COMPARE OVERALL POOLED.
		Kaplan-Meier
		Notes
		Output Created		05-Jun-2013 15:41:45
		Comments
		Input	Data	Z:\project\plink angiogenesis SNP\MMP1-16 data- June 4, 2013.sav
			Active Dataset	DataSet1
			Filter	<none>
			Weight	<none>
			Split File	<none>
			N of Rows in Working Data File	505
		Missing Value Handling	Definition of Missing	User-defined missing values are treated as missing.
			Cases Used	Statistics are based on all cases with valid data for all variables in the analysis.
		Syntax		KM DFS_time BY MMP1_rs10488_G_A /STATUS=DFS_status(1) /PRINT MEAN /PLOT SURVIVAL /TEST LOGRANK /COMPARE OVERALL POOLED.
		Resources	Processor Time	00 00:00:00.266
			Elapsed Time	00 00:00:00.263
		[DataSet1] Z:\project\plink angiogenesis SNP\MMP1-16 data- June 4, 2013.sav
		Warnings
		No statistics are computed because all cases are censored.
		Case Processing Summary
		MMP1_rs10488_G_A	Total N	N of Events	Censored
					N	Percent
		.00	430	179	251	0.583721
		1.00	71	20	51	0.71831
		2.00	1	0	1	1
		Overall	502	199	303	0.603586
		Overall Comparisons
			Chi-Square	df	Sig.
		Log Rank (Mantel-Cox)	4.62819	2	0.0988558
		Test of equality of survival distributions for the different levels of MMP1_rs10488_G_A.
MMP1_rs10488_G_A	dominant
		KM DFS_time BY MMP1_rs3213460_G_A
		/STATUS=DFS_status(1)
		/PRINT MEAN
		/PLOT SURVIVAL
		/TEST LOGRANK
		/COMPARE OVERALL POOLED.
		Kaplan-Meier
		Notes
		Output Created		05-Jun-2013 15:41:57
		Comments
		Input	Data	Z:\project\plink angiogenesis SNP\MMP1-16 data- June 4, 2013.sav
			Active Dataset	DataSet1
			Filter	<none>
			Weight	<none>
			Split File	<none>
			N of Rows in Working Data File	505
		Missing Value Handling	Definition of Missing	User-defined missing values are treated as missing.
			Cases Used	Statistics are based on all cases with valid data for all variables in the analysis.
		Syntax		KM DFS_time BY MMP1_rs3213460_G_A /STATUS=DFS_status(1) /PRINT MEAN /PLOT SURVIVAL /TEST LOGRANK /COMPARE OVERALL POOLED.
		Resources	Processor Time	00 00:00:00.266
			Elapsed Time	00 00:00:00.306
		[DataSet1] Z:\project\plink angiogenesis SNP\MMP1-16 data- June 4, 2013.sav
		Case Processing Summary
		MMP1_rs3213460_G_A	Total N	N of Events	Censored
					N	Percent
		.00	355	144	211	0.594366
		1.00	136	51	85	0.625
		2.00	12	4	8	0.666667
		Overall	503	199	304	0.604374
		Means and Medians for Survival Time
		MMP1_rs3213460_G_A	Meana				Median
			Estimate	Std. Error	95% Confidence Interval		Estimate	Std. Error	95% Confidence Interval
					Lower Bound	Upper Bound			Lower Bound	Upper Bound
		.00	7.4843	0.221819	7.04953	7.91906	9.33699	0.613426	8.13467	10.5393
		1.00	7.36917	0.313642	6.75443	7.98391	.	.	.	.
		2.00	6.48991	0.600623	5.31269	7.66713	.	.	.	.
		Overall	7.56957	0.185712	7.20557	7.93357	9.39178	0.504066	8.40381	10.3798
		a. Estimation is limited to the largest survival time if it is censored.
		Overall Comparisons
			Chi-Square	df	Sig.
		Log Rank (Mantel-Cox)	0.554131	2	0.758005
		Test of equality of survival distributions for the different levels of MMP1_rs3213460_G_A.
MMP1_rs3213460_G_A	recessive
		KM DFS_time BY MMP2_rs1477017_A_G
		/STATUS=DFS_status(1)
		/PRINT MEAN
		/PLOT SURVIVAL
		/TEST LOGRANK
		/COMPARE OVERALL POOLED.
		Kaplan-Meier
		Notes
		Output Created		05-Jun-2013 15:42:10
		Comments
		Input	Data	Z:\project\plink angiogenesis SNP\MMP1-16 data- June 4, 2013.sav
			Active Dataset	DataSet1
			Filter	<none>
			Weight	<none>
			Split File	<none>
			N of Rows in Working Data File	505
		Missing Value Handling	Definition of Missing	User-defined missing values are treated as missing.
			Cases Used	Statistics are based on all cases with valid data for all variables in the analysis.
		Syntax		KM DFS_time BY MMP2_rs1477017_A_G /STATUS=DFS_status(1) /PRINT MEAN /PLOT SURVIVAL /TEST LOGRANK /COMPARE OVERALL POOLED.
		Resources	Processor Time	00 00:00:00.235
			Elapsed Time	00 00:00:00.249
		[DataSet1] Z:\project\plink angiogenesis SNP\MMP1-16 data- June 4, 2013.sav
		Case Processing Summary
		MMP2_rs1477017_A_G	Total N	N of Events	Censored
					N	Percent
		.00	213	84	129	0.605634
		1.00	226	90	136	0.60177
		2.00	64	25	39	0.609375
		Overall	503	199	304	0.604374
		Means and Medians for Survival Time
		MMP2_rs1477017_A_G	Meana				Median
			Estimate	Std. Error	95% Confidence Interval		Estimate	Std. Error	95% Confidence Interval
					Lower Bound	Upper Bound			Lower Bound	Upper Bound
		.00	7.50036	0.294459	6.92322	8.0775	10.0658	1.26393	7.58844	12.5431
		1.00	7.34703	0.248818	6.85935	7.83471	9.33699	.	.	.
		2.00	7.33226	0.467521	6.41592	8.2486	.	.	.	.
		Overall	7.56957	0.185712	7.20557	7.93357	9.39178	0.504066	8.40381	10.3798
		a. Estimation is limited to the largest survival time if it is censored.
		Overall Comparisons
			Chi-Square	df	Sig.
		Log Rank (Mantel-Cox)	0.0155576	2	0.992251
		Test of equality of survival distributions for the different levels of MMP2_rs1477017_A_G.
MMP2_rs1477017_A_G	exclude
		KM DFS_time BY MMP2_rs865094_A_G
		/STATUS=DFS_status(1)
		/PRINT MEAN
		/PLOT SURVIVAL
		/TEST LOGRANK
		/COMPARE OVERALL POOLED.
		Kaplan-Meier
		Notes
		Output Created		05-Jun-2013 15:42:20
		Comments
		Input	Data	Z:\project\plink angiogenesis SNP\MMP1-16 data- June 4, 2013.sav
			Active Dataset	DataSet1
			Filter	<none>
			Weight	<none>
			Split File	<none>
			N of Rows in Working Data File	505
		Missing Value Handling	Definition of Missing	User-defined missing values are treated as missing.
			Cases Used	Statistics are based on all cases with valid data for all variables in the analysis.
		Syntax		KM DFS_time BY MMP2_rs865094_A_G /STATUS=DFS_status(1) /PRINT MEAN /PLOT SURVIVAL /TEST LOGRANK /COMPARE OVERALL POOLED.
		Resources	Processor Time	00 00:00:00.234
			Elapsed Time	00 00:00:00.249
		[DataSet1] Z:\project\plink angiogenesis SNP\MMP1-16 data- June 4, 2013.sav
		Case Processing Summary
		MMP2_rs865094_A_G	Total N	N of Events	Censored
					N	Percent
		.00	378	147	231	0.611111
		1.00	110	45	65	0.590909
		2.00	15	7	8	0.533333
		Overall	503	199	304	0.604374
		Means and Medians for Survival Time
		MMP2_rs865094_A_G	Meana				Median
			Estimate	Std. Error	95% Confidence Interval		Estimate	Std. Error	95% Confidence Interval
					Lower Bound	Upper Bound			Lower Bound	Upper Bound
		.00	7.59598	0.214823	7.17493	8.01703	10.0658	0.840187	8.41899	11.7125
		1.00	7.28522	0.356921	6.58565	7.98478	8.85753	.	.	.
		2.00	6.50091	0.6981	5.13264	7.86919	.	.	.	.
		Overall	7.56957	0.185712	7.20557	7.93357	9.39178	0.504066	8.40381	10.3798
		a. Estimation is limited to the largest survival time if it is censored.
		Overall Comparisons
			Chi-Square	df	Sig.
		Log Rank (Mantel-Cox)	0.256961	2	0.879431
		Test of equality of survival distributions for the different levels of MMP2_rs865094_A_G.
MMP2_rs865094_A_G	recessive
		KM DFS_time BY MMP2_rs17301608_C_T
		/STATUS=DFS_status(1)
		/PRINT MEAN
		/PLOT SURVIVAL
		/TEST LOGRANK
		/COMPARE OVERALL POOLED.
		Kaplan-Meier
		Notes
		Output Created		05-Jun-2013 15:44:08
		Comments
		Input	Data	Z:\project\plink angiogenesis SNP\MMP1-16 data- June 4, 2013.sav
			Active Dataset	DataSet1
			Filter	<none>
			Weight	<none>
			Split File	<none>
			N of Rows in Working Data File	505
		Missing Value Handling	Definition of Missing	User-defined missing values are treated as missing.
			Cases Used	Statistics are based on all cases with valid data for all variables in the analysis.
		Syntax		KM DFS_time BY MMP2_rs17301608_C_T /STATUS=DFS_status(1) /PRINT MEAN /PLOT SURVIVAL /TEST LOGRANK /COMPARE OVERALL POOLED.
		Resources	Processor Time	00 00:00:00.234
			Elapsed Time	00 00:00:00.234
		[DataSet1] Z:\project\plink angiogenesis SNP\MMP1-16 data- June 4, 2013.sav
		Case Processing Summary
		MMP2_rs17301608_C_T	Total N	N of Events	Censored
					N	Percent
		.00	213	83	130	0.610329
		1.00	225	90	135	0.6
		2.00	65	26	39	0.6
		Overall	503	199	304	0.604374
		Means and Medians for Survival Time
		MMP2_rs17301608_C_T	Meana				Median
			Estimate	Std. Error	95% Confidence Interval		Estimate	Std. Error	95% Confidence Interval
					Lower Bound	Upper Bound			Lower Bound	Upper Bound
		.00	7.54144	0.293754	6.96568	8.11719	10.0658	1.26364	7.58902	12.5425
		1.00	7.33623	0.249543	6.84713	7.82533	9.33699	.	.	.
		2.00	7.24044	0.469257	6.3207	8.16019	.	.	.	.
		Overall	7.56957	0.185712	7.20557	7.93357	9.39178	0.504066	8.40381	10.3798
		a. Estimation is limited to the largest survival time if it is censored.
		Overall Comparisons
			Chi-Square	df	Sig.
		Log Rank (Mantel-Cox)	0.0577402	2	0.971543
		Test of equality of survival distributions for the different levels of MMP2_rs17301608_C_T.
MMP2_rs17301608_C_T	recessive
		KM DFS_time BY MMP2_rs1132896_G_C
		/STATUS=DFS_status(1)
		/PRINT MEAN
		/PLOT SURVIVAL
		/TEST LOGRANK
		/COMPARE OVERALL POOLED.
		Kaplan-Meier
		Notes
		Output Created		05-Jun-2013 15:44:19
		Comments
		Input	Data	Z:\project\plink angiogenesis SNP\MMP1-16 data- June 4, 2013.sav
			Active Dataset	DataSet1
			Filter	<none>
			Weight	<none>
			Split File	<none>
			N of Rows in Working Data File	505
		Missing Value Handling	Definition of Missing	User-defined missing values are treated as missing.
			Cases Used	Statistics are based on all cases with valid data for all variables in the analysis.
		Syntax		KM DFS_time BY MMP2_rs1132896_G_C /STATUS=DFS_status(1) /PRINT MEAN /PLOT SURVIVAL /TEST LOGRANK /COMPARE OVERALL POOLED.
		Resources	Processor Time	00 00:00:00.234
			Elapsed Time	00 00:00:00.235
		[DataSet1] Z:\project\plink angiogenesis SNP\MMP1-16 data- June 4, 2013.sav
		Case Processing Summary
		MMP2_rs1132896_G_C	Total N	N of Events	Censored
					N	Percent
		.00	218	86	132	0.605505
		1.00	223	90	133	0.596413
		2.00	61	23	38	0.622951
		Overall	502	199	303	0.603586
		Means and Medians for Survival Time
		MMP2_rs1132896_G_C	Meana				Median
			Estimate	Std. Error	95% Confidence Interval		Estimate	Std. Error	95% Confidence Interval
					Lower Bound	Upper Bound			Lower Bound	Upper Bound
		.00	7.50606	0.291211	6.93529	8.07683	10.0658	1.2625	7.59125	12.5403
		1.00	7.301	0.25137	6.80831	7.79369	9.33699	0.595333	8.17013	10.5038
		2.00	7.44483	0.475268	6.51331	8.37635	.	.	.	.
		Overall	7.56468	0.185872	7.20037	7.92899	9.39178	0.504243	8.40347	10.3801
		a. Estimation is limited to the largest survival time if it is censored.
		Overall Comparisons
			Chi-Square	df	Sig.
		Log Rank (Mantel-Cox)	0.0504227	2	0.975104
		Test of equality of survival distributions for the different levels of MMP2_rs1132896_G_C.
MMP2_rs1132896_G_C	exclude
		KM DFS_time BY MMP2_rs1053605_C_T
		/STATUS=DFS_status(1)
		/PRINT MEAN
		/PLOT SURVIVAL
		/TEST LOGRANK
		/COMPARE OVERALL POOLED.
		Kaplan-Meier
		Notes
		Output Created		05-Jun-2013 15:44:34
		Comments
		Input	Data	Z:\project\plink angiogenesis SNP\MMP1-16 data- June 4, 2013.sav
			Active Dataset	DataSet1
			Filter	<none>
			Weight	<none>
			Split File	<none>
			N of Rows in Working Data File	505
		Missing Value Handling	Definition of Missing	User-defined missing values are treated as missing.
			Cases Used	Statistics are based on all cases with valid data for all variables in the analysis.
		Syntax		KM DFS_time BY MMP2_rs1053605_C_T /STATUS=DFS_status(1) /PRINT MEAN /PLOT SURVIVAL /TEST LOGRANK /COMPARE OVERALL POOLED.
		Resources	Processor Time	00 00:00:00.218
			Elapsed Time	00 00:00:00.234
		[DataSet1] Z:\project\plink angiogenesis SNP\MMP1-16 data- June 4, 2013.sav
		Warnings
		No statistics are computed because all cases are censored.
		Case Processing Summary
		MMP2_rs1053605_C_T	Total N	N of Events	Censored
					N	Percent
		.00	435	172	263	0.604598
		1.00	66	27	39	0.590909
		2.00	2	0	2	1
		Overall	503	199	304	0.604374
		Overall Comparisons
			Chi-Square	df	Sig.
		Log Rank (Mantel-Cox)	1.02681	2	0.598453
		Test of equality of survival distributions for the different levels of MMP2_rs1053605_C_T.
MMP2_rs1053605_C_T	dominant
		KM DFS_time BY MMP2_rs866770_A_G
		/STATUS=DFS_status(1)
		/PRINT MEAN
		/PLOT SURVIVAL
		/TEST LOGRANK
		/COMPARE OVERALL POOLED.
		Kaplan-Meier
		Notes
		Output Created		05-Jun-2013 15:44:45
		Comments
		Input	Data	Z:\project\plink angiogenesis SNP\MMP1-16 data- June 4, 2013.sav
			Active Dataset	DataSet1
			Filter	<none>
			Weight	<none>
			Split File	<none>
			N of Rows in Working Data File	505
		Missing Value Handling	Definition of Missing	User-defined missing values are treated as missing.
			Cases Used	Statistics are based on all cases with valid data for all variables in the analysis.
		Syntax		KM DFS_time BY MMP2_rs866770_A_G /STATUS=DFS_status(1) /PRINT MEAN /PLOT SURVIVAL /TEST LOGRANK /COMPARE OVERALL POOLED.
		Resources	Processor Time	00 00:00:00.234
			Elapsed Time	00 00:00:00.264
		[DataSet1] Z:\project\plink angiogenesis SNP\MMP1-16 data- June 4, 2013.sav
		Case Processing Summary
		MMP2_rs866770_A_G	Total N	N of Events	Censored
					N	Percent
		.00	383	151	232	0.605744
		1.00	108	43	65	0.601852
		2.00	12	5	7	0.583333
		Overall	503	199	304	0.604374
		Means and Medians for Survival Time
		MMP2_rs866770_A_G	Meana				Median
			Estimate	Std. Error	95% Confidence Interval		Estimate	Std. Error	95% Confidence Interval
					Lower Bound	Upper Bound			Lower Bound	Upper Bound
		.00	7.54528	0.214339	7.12518	7.96539	9.39178	0.590539	8.23433	10.5492
		1.00	7.40516	0.353458	6.71238	8.09794	8.85753	.	.	.
		2.00	6.79722	0.761174	5.30532	8.28912	.	.	.	.
		Overall	7.56957	0.185712	7.20557	7.93357	9.39178	0.504066	8.40381	10.3798
		a. Estimation is limited to the largest survival time if it is censored.
		Overall Comparisons
			Chi-Square	df	Sig.
		Log Rank (Mantel-Cox)	0.0307661	2	0.984735
		Test of equality of survival distributions for the different levels of MMP2_rs866770_A_G.
MMP2_rs866770_A_G	recessive
		KM DFS_time BY MMP2_rs9302671_G_T
		/STATUS=DFS_status(1)
		/PRINT MEAN
		/PLOT SURVIVAL
		/TEST LOGRANK
		/COMPARE OVERALL POOLED.
		Kaplan-Meier
		Notes
		Output Created		05-Jun-2013 15:44:59
		Comments
		Input	Data	Z:\project\plink angiogenesis SNP\MMP1-16 data- June 4, 2013.sav
			Active Dataset	DataSet1
			Filter	<none>
			Weight	<none>
			Split File	<none>
			N of Rows in Working Data File	505
		Missing Value Handling	Definition of Missing	User-defined missing values are treated as missing.
			Cases Used	Statistics are based on all cases with valid data for all variables in the analysis.
		Syntax		KM DFS_time BY MMP2_rs9302671_G_T /STATUS=DFS_status(1) /PRINT MEAN /PLOT SURVIVAL /TEST LOGRANK /COMPARE OVERALL POOLED.
		Resources	Processor Time	00 00:00:00.234
			Elapsed Time	00 00:00:00.281
		[DataSet1] Z:\project\plink angiogenesis SNP\MMP1-16 data- June 4, 2013.sav
		Case Processing Summary
		MMP2_rs9302671_G_T	Total N	N of Events	Censored
					N	Percent
		.00	217	86	131	0.603687
		1.00	224	90	134	0.598214
		2.00	62	23	39	0.629032
		Overall	503	199	304	0.604374
		Means and Medians for Survival Time
		MMP2_rs9302671_G_T	Meana				Median
			Estimate	Std. Error	95% Confidence Interval		Estimate	Std. Error	95% Confidence Interval
					Lower Bound	Upper Bound			Lower Bound	Upper Bound
		.00	7.49071	0.291825	6.91873	8.06269	10.0658	1.26321	7.58985	12.5417
		1.00	7.31665	0.250551	6.82557	7.80773	9.33699	.	.	.
		2.00	7.48587	0.470185	6.56431	8.40744	.	.	.	.
		Overall	7.56957	0.185712	7.20557	7.93357	9.39178	0.504066	8.40381	10.3798
		a. Estimation is limited to the largest survival time if it is censored.
		Overall Comparisons
			Chi-Square	df	Sig.
		Log Rank (Mantel-Cox)	0.0947812	2	0.953715
		Test of equality of survival distributions for the different levels of MMP2_rs9302671_G_T.
MMP2_rs9302671_G_T	exclude
		KM DFS_time BY MMP2_rs2241145_G_C
		/STATUS=DFS_status(1)
		/PRINT MEAN
		/PLOT SURVIVAL
		/TEST LOGRANK
		/COMPARE OVERALL POOLED.
		Kaplan-Meier
		Notes
		Output Created		05-Jun-2013 15:45:10
		Comments
		Input	Data	Z:\project\plink angiogenesis SNP\MMP1-16 data- June 4, 2013.sav
			Active Dataset	DataSet1
			Filter	<none>
			Weight	<none>
			Split File	<none>
			N of Rows in Working Data File	505
		Missing Value Handling	Definition of Missing	User-defined missing values are treated as missing.
			Cases Used	Statistics are based on all cases with valid data for all variables in the analysis.
		Syntax		KM DFS_time BY MMP2_rs2241145_G_C /STATUS=DFS_status(1) /PRINT MEAN /PLOT SURVIVAL /TEST LOGRANK /COMPARE OVERALL POOLED.
		Resources	Processor Time	00 00:00:00.235
			Elapsed Time	00 00:00:00.234
		[DataSet1] Z:\project\plink angiogenesis SNP\MMP1-16 data- June 4, 2013.sav
		Case Processing Summary
		MMP2_rs2241145_G_C	Total N	N of Events	Censored
					N	Percent
		.00	165	68	97	0.587879
		1.00	244	90	154	0.631148
		2.00	85	36	49	0.576471
		Overall	494	194	300	0.607287
		Means and Medians for Survival Time
		MMP2_rs2241145_G_C	Meana				Median
			Estimate	Std. Error	95% Confidence Interval		Estimate	Std. Error	95% Confidence Interval
					Lower Bound	Upper Bound			Lower Bound	Upper Bound
		.00	7.33473	0.333091	6.68187	7.98759	8.72603	0.59877	7.55244	9.89962
		1.00	7.6763	0.250909	7.18452	8.16808	9.39178	.	.	.
		2.00	7.10956	0.418742	6.28883	7.9303	.	.	.	.
		Overall	7.5939	0.18705	7.22728	7.96051	9.39178	0.505261	8.40147	10.3821
		a. Estimation is limited to the largest survival time if it is censored.
		Overall Comparisons
			Chi-Square	df	Sig.
		Log Rank (Mantel-Cox)	1.48927	2	0.474907
		Test of equality of survival distributions for the different levels of MMP2_rs2241145_G_C.
MMP2_rs2241145_G_C	recessive, codominant
		KM DFS_time BY MMP2_rs243845_C_T
		/STATUS=DFS_status(1)
		/PRINT MEAN
		/PLOT SURVIVAL
		/TEST LOGRANK
		/COMPARE OVERALL POOLED.
		Kaplan-Meier
		Notes
		Output Created		05-Jun-2013 15:45:21
		Comments
		Input	Data	Z:\project\plink angiogenesis SNP\MMP1-16 data- June 4, 2013.sav
			Active Dataset	DataSet1
			Filter	<none>
			Weight	<none>
			Split File	<none>
			N of Rows in Working Data File	505
		Missing Value Handling	Definition of Missing	User-defined missing values are treated as missing.
			Cases Used	Statistics are based on all cases with valid data for all variables in the analysis.
		Syntax		KM DFS_time BY MMP2_rs243845_C_T /STATUS=DFS_status(1) /PRINT MEAN /PLOT SURVIVAL /TEST LOGRANK /COMPARE OVERALL POOLED.
		Resources	Processor Time	00 00:00:00.235
			Elapsed Time	00 00:00:00.312
		[DataSet1] Z:\project\plink angiogenesis SNP\MMP1-16 data- June 4, 2013.sav
		Case Processing Summary
		MMP2_rs243845_C_T	Total N	N of Events	Censored
					N	Percent
		.00	173	70	103	0.595376
		1.00	242	96	146	0.603306
		2.00	88	33	55	0.625
		Overall	503	199	304	0.604374
		Means and Medians for Survival Time
		MMP2_rs243845_C_T	Meana				Median
			Estimate	Std. Error	95% Confidence Interval		Estimate	Std. Error	95% Confidence Interval
					Lower Bound	Upper Bound			Lower Bound	Upper Bound
		.00	7.33158	0.285282	6.77243	7.89074	.	.	.	.
		1.00	7.45809	0.253575	6.96108	7.9551	9.33699	0.480293	8.39561	10.2784
		2.00	7.62085	0.450924	6.73703	8.50466	10.0658	2.23691	5.6814	14.4501
		Overall	7.56957	0.185712	7.20557	7.93357	9.39178	0.504066	8.40381	10.3798
		a. Estimation is limited to the largest survival time if it is censored.
		Overall Comparisons
			Chi-Square	df	Sig.
		Log Rank (Mantel-Cox)	0.136607	2	0.933977
		Test of equality of survival distributions for the different levels of MMP2_rs243845_C_T.
MMP2_rs243845_C_T	dominant
		KM DFS_time BY MMP2_rs2287074_G_A
		/STATUS=DFS_status(1)
		/PRINT MEAN
		/PLOT SURVIVAL
		/TEST LOGRANK
		/COMPARE OVERALL POOLED.
		Kaplan-Meier
		Notes
		Output Created		05-Jun-2013 15:45:33
		Comments
		Input	Data	Z:\project\plink angiogenesis SNP\MMP1-16 data- June 4, 2013.sav
			Active Dataset	DataSet1
			Filter	<none>
			Weight	<none>
			Split File	<none>
			N of Rows in Working Data File	505
		Missing Value Handling	Definition of Missing	User-defined missing values are treated as missing.
			Cases Used	Statistics are based on all cases with valid data for all variables in the analysis.
		Syntax		KM DFS_time BY MMP2_rs2287074_G_A /STATUS=DFS_status(1) /PRINT MEAN /PLOT SURVIVAL /TEST LOGRANK /COMPARE OVERALL POOLED.
		Resources	Processor Time	00 00:00:00.235
			Elapsed Time	00 00:00:00.249
		[DataSet1] Z:\project\plink angiogenesis SNP\MMP1-16 data- June 4, 2013.sav
		Case Processing Summary
		MMP2_rs2287074_G_A	Total N	N of Events	Censored
					N	Percent
		.00	158	63	95	0.601266
		1.00	240	94	146	0.608333
		2.00	105	42	63	0.6
		Overall	503	199	304	0.604374
		Means and Medians for Survival Time
		MMP2_rs2287074_G_A	Meana				Median
			Estimate	Std. Error	95% Confidence Interval		Estimate	Std. Error	95% Confidence Interval
					Lower Bound	Upper Bound			Lower Bound	Upper Bound
		.00	7.46611	0.341054	6.79764	8.13457	10.0658	1.42597	7.27086	12.8607
		1.00	7.50043	0.253995	7.0026	7.99825	9.33699	0.490652	8.37531	10.2987
		2.00	7.31662	0.370383	6.59067	8.04257	.	.	.	.
		Overall	7.56957	0.185712	7.20557	7.93357	9.39178	0.504066	8.40381	10.3798
		a. Estimation is limited to the largest survival time if it is censored.
		Overall Comparisons
			Chi-Square	df	Sig.
		Log Rank (Mantel-Cox)	0.162599	2	0.921918
		Test of equality of survival distributions for the different levels of MMP2_rs2287074_G_A.
MMP2_rs2287074_G_A	exclude
		KM DFS_time BY MMP2_rs243843_A_G
		/STATUS=DFS_status(1)
		/PRINT MEAN
		/PLOT SURVIVAL
		/TEST LOGRANK
		/COMPARE OVERALL POOLED.
		Kaplan-Meier
		Notes
		Output Created		05-Jun-2013 15:45:43
		Comments
		Input	Data	Z:\project\plink angiogenesis SNP\MMP1-16 data- June 4, 2013.sav
			Active Dataset	DataSet1
			Filter	<none>
			Weight	<none>
			Split File	<none>
			N of Rows in Working Data File	505
		Missing Value Handling	Definition of Missing	User-defined missing values are treated as missing.
			Cases Used	Statistics are based on all cases with valid data for all variables in the analysis.
		Syntax		KM DFS_time BY MMP2_rs243843_A_G /STATUS=DFS_status(1) /PRINT MEAN /PLOT SURVIVAL /TEST LOGRANK /COMPARE OVERALL POOLED.
		Resources	Processor Time	00 00:00:00.250
			Elapsed Time	00 00:00:00.249
		[DataSet1] Z:\project\plink angiogenesis SNP\MMP1-16 data- June 4, 2013.sav
		Case Processing Summary
		MMP2_rs243843_A_G	Total N	N of Events	Censored
					N	Percent
		.00	378	147	231	0.611111
		1.00	111	45	66	0.594595
		2.00	14	7	7	0.5
		Overall	503	199	304	0.604374
		Means and Medians for Survival Time
		MMP2_rs243843_A_G	Meana				Median
			Estimate	Std. Error	95% Confidence Interval		Estimate	Std. Error	95% Confidence Interval
					Lower Bound	Upper Bound			Lower Bound	Upper Bound
		.00	7.59598	0.214823	7.17493	8.01703	10.0658	0.840187	8.41899	11.7125
		1.00	7.30661	0.355288	6.61025	8.00298	8.85753	.	.	.
		2.00	6.35245	0.723579	4.93423	7.77066	5.93699	.	.	.
		Overall	7.56957	0.185712	7.20557	7.93357	9.39178	0.504066	8.40381	10.3798
		a. Estimation is limited to the largest survival time if it is censored.
		Overall Comparisons
			Chi-Square	df	Sig.
		Log Rank (Mantel-Cox)	0.462935	2	0.793368
		Test of equality of survival distributions for the different levels of MMP2_rs243843_A_G.
MMP2_rs243843_A_G	recessive
		KM DFS_time BY MMP2_rs243842_T_C
		/STATUS=DFS_status(1)
		/PRINT MEAN
		/PLOT SURVIVAL
		/TEST LOGRANK
		/COMPARE OVERALL POOLED.
		Kaplan-Meier
		Notes
		Output Created		05-Jun-2013 15:45:54
		Comments
		Input	Data	Z:\project\plink angiogenesis SNP\MMP1-16 data- June 4, 2013.sav
			Active Dataset	DataSet1
			Filter	<none>
			Weight	<none>
			Split File	<none>
			N of Rows in Working Data File	505
		Missing Value Handling	Definition of Missing	User-defined missing values are treated as missing.
			Cases Used	Statistics are based on all cases with valid data for all variables in the analysis.
		Syntax		KM DFS_time BY MMP2_rs243842_T_C /STATUS=DFS_status(1) /PRINT MEAN /PLOT SURVIVAL /TEST LOGRANK /COMPARE OVERALL POOLED.
		Resources	Processor Time	00 00:00:00.281
			Elapsed Time	00 00:00:00.266
		[DataSet1] Z:\project\plink angiogenesis SNP\MMP1-16 data- June 4, 2013.sav
		Case Processing Summary
		MMP2_rs243842_T_C	Total N	N of Events	Censored
					N	Percent
		.00	174	71	103	0.591954
		1.00	241	95	146	0.605809
		2.00	88	33	55	0.625
		Overall	503	199	304	0.604374
		Means and Medians for Survival Time
		MMP2_rs243842_T_C	Meana				Median
			Estimate	Std. Error	95% Confidence Interval		Estimate	Std. Error	95% Confidence Interval
					Lower Bound	Upper Bound			Lower Bound	Upper Bound
		.00	7.30351	0.285013	6.74488	7.86213	.	.	.	.
		1.00	7.47886	0.253779	6.98145	7.97626	9.33699	0.480064	8.39606	10.2779
		2.00	7.62085	0.450924	6.73703	8.50466	10.0658	2.23691	5.6814	14.4501
		Overall	7.56957	0.185712	7.20557	7.93357	9.39178	0.504066	8.40381	10.3798
		a. Estimation is limited to the largest survival time if it is censored.
		Overall Comparisons
			Chi-Square	df	Sig.
		Log Rank (Mantel-Cox)	0.230018	2	0.891358
		Test of equality of survival distributions for the different levels of MMP2_rs243842_T_C.
MMP2_rs243842_T_C	dominant
		KM DFS_time BY MMP2_rs183112_G_A
		/STATUS=DFS_status(1)
		/PRINT MEAN
		/PLOT SURVIVAL
		/TEST LOGRANK
		/COMPARE OVERALL POOLED.
		Kaplan-Meier
		Notes
		Output Created		05-Jun-2013 15:46:05
		Comments
		Input	Data	Z:\project\plink angiogenesis SNP\MMP1-16 data- June 4, 2013.sav
			Active Dataset	DataSet1
			Filter	<none>
			Weight	<none>
			Split File	<none>
			N of Rows in Working Data File	505
		Missing Value Handling	Definition of Missing	User-defined missing values are treated as missing.
			Cases Used	Statistics are based on all cases with valid data for all variables in the analysis.
		Syntax		KM DFS_time BY MMP2_rs183112_G_A /STATUS=DFS_status(1) /PRINT MEAN /PLOT SURVIVAL /TEST LOGRANK /COMPARE OVERALL POOLED.
		Resources	Processor Time	00 00:00:00.219
			Elapsed Time	00 00:00:00.312
		[DataSet1] Z:\project\plink angiogenesis SNP\MMP1-16 data- June 4, 2013.sav
		Case Processing Summary
		MMP2_rs183112_G_A	Total N	N of Events	Censored
					N	Percent
		.00	383	151	232	0.605744
		1.00	109	43	66	0.605505
		2.00	11	5	6	0.545455
		Overall	503	199	304	0.604374
		Means and Medians for Survival Time
		MMP2_rs183112_G_A	Meana				Median
			Estimate	Std. Error	95% Confidence Interval		Estimate	Std. Error	95% Confidence Interval
					Lower Bound	Upper Bound			Lower Bound	Upper Bound
		.00	7.54528	0.214339	7.12518	7.96539	9.39178	0.590539	8.23433	10.5492
		1.00	7.42579	0.35182	6.73622	8.11535	8.85753	.	.	.
		2.00	6.64063	0.799831	5.07296	8.2083	.	.	.	.
		Overall	7.56957	0.185712	7.20557	7.93357	9.39178	0.504066	8.40381	10.3798
		a. Estimation is limited to the largest survival time if it is censored.
		Overall Comparisons
			Chi-Square	df	Sig.
		Log Rank (Mantel-Cox)	0.115384	2	0.943941
		Test of equality of survival distributions for the different levels of MMP2_rs183112_G_A.
MMP2_rs183112_G_A	recessive
		KM DFS_time BY MMP2_rs1992116_C_T
		/STATUS=DFS_status(1)
		/PRINT MEAN
		/PLOT SURVIVAL
		/TEST LOGRANK
		/COMPARE OVERALL POOLED.
		Kaplan-Meier
		Notes
		Output Created		05-Jun-2013 15:46:16
		Comments
		Input	Data	Z:\project\plink angiogenesis SNP\MMP1-16 data- June 4, 2013.sav
			Active Dataset	DataSet1
			Filter	<none>
			Weight	<none>
			Split File	<none>
			N of Rows in Working Data File	505
		Missing Value Handling	Definition of Missing	User-defined missing values are treated as missing.
			Cases Used	Statistics are based on all cases with valid data for all variables in the analysis.
		Syntax		KM DFS_time BY MMP2_rs1992116_C_T /STATUS=DFS_status(1) /PRINT MEAN /PLOT SURVIVAL /TEST LOGRANK /COMPARE OVERALL POOLED.
		Resources	Processor Time	00 00:00:00.266
			Elapsed Time	00 00:00:00.250
		[DataSet1] Z:\project\plink angiogenesis SNP\MMP1-16 data- June 4, 2013.sav
		Case Processing Summary
		MMP2_rs1992116_C_T	Total N	N of Events	Censored
					N	Percent
		.00	158	63	95	0.601266
		1.00	240	94	146	0.608333
		2.00	105	42	63	0.6
		Overall	503	199	304	0.604374
		Means and Medians for Survival Time
		MMP2_rs1992116_C_T	Meana				Median
			Estimate	Std. Error	95% Confidence Interval		Estimate	Std. Error	95% Confidence Interval
					Lower Bound	Upper Bound			Lower Bound	Upper Bound
		.00	7.46611	0.341054	6.79764	8.13457	10.0658	1.42597	7.27086	12.8607
		1.00	7.50043	0.253995	7.0026	7.99825	9.33699	0.490652	8.37531	10.2987
		2.00	7.31662	0.370383	6.59067	8.04257	.	.	.	.
		Overall	7.56957	0.185712	7.20557	7.93357	9.39178	0.504066	8.40381	10.3798
		a. Estimation is limited to the largest survival time if it is censored.
		Overall Comparisons
			Chi-Square	df	Sig.
		Log Rank (Mantel-Cox)	0.162599	2	0.921918
		Test of equality of survival distributions for the different levels of MMP2_rs1992116_C_T.
MMP2_rs1992116_C_T	exclude
		KM DFS_time BY MMP2_rs2287076_T_C
		/STATUS=DFS_status(1)
		/PRINT MEAN
		/PLOT SURVIVAL
		/TEST LOGRANK
		/COMPARE OVERALL POOLED.
		Kaplan-Meier
		Notes
		Output Created		05-Jun-2013 15:46:26
		Comments
		Input	Data	Z:\project\plink angiogenesis SNP\MMP1-16 data- June 4, 2013.sav
			Active Dataset	DataSet1
			Filter	<none>
			Weight	<none>
			Split File	<none>
			N of Rows in Working Data File	505
		Missing Value Handling	Definition of Missing	User-defined missing values are treated as missing.
			Cases Used	Statistics are based on all cases with valid data for all variables in the analysis.
		Syntax		KM DFS_time BY MMP2_rs2287076_T_C /STATUS=DFS_status(1) /PRINT MEAN /PLOT SURVIVAL /TEST LOGRANK /COMPARE OVERALL POOLED.
		Resources	Processor Time	00 00:00:00.250
			Elapsed Time	00 00:00:00.264
		[DataSet1] Z:\project\plink angiogenesis SNP\MMP1-16 data- June 4, 2013.sav
		Case Processing Summary
		MMP2_rs2287076_T_C	Total N	N of Events	Censored
					N	Percent
		.00	159	65	94	0.591195
		1.00	239	92	147	0.615063
		2.00	105	42	63	0.6
		Overall	503	199	304	0.604374
		Means and Medians for Survival Time
		MMP2_rs2287076_T_C	Meana				Median
			Estimate	Std. Error	95% Confidence Interval		Estimate	Std. Error	95% Confidence Interval
					Lower Bound	Upper Bound			Lower Bound	Upper Bound
		.00	7.39222	0.339843	6.72613	8.05831	10.0658	1.42718	7.26849	12.863
		1.00	7.55052	0.254111	7.05246	8.04857	9.33699	0.487082	8.38231	10.2917
		2.00	7.31662	0.370383	6.59067	8.04257	.	.	.	.
		Overall	7.56957	0.185712	7.20557	7.93357	9.39178	0.504066	8.40381	10.3798
		a. Estimation is limited to the largest survival time if it is censored.
		Overall Comparisons
			Chi-Square	df	Sig.
		Log Rank (Mantel-Cox)	0.454493	2	0.796724
		Test of equality of survival distributions for the different levels of MMP2_rs2287076_T_C.
MMP2_rs2287076_T_C	exclude
		KM DFS_time BY MMP2_rs11639960_A_G
		/STATUS=DFS_status(1)
		/PRINT MEAN
		/PLOT SURVIVAL
		/TEST LOGRANK
		/COMPARE OVERALL POOLED.
		Kaplan-Meier
		Notes
		Output Created		05-Jun-2013 15:46:36
		Comments
		Input	Data	Z:\project\plink angiogenesis SNP\MMP1-16 data- June 4, 2013.sav
			Active Dataset	DataSet1
			Filter	<none>
			Weight	<none>
			Split File	<none>
			N of Rows in Working Data File	505
		Missing Value Handling	Definition of Missing	User-defined missing values are treated as missing.
			Cases Used	Statistics are based on all cases with valid data for all variables in the analysis.
		Syntax		KM DFS_time BY MMP2_rs11639960_A_G /STATUS=DFS_status(1) /PRINT MEAN /PLOT SURVIVAL /TEST LOGRANK /COMPARE OVERALL POOLED.
		Resources	Processor Time	00 00:00:00.219
			Elapsed Time	00 00:00:00.233
		[DataSet1] Z:\project\plink angiogenesis SNP\MMP1-16 data- June 4, 2013.sav
		Case Processing Summary
		MMP2_rs11639960_A_G	Total N	N of Events	Censored
					N	Percent
		.00	219	85	134	0.611872
		1.00	220	89	131	0.595455
		2.00	64	25	39	0.609375
		Overall	503	199	304	0.604374
		Means and Medians for Survival Time
		MMP2_rs11639960_A_G	Meana				Median
			Estimate	Std. Error	95% Confidence Interval		Estimate	Std. Error	95% Confidence Interval
					Lower Bound	Upper Bound			Lower Bound	Upper Bound
		.00	7.62676	0.281285	7.07545	8.17808	10.0658	0.945677	8.21223	11.9193
		1.00	7.2468	0.257108	6.74287	7.75073	8.85753	.	.	.
		2.00	7.36284	0.46765	6.44625	8.27943	.	.	.	.
		Overall	7.56957	0.185712	7.20557	7.93357	9.39178	0.504066	8.40381	10.3798
		a. Estimation is limited to the largest survival time if it is censored.
		Overall Comparisons
			Chi-Square	df	Sig.
		Log Rank (Mantel-Cox)	0.147783	2	0.928773
		Test of equality of survival distributions for the different levels of MMP2_rs11639960_A_G.
MMP2_rs11639960_A_G	exclude
		KM DFS_time BY MMP2_rs243836_G_A
		/STATUS=DFS_status(1)
		/PRINT MEAN
		/PLOT SURVIVAL
		/TEST LOGRANK
		/COMPARE OVERALL POOLED.
		Kaplan-Meier
		Notes
		Output Created		05-Jun-2013 15:46:50
		Comments
		Input	Data	Z:\project\plink angiogenesis SNP\MMP1-16 data- June 4, 2013.sav
			Active Dataset	DataSet1
			Filter	<none>
			Weight	<none>
			Split File	<none>
			N of Rows in Working Data File	505
		Missing Value Handling	Definition of Missing	User-defined missing values are treated as missing.
			Cases Used	Statistics are based on all cases with valid data for all variables in the analysis.
		Syntax		KM DFS_time BY MMP2_rs243836_G_A /STATUS=DFS_status(1) /PRINT MEAN /PLOT SURVIVAL /TEST LOGRANK /COMPARE OVERALL POOLED.
		Resources	Processor Time	00 00:00:00.235
			Elapsed Time	00 00:00:00.235
		[DataSet1] Z:\project\plink angiogenesis SNP\MMP1-16 data- June 4, 2013.sav
		Case Processing Summary
		MMP2_rs243836_G_A	Total N	N of Events	Censored
					N	Percent
		.00	129	49	80	0.620155
		1.00	255	98	157	0.615686
		2.00	118	52	66	0.559322
		Overall	502	199	303	0.603586
		Means and Medians for Survival Time
		MMP2_rs243836_G_A	Meana				Median
			Estimate	Std. Error	95% Confidence Interval		Estimate	Std. Error	95% Confidence Interval
					Lower Bound	Upper Bound			Lower Bound	Upper Bound
		.00	7.67395	0.339658	7.00822	8.33968	.	.	.	.
		1.00	7.57999	0.261538	7.06737	8.0926	9.39178	0.51069	8.39083	10.3927
		2.00	6.98464	0.337569	6.32301	7.64628	8.70137	.	.	.
		Overall	7.56335	0.185896	7.19899	7.9277	9.39178	0.504445	8.40307	10.3805
		a. Estimation is limited to the largest survival time if it is censored.
		Overall Comparisons
			Chi-Square	df	Sig.
		Log Rank (Mantel-Cox)	1.01555	2	0.601832
		Test of equality of survival distributions for the different levels of MMP2_rs243836_G_A.
MMP2_rs243836_G_A	recessive
		KM DFS_time BY MMP2_rs243835_C_T
		/STATUS=DFS_status(1)
		/PRINT MEAN
		/PLOT SURVIVAL
		/TEST LOGRANK
		/COMPARE OVERALL POOLED.
		Kaplan-Meier
		Notes
		Output Created		05-Jun-2013 15:47:02
		Comments
		Input	Data	Z:\project\plink angiogenesis SNP\MMP1-16 data- June 4, 2013.sav
			Active Dataset	DataSet1
			Filter	<none>
			Weight	<none>
			Split File	<none>
			N of Rows in Working Data File	505
		Missing Value Handling	Definition of Missing	User-defined missing values are treated as missing.
			Cases Used	Statistics are based on all cases with valid data for all variables in the analysis.
		Syntax		KM DFS_time BY MMP2_rs243835_C_T /STATUS=DFS_status(1) /PRINT MEAN /PLOT SURVIVAL /TEST LOGRANK /COMPARE OVERALL POOLED.
		Resources	Processor Time	00 00:00:00.235
			Elapsed Time	00 00:00:00.281
		[DataSet1] Z:\project\plink angiogenesis SNP\MMP1-16 data- June 4, 2013.sav
		Case Processing Summary
		MMP2_rs243835_C_T	Total N	N of Events	Censored
					N	Percent
		.00	138	54	84	0.608696
		1.00	254	96	158	0.622047
		2.00	111	49	62	0.558559
		Overall	503	199	304	0.604374
		Means and Medians for Survival Time
		MMP2_rs243835_C_T	Meana				Median
			Estimate	Std. Error	95% Confidence Interval		Estimate	Std. Error	95% Confidence Interval
					Lower Bound	Upper Bound			Lower Bound	Upper Bound
		.00	7.53858	0.334543	6.88288	8.19429	.	.	.	.
		1.00	7.42491	0.236054	6.96224	7.88758	9.39178	0.485649	8.43991	10.3437
		2.00	7.33541	0.390827	6.56939	8.10143	8.70137	.	.	.
		Overall	7.56957	0.185712	7.20557	7.93357	9.39178	0.504066	8.40381	10.3798
		a. Estimation is limited to the largest survival time if it is censored.
		Overall Comparisons
			Chi-Square	df	Sig.
		Log Rank (Mantel-Cox)	1.08527	2	0.581214
		Test of equality of survival distributions for the different levels of MMP2_rs243835_C_T.
MMP2_rs243835_C_T	codominant
		KM DFS_time BY MMP2_rs243834_A_G
		/STATUS=DFS_status(1)
		/PRINT MEAN
		/PLOT SURVIVAL
		/TEST LOGRANK
		/COMPARE OVERALL POOLED.
		Kaplan-Meier
		Notes
		Output Created		05-Jun-2013 15:48:53
		Comments
		Input	Data	Z:\project\plink angiogenesis SNP\MMP1-16 data- June 4, 2013.sav
			Active Dataset	DataSet1
			Filter	<none>
			Weight	<none>
			Split File	<none>
			N of Rows in Working Data File	505
		Missing Value Handling	Definition of Missing	User-defined missing values are treated as missing.
			Cases Used	Statistics are based on all cases with valid data for all variables in the analysis.
		Syntax		KM DFS_time BY MMP2_rs243834_A_G /STATUS=DFS_status(1) /PRINT MEAN /PLOT SURVIVAL /TEST LOGRANK /COMPARE OVERALL POOLED.
		Resources	Processor Time	00 00:00:00.235
			Elapsed Time	00 00:00:00.234
		[DataSet1] Z:\project\plink angiogenesis SNP\MMP1-16 data- June 4, 2013.sav
		Case Processing Summary
		MMP2_rs243834_A_G	Total N	N of Events	Censored
					N	Percent
		.00	138	54	84	0.608696
		1.00	254	96	158	0.622047
		2.00	111	49	62	0.558559
		Overall	503	199	304	0.604374
		Means and Medians for Survival Time
		MMP2_rs243834_A_G	Meana				Median
			Estimate	Std. Error	95% Confidence Interval		Estimate	Std. Error	95% Confidence Interval
					Lower Bound	Upper Bound			Lower Bound	Upper Bound
		.00	7.53858	0.334543	6.88288	8.19429	.	.	.	.
		1.00	7.42491	0.236054	6.96224	7.88758	9.39178	0.485649	8.43991	10.3437
		2.00	7.33541	0.390827	6.56939	8.10143	8.70137	.	.	.
		Overall	7.56957	0.185712	7.20557	7.93357	9.39178	0.504066	8.40381	10.3798
		a. Estimation is limited to the largest survival time if it is censored.
		Overall Comparisons
			Chi-Square	df	Sig.
		Log Rank (Mantel-Cox)	1.08527	2	0.581214
		Test of equality of survival distributions for the different levels of MMP2_rs243834_A_G.
MMP2_rs243834_A_G	codominant
		KM DFS_time BY MMP2_rs10775332rs14070_C_T
		/STATUS=DFS_status(1)
		/PRINT MEAN
		/PLOT SURVIVAL
		/TEST LOGRANK
		/COMPARE OVERALL POOLED.
		Kaplan-Meier
		Notes
		Output Created		05-Jun-2013 15:49:04
		Comments
		Input	Data	Z:\project\plink angiogenesis SNP\MMP1-16 data- June 4, 2013.sav
			Active Dataset	DataSet1
			Filter	<none>
			Weight	<none>
			Split File	<none>
			N of Rows in Working Data File	505
		Missing Value Handling	Definition of Missing	User-defined missing values are treated as missing.
			Cases Used	Statistics are based on all cases with valid data for all variables in the analysis.
		Syntax		KM DFS_time BY MMP2_rs10775332rs14070_C_T /STATUS=DFS_status(1) /PRINT MEAN /PLOT SURVIVAL /TEST LOGRANK /COMPARE OVERALL POOLED.
		Resources	Processor Time	00 00:00:00.235
			Elapsed Time	00 00:00:00.234
		[DataSet1] Z:\project\plink angiogenesis SNP\MMP1-16 data- June 4, 2013.sav
		Case Processing Summary
		MMP2_rs10775332rs14070_C_T	Total N	N of Events	Censored
					N	Percent
		.00	138	57	81	0.586957
		1.00	259	103	156	0.602317
		2.00	106	39	67	0.632075
		Overall	503	199	304	0.604374
		Means and Medians for Survival Time
		MMP2_rs10775332rs14070_C_T	Meana				Median
			Estimate	Std. Error	95% Confidence Interval		Estimate	Std. Error	95% Confidence Interval
					Lower Bound	Upper Bound			Lower Bound	Upper Bound
		.00	7.53965	0.35182	6.85009	8.22922	.	.	.	.
		1.00	7.43406	0.246564	6.95079	7.91732	9.39178	0.537873	8.33755	10.446
		2.00	7.51764	0.358149	6.81567	8.21961	.	.	.	.
		Overall	7.56957	0.185712	7.20557	7.93357	9.39178	0.504066	8.40381	10.3798
		a. Estimation is limited to the largest survival time if it is censored.
		Overall Comparisons
			Chi-Square	df	Sig.
		Log Rank (Mantel-Cox)	0.308414	2	0.857095
		Test of equality of survival distributions for the different levels of MMP2_rs10775332rs14070_C_T.
MMP2_rs10775332rs14070_C_T	exclude
		KM DFS_time BY MMP2_rs11541998_C_G
		/STATUS=DFS_status(1)
		/PRINT MEAN
		/PLOT SURVIVAL
		/TEST LOGRANK
		/COMPARE OVERALL POOLED.
		Kaplan-Meier
		Notes
		Output Created		05-Jun-2013 15:49:19
		Comments
		Input	Data	Z:\project\plink angiogenesis SNP\MMP1-16 data- June 4, 2013.sav
			Active Dataset	DataSet1
			Filter	<none>
			Weight	<none>
			Split File	<none>
			N of Rows in Working Data File	505
		Missing Value Handling	Definition of Missing	User-defined missing values are treated as missing.
			Cases Used	Statistics are based on all cases with valid data for all variables in the analysis.
		Syntax		KM DFS_time BY MMP2_rs11541998_C_G /STATUS=DFS_status(1) /PRINT MEAN /PLOT SURVIVAL /TEST LOGRANK /COMPARE OVERALL POOLED.
		Resources	Processor Time	00 00:00:00.235
			Elapsed Time	00 00:00:00.233
		[DataSet1] Z:\project\plink angiogenesis SNP\MMP1-16 data- June 4, 2013.sav
		Case Processing Summary
		MMP2_rs11541998_C_G	Total N	N of Events	Censored
					N	Percent
		.00	398	158	240	0.603015
		1.00	98	37	61	0.622449
		2.00	6	3	3	0.5
		Overall	502	198	304	0.605578
		Means and Medians for Survival Time
		MMP2_rs11541998_C_G	Meana				Median
			Estimate	Std. Error	95% Confidence Interval		Estimate	Std. Error	95% Confidence Interval
					Lower Bound	Upper Bound			Lower Bound	Upper Bound
		.00	7.55844	0.2096	7.14763	7.96926	9.33699	0.372407	8.60707	10.0669
		1.00	7.5179	0.412518	6.70936	8.32644	.	.	.	.
		2.00	6.06027	1.60465	2.91517	9.20538	3.11781	.	.	.
		Overall	7.58242	0.185637	7.21857	7.94626	9.39178	0.503927	8.40408	10.3795
		a. Estimation is limited to the largest survival time if it is censored.
		Overall Comparisons
			Chi-Square	df	Sig.
		Log Rank (Mantel-Cox)	0.393516	2	0.821389
		Test of equality of survival distributions for the different levels of MMP2_rs11541998_C_G.
MMP2_rs11541998_C_G	dominant
		KM DFS_time BY MMP2_rs7201_A_C
		/STATUS=DFS_status(1)
		/PRINT MEAN
		/PLOT SURVIVAL
		/TEST LOGRANK
		/COMPARE OVERALL POOLED.
		Kaplan-Meier
		Notes
		Output Created		05-Jun-2013 15:49:30
		Comments
		Input	Data	Z:\project\plink angiogenesis SNP\MMP1-16 data- June 4, 2013.sav
			Active Dataset	DataSet1
			Filter	<none>
			Weight	<none>
			Split File	<none>
			N of Rows in Working Data File	505
		Missing Value Handling	Definition of Missing	User-defined missing values are treated as missing.
			Cases Used	Statistics are based on all cases with valid data for all variables in the analysis.
		Syntax		KM DFS_time BY MMP2_rs7201_A_C /STATUS=DFS_status(1) /PRINT MEAN /PLOT SURVIVAL /TEST LOGRANK /COMPARE OVERALL POOLED.
		Resources	Processor Time	00 00:00:00.219
			Elapsed Time	00 00:00:00.233
		[DataSet1] Z:\project\plink angiogenesis SNP\MMP1-16 data- June 4, 2013.sav
		Case Processing Summary
		MMP2_rs7201_A_C	Total N	N of Events	Censored
					N	Percent
		.00	138	57	81	0.586957
		1.00	259	103	156	0.602317
		2.00	106	39	67	0.632075
		Overall	503	199	304	0.604374
		Means and Medians for Survival Time
		MMP2_rs7201_A_C	Meana				Median
			Estimate	Std. Error	95% Confidence Interval		Estimate	Std. Error	95% Confidence Interval
					Lower Bound	Upper Bound			Lower Bound	Upper Bound
		.00	7.53965	0.35182	6.85009	8.22922	.	.	.	.
		1.00	7.43406	0.246564	6.95079	7.91732	9.39178	0.537873	8.33755	10.446
		2.00	7.51764	0.358149	6.81567	8.21961	.	.	.	.
		Overall	7.56957	0.185712	7.20557	7.93357	9.39178	0.504066	8.40381	10.3798
		a. Estimation is limited to the largest survival time if it is censored.
		Overall Comparisons
			Chi-Square	df	Sig.
		Log Rank (Mantel-Cox)	0.308414	2	0.857095
		Test of equality of survival distributions for the different levels of MMP2_rs7201_A_C.
MMP2_rs7201_A_C	exclude
		KM DFS_time BY MMP3_rs566125_C_T
		/STATUS=DFS_status(1)
		/PRINT MEAN
		/PLOT SURVIVAL
		/TEST LOGRANK
		/COMPARE OVERALL POOLED.
		Kaplan-Meier
		Notes
		Output Created		05-Jun-2013 15:49:40
		Comments
		Input	Data	Z:\project\plink angiogenesis SNP\MMP1-16 data- June 4, 2013.sav
			Active Dataset	DataSet1
			Filter	<none>
			Weight	<none>
			Split File	<none>
			N of Rows in Working Data File	505
		Missing Value Handling	Definition of Missing	User-defined missing values are treated as missing.
			Cases Used	Statistics are based on all cases with valid data for all variables in the analysis.
		Syntax		KM DFS_time BY MMP3_rs566125_C_T /STATUS=DFS_status(1) /PRINT MEAN /PLOT SURVIVAL /TEST LOGRANK /COMPARE OVERALL POOLED.
		Resources	Processor Time	00 00:00:00.203
			Elapsed Time	00 00:00:00.281
		[DataSet1] Z:\project\plink angiogenesis SNP\MMP1-16 data- June 4, 2013.sav
		Case Processing Summary
		MMP3_rs566125_C_T	Total N	N of Events	Censored
					N	Percent
		.00	385	151	234	0.607792
		1.00	95	38	57	0.6
		2.00	14	5	9	0.642857
		Overall	494	194	300	0.607287
		Means and Medians for Survival Time
		MMP3_rs566125_C_T	Meana				Median
			Estimate	Std. Error	95% Confidence Interval		Estimate	Std. Error	95% Confidence Interval
					Lower Bound	Upper Bound			Lower Bound	Upper Bound
		.00	7.60289	0.210495	7.19032	8.01546	9.39178	0.536451	8.34034	10.4432
		1.00	7.39763	0.414698	6.58482	8.21043	.	.	.	.
		2.00	6.6681	0.809532	5.08142	8.25478	.	.	.	.
		Overall	7.59627	0.186842	7.23006	7.96248	9.39178	0.504648	8.40267	10.3809
		a. Estimation is limited to the largest survival time if it is censored.
		Overall Comparisons
			Chi-Square	df	Sig.
		Log Rank (Mantel-Cox)	0.115015	2	0.944115
		Test of equality of survival distributions for the different levels of MMP3_rs566125_C_T.
MMP3_rs566125_C_T	exclude
		KM DFS_time BY MMP3_rs3025066_A_G
		/STATUS=DFS_status(1)
		/PRINT MEAN
		/PLOT SURVIVAL
		/TEST LOGRANK
		/COMPARE OVERALL POOLED.
		Kaplan-Meier
		Notes
		Output Created		05-Jun-2013 15:49:49
		Comments
		Input	Data	Z:\project\plink angiogenesis SNP\MMP1-16 data- June 4, 2013.sav
			Active Dataset	DataSet1
			Filter	<none>
			Weight	<none>
			Split File	<none>
			N of Rows in Working Data File	505
		Missing Value Handling	Definition of Missing	User-defined missing values are treated as missing.
			Cases Used	Statistics are based on all cases with valid data for all variables in the analysis.
		Syntax		KM DFS_time BY MMP3_rs3025066_A_G /STATUS=DFS_status(1) /PRINT MEAN /PLOT SURVIVAL /TEST LOGRANK /COMPARE OVERALL POOLED.
		Resources	Processor Time	00 00:00:00.235
			Elapsed Time	00 00:00:00.265
		[DataSet1] Z:\project\plink angiogenesis SNP\MMP1-16 data- June 4, 2013.sav
		Case Processing Summary
		MMP3_rs3025066_A_G	Total N	N of Events	Censored
					N	Percent
		.00	437	177	260	0.594966
		1.00	64	21	43	0.671875
		2.00	2	1	1	0.5
		Overall	503	199	304	0.604374
		Means and Medians for Survival Time
		MMP3_rs3025066_A_G	Meana				Median
			Estimate	Std. Error	95% Confidence Interval		Estimate	Std. Error	95% Confidence Interval
					Lower Bound	Upper Bound			Lower Bound	Upper Bound
		.00	7.5103	0.199015	7.12023	7.90036	9.39178	0.612898	8.1905	10.5931
		1.00	7.66224	0.443429	6.79312	8.53136	.	.	.	.
		2.00	3.88219	1.1643	1.60015	6.16423	2.23562	.	.	.
		Overall	7.56957	0.185712	7.20557	7.93357	9.39178	0.504066	8.40381	10.3798
		a. Estimation is limited to the largest survival time if it is censored.
		Overall Comparisons
			Chi-Square	df	Sig.
		Log Rank (Mantel-Cox)	1.38549	2	0.500202
		Test of equality of survival distributions for the different levels of MMP3_rs3025066_A_G.
MMP3_rs3025066_A_G	dominant
		KM DFS_time BY MMP3_rs3020919_C_T
		/STATUS=DFS_status(1)
		/PRINT MEAN
		/PLOT SURVIVAL
		/TEST LOGRANK
		/COMPARE OVERALL POOLED.
		Kaplan-Meier
		Notes
		Output Created		05-Jun-2013 15:50:00
		Comments
		Input	Data	Z:\project\plink angiogenesis SNP\MMP1-16 data- June 4, 2013.sav
			Active Dataset	DataSet1
			Filter	<none>
			Weight	<none>
			Split File	<none>
			N of Rows in Working Data File	505
		Missing Value Handling	Definition of Missing	User-defined missing values are treated as missing.
			Cases Used	Statistics are based on all cases with valid data for all variables in the analysis.
		Syntax		KM DFS_time BY MMP3_rs3020919_C_T /STATUS=DFS_status(1) /PRINT MEAN /PLOT SURVIVAL /TEST LOGRANK /COMPARE OVERALL POOLED.
		Resources	Processor Time	00 00:00:00.235
			Elapsed Time	00 00:00:00.250
		[DataSet1] Z:\project\plink angiogenesis SNP\MMP1-16 data- June 4, 2013.sav
		Case Processing Summary
		MMP3_rs3020919_C_T	Total N	N of Events	Censored
					N	Percent
		.00	328	123	205	0.625
		1.00	148	68	80	0.540541
		2.00	27	8	19	0.703704
		Overall	503	199	304	0.604374
		Means and Medians for Survival Time
		MMP3_rs3020919_C_T	Meana				Median
			Estimate	Std. Error	95% Confidence Interval		Estimate	Std. Error	95% Confidence Interval
					Lower Bound	Upper Bound			Lower Bound	Upper Bound
		.00	7.71749	0.227952	7.2707	8.16427	10.0658	0.74754	8.60058	11.5309
		1.00	6.98434	0.333259	6.33116	7.63753	8.34247	1.08571	6.21446	10.4705
		2.00	8.29475	0.63612	7.04795	9.54154	.	.	.	.
		Overall	7.56957	0.185712	7.20557	7.93357	9.39178	0.504066	8.40381	10.3798
		a. Estimation is limited to the largest survival time if it is censored.
		Overall Comparisons
			Chi-Square	df	Sig.
		Log Rank (Mantel-Cox)	4.64461	2	0.0980472
		Test of equality of survival distributions for the different levels of MMP3_rs3020919_C_T.
MMP3_rs3020919_C_T	recessive, codominant
		KM DFS_time BY MMP3_rs679620_A_G
		/STATUS=DFS_status(1)
		/PRINT MEAN
		/PLOT SURVIVAL
		/TEST LOGRANK
		/COMPARE OVERALL POOLED.
		Kaplan-Meier
		Notes
		Output Created		05-Jun-2013 15:50:10
		Comments
		Input	Data	Z:\project\plink angiogenesis SNP\MMP1-16 data- June 4, 2013.sav
			Active Dataset	DataSet1
			Filter	<none>
			Weight	<none>
			Split File	<none>
			N of Rows in Working Data File	505
		Missing Value Handling	Definition of Missing	User-defined missing values are treated as missing.
			Cases Used	Statistics are based on all cases with valid data for all variables in the analysis.
		Syntax		KM DFS_time BY MMP3_rs679620_A_G /STATUS=DFS_status(1) /PRINT MEAN /PLOT SURVIVAL /TEST LOGRANK /COMPARE OVERALL POOLED.
		Resources	Processor Time	00 00:00:00.250
			Elapsed Time	00 00:00:00.250
		[DataSet1] Z:\project\plink angiogenesis SNP\MMP1-16 data- June 4, 2013.sav
		Case Processing Summary
		MMP3_rs679620_A_G	Total N	N of Events	Censored
					N	Percent
		.00	131	37	94	0.717557
		1.00	249	104	145	0.582329
		2.00	123	58	65	0.528455
		Overall	503	199	304	0.604374
		Means and Medians for Survival Time
		MMP3_rs679620_A_G	Meana				Median
			Estimate	Std. Error	95% Confidence Interval		Estimate	Std. Error	95% Confidence Interval
					Lower Bound	Upper Bound			Lower Bound	Upper Bound
		.00	8.1219	0.313374	7.50769	8.73612	.	.	.	.
		1.00	7.2862	0.253384	6.78956	7.78283	8.85753	0.445369	7.98461	9.73046
		2.00	7.12187	0.366281	6.40396	7.83978	8.70137	1.49863	5.76406	11.6387
		Overall	7.56957	0.185712	7.20557	7.93357	9.39178	0.504066	8.40381	10.3798
		a. Estimation is limited to the largest survival time if it is censored.
		Overall Comparisons
			Chi-Square	df	Sig.
		Log Rank (Mantel-Cox)	6.85953	2	0.0323945
		Test of equality of survival distributions for the different levels of MMP3_rs679620_A_G.
MMP3_rs679620_A_G	dominant
		KM DFS_time BY MMP7_rs17886371_A_G
		/STATUS=DFS_status(1)
		/PRINT MEAN
		/PLOT SURVIVAL
		/TEST LOGRANK
		/COMPARE OVERALL POOLED.
		Kaplan-Meier
		Notes
		Output Created		05-Jun-2013 15:50:23
		Comments
		Input	Data	Z:\project\plink angiogenesis SNP\MMP1-16 data- June 4, 2013.sav
			Active Dataset	DataSet1
			Filter	<none>
			Weight	<none>
			Split File	<none>
			N of Rows in Working Data File	505
		Missing Value Handling	Definition of Missing	User-defined missing values are treated as missing.
			Cases Used	Statistics are based on all cases with valid data for all variables in the analysis.
		Syntax		KM DFS_time BY MMP7_rs17886371_A_G /STATUS=DFS_status(1) /PRINT MEAN /PLOT SURVIVAL /TEST LOGRANK /COMPARE OVERALL POOLED.
		Resources	Processor Time	00 00:00:00.219
			Elapsed Time	00 00:00:00.234
		[DataSet1] Z:\project\plink angiogenesis SNP\MMP1-16 data- June 4, 2013.sav
		Case Processing Summary
		MMP7_rs17886371_A_G	Total N	N of Events	Censored
					N	Percent
		.00	405	161	244	0.602469
		1.00	93	35	58	0.623656
		2.00	5	3	2	0.4
		Overall	503	199	304	0.604374
		Means and Medians for Survival Time
		MMP7_rs17886371_A_G	Meana				Median
			Estimate	Std. Error	95% Confidence Interval		Estimate	Std. Error	95% Confidence Interval
					Lower Bound	Upper Bound			Lower Bound	Upper Bound
		.00	7.53485	0.207524	7.12811	7.9416	9.39178	0.597898	8.2199	10.5637
		1.00	7.43307	0.395067	6.65874	8.2074	.	.	.	.
		2.00	6.53644	0.886157	4.79957	8.27331	5.05753	0.0630256	4.934	5.18106
		Overall	7.56957	0.185712	7.20557	7.93357	9.39178	0.504066	8.40381	10.3798
		a. Estimation is limited to the largest survival time if it is censored.
		Overall Comparisons
			Chi-Square	df	Sig.
		Log Rank (Mantel-Cox)	0.386809	2	0.824148
		Test of equality of survival distributions for the different levels of MMP7_rs17886371_A_G.
MMP7_rs17886371_A_G	exclude
		KM DFS_time BY MMP7_rs14983_C_T
		/STATUS=DFS_status(1)
		/PRINT MEAN
		/PLOT SURVIVAL
		/TEST LOGRANK
		/COMPARE OVERALL POOLED.
		Kaplan-Meier
		Notes
		Output Created		05-Jun-2013 15:50:35
		Comments
		Input	Data	Z:\project\plink angiogenesis SNP\MMP1-16 data- June 4, 2013.sav
			Active Dataset	DataSet1
			Filter	<none>
			Weight	<none>
			Split File	<none>
			N of Rows in Working Data File	505
		Missing Value Handling	Definition of Missing	User-defined missing values are treated as missing.
			Cases Used	Statistics are based on all cases with valid data for all variables in the analysis.
		Syntax		KM DFS_time BY MMP7_rs14983_C_T /STATUS=DFS_status(1) /PRINT MEAN /PLOT SURVIVAL /TEST LOGRANK /COMPARE OVERALL POOLED.
		Resources	Processor Time	00 00:00:00.219
			Elapsed Time	00 00:00:00.266
		[DataSet1] Z:\project\plink angiogenesis SNP\MMP1-16 data- June 4, 2013.sav
		Case Processing Summary
		MMP7_rs14983_C_T	Total N	N of Events	Censored
					N	Percent
		.00	312	123	189	0.605769
		1.00	161	65	96	0.596273
		2.00	30	11	19	0.633333
		Overall	503	199	304	0.604374
		Means and Medians for Survival Time
		MMP7_rs14983_C_T	Meana				Median
			Estimate	Std. Error	95% Confidence Interval		Estimate	Std. Error	95% Confidence Interval
					Lower Bound	Upper Bound			Lower Bound	Upper Bound
		.00	7.58728	0.23438	7.12789	8.04666	9.39178	0.686503	8.04623	10.7373
		1.00	7.18923	0.290232	6.62037	7.75808	.	.	.	.
		2.00	7.18898	0.69293	5.83083	8.54712	8.85753	2.40541	4.14293	13.5721
		Overall	7.56957	0.185712	7.20557	7.93357	9.39178	0.504066	8.40381	10.3798
		a. Estimation is limited to the largest survival time if it is censored.
		Overall Comparisons
			Chi-Square	df	Sig.
		Log Rank (Mantel-Cox)	0.08653	2	0.957658
		Test of equality of survival distributions for the different levels of MMP7_rs14983_C_T.
MMP7_rs14983_C_T	exclude
		KM DFS_time BY MMP7_rs2156528_C_A
		/STATUS=DFS_status(1)
		/PRINT MEAN
		/PLOT SURVIVAL
		/TEST LOGRANK
		/COMPARE OVERALL POOLED.
		Kaplan-Meier
		Notes
		Output Created		05-Jun-2013 15:50:44
		Comments
		Input	Data	Z:\project\plink angiogenesis SNP\MMP1-16 data- June 4, 2013.sav
			Active Dataset	DataSet1
			Filter	<none>
			Weight	<none>
			Split File	<none>
			N of Rows in Working Data File	505
		Missing Value Handling	Definition of Missing	User-defined missing values are treated as missing.
			Cases Used	Statistics are based on all cases with valid data for all variables in the analysis.
		Syntax		KM DFS_time BY MMP7_rs2156528_C_A /STATUS=DFS_status(1) /PRINT MEAN /PLOT SURVIVAL /TEST LOGRANK /COMPARE OVERALL POOLED.
		Resources	Processor Time	00 00:00:00.235
			Elapsed Time	00 00:00:00.235
		[DataSet1] Z:\project\plink angiogenesis SNP\MMP1-16 data- June 4, 2013.sav
		Case Processing Summary
		MMP7_rs2156528_C_A	Total N	N of Events	Censored
					N	Percent
		.00	306	120	186	0.607843
		1.00	166	67	99	0.596386
		2.00	31	12	19	0.612903
		Overall	503	199	304	0.604374
		Means and Medians for Survival Time
		MMP7_rs2156528_C_A	Meana				Median
			Estimate	Std. Error	95% Confidence Interval		Estimate	Std. Error	95% Confidence Interval
					Lower Bound	Upper Bound			Lower Bound	Upper Bound
		.00	7.63155	0.235828	7.16932	8.09377	10.0658	.	.	.
		1.00	7.16998	0.286409	6.60862	7.73134	9.39178	.	.	.
		2.00	7.05765	0.68291	5.71915	8.39615	8.85753	2.41223	4.12956	13.5855
		Overall	7.56957	0.185712	7.20557	7.93357	9.39178	0.504066	8.40381	10.3798
		a. Estimation is limited to the largest survival time if it is censored.
		Overall Comparisons
			Chi-Square	df	Sig.
		Log Rank (Mantel-Cox)	0.0852318	2	0.958279
		Test of equality of survival distributions for the different levels of MMP7_rs2156528_C_A.
MMP7_rs2156528_C_A	exclude
		KM DFS_time BY MMP7_rs1996352_T_C
		/STATUS=DFS_status(1)
		/PRINT MEAN
		/PLOT SURVIVAL
		/TEST LOGRANK
		/COMPARE OVERALL POOLED.
		Kaplan-Meier
		Notes
		Output Created		05-Jun-2013 15:50:55
		Comments
		Input	Data	Z:\project\plink angiogenesis SNP\MMP1-16 data- June 4, 2013.sav
			Active Dataset	DataSet1
			Filter	<none>
			Weight	<none>
			Split File	<none>
			N of Rows in Working Data File	505
		Missing Value Handling	Definition of Missing	User-defined missing values are treated as missing.
			Cases Used	Statistics are based on all cases with valid data for all variables in the analysis.
		Syntax		KM DFS_time BY MMP7_rs1996352_T_C /STATUS=DFS_status(1) /PRINT MEAN /PLOT SURVIVAL /TEST LOGRANK /COMPARE OVERALL POOLED.
		Resources	Processor Time	00 00:00:00.219
			Elapsed Time	00 00:00:00.250
		[DataSet1] Z:\project\plink angiogenesis SNP\MMP1-16 data- June 4, 2013.sav
		Case Processing Summary
		MMP7_rs1996352_T_C	Total N	N of Events	Censored
					N	Percent
		.00	328	131	197	0.60061
		1.00	159	57	102	0.641509
		2.00	16	11	5	0.3125
		Overall	503	199	304	0.604374
		Means and Medians for Survival Time
		MMP7_rs1996352_T_C	Meana				Median
			Estimate	Std. Error	95% Confidence Interval		Estimate	Std. Error	95% Confidence Interval
					Lower Bound	Upper Bound			Lower Bound	Upper Bound
		.00	7.46069	0.218394	7.03264	7.88874	9.39178	0.460661	8.48888	10.2947
		1.00	7.82974	0.328906	7.18509	8.4744	.	.	.	.
		2.00	5.47723	0.915271	3.68329	7.27116	4.97808	1.67671	1.69173	8.26444
		Overall	7.56957	0.185712	7.20557	7.93357	9.39178	0.504066	8.40381	10.3798
		a. Estimation is limited to the largest survival time if it is censored.
		Overall Comparisons
			Chi-Square	df	Sig.
		Log Rank (Mantel-Cox)	6.22692	2	0.0444468
		Test of equality of survival distributions for the different levels of MMP7_rs1996352_T_C.
MMP7_rs1996352_T_C	recessive
		KM DFS_time BY MMP7_rs10502001_C_T
		/STATUS=DFS_status(1)
		/PRINT MEAN
		/PLOT SURVIVAL
		/TEST LOGRANK
		/COMPARE OVERALL POOLED.
		Kaplan-Meier
		Notes
		Output Created		05-Jun-2013 15:51:05
		Comments
		Input	Data	Z:\project\plink angiogenesis SNP\MMP1-16 data- June 4, 2013.sav
			Active Dataset	DataSet1
			Filter	<none>
			Weight	<none>
			Split File	<none>
			N of Rows in Working Data File	505
		Missing Value Handling	Definition of Missing	User-defined missing values are treated as missing.
			Cases Used	Statistics are based on all cases with valid data for all variables in the analysis.
		Syntax		KM DFS_time BY MMP7_rs10502001_C_T /STATUS=DFS_status(1) /PRINT MEAN /PLOT SURVIVAL /TEST LOGRANK /COMPARE OVERALL POOLED.
		Resources	Processor Time	00 00:00:00.234
			Elapsed Time	00 00:00:00.250
		[DataSet1] Z:\project\plink angiogenesis SNP\MMP1-16 data- June 4, 2013.sav
		Case Processing Summary
		MMP7_rs10502001_C_T	Total N	N of Events	Censored
					N	Percent
		.00	306	120	186	0.607843
		1.00	166	67	99	0.596386
		2.00	31	12	19	0.612903
		Overall	503	199	304	0.604374
		Means and Medians for Survival Time
		MMP7_rs10502001_C_T	Meana				Median
			Estimate	Std. Error	95% Confidence Interval		Estimate	Std. Error	95% Confidence Interval
					Lower Bound	Upper Bound			Lower Bound	Upper Bound
		.00	7.63155	0.235828	7.16932	8.09377	10.0658	.	.	.
		1.00	7.16998	0.286409	6.60862	7.73134	9.39178	.	.	.
		2.00	7.05765	0.68291	5.71915	8.39615	8.85753	2.41223	4.12956	13.5855
		Overall	7.56957	0.185712	7.20557	7.93357	9.39178	0.504066	8.40381	10.3798
		a. Estimation is limited to the largest survival time if it is censored.
		Overall Comparisons
			Chi-Square	df	Sig.
		Log Rank (Mantel-Cox)	0.0852318	2	0.958279
		Test of equality of survival distributions for the different levels of MMP7_rs10502001_C_T.
MMP7_rs10502001_C_T	exclude
		KM DFS_time BY MMP8_rs12365082_T_A
		/STATUS=DFS_status(1)
		/PRINT MEAN
		/PLOT SURVIVAL
		/TEST LOGRANK
		/COMPARE OVERALL POOLED.
		Kaplan-Meier
		Notes
		Output Created		05-Jun-2013 15:51:18
		Comments
		Input	Data	Z:\project\plink angiogenesis SNP\MMP1-16 data- June 4, 2013.sav
			Active Dataset	DataSet1
			Filter	<none>
			Weight	<none>
			Split File	<none>
			N of Rows in Working Data File	505
		Missing Value Handling	Definition of Missing	User-defined missing values are treated as missing.
			Cases Used	Statistics are based on all cases with valid data for all variables in the analysis.
		Syntax		KM DFS_time BY MMP8_rs12365082_T_A /STATUS=DFS_status(1) /PRINT MEAN /PLOT SURVIVAL /TEST LOGRANK /COMPARE OVERALL POOLED.
		Resources	Processor Time	00 00:00:00.266
			Elapsed Time	00 00:00:00.282
		[DataSet1] Z:\project\plink angiogenesis SNP\MMP1-16 data- June 4, 2013.sav
		Case Processing Summary
		MMP8_rs12365082_T_A	Total N	N of Events	Censored
					N	Percent
		.00	268	123	145	0.541045
		1.00	202	66	136	0.673267
		2.00	33	10	23	0.69697
		Overall	503	199	304	0.604374
		Means and Medians for Survival Time
		MMP8_rs12365082_T_A	Meana				Median
			Estimate	Std. Error	95% Confidence Interval		Estimate	Std. Error	95% Confidence Interval
					Lower Bound	Upper Bound			Lower Bound	Upper Bound
		.00	6.88781	0.233021	6.43109	7.34454	8.85753	0.956784	6.98224	10.7328
		1.00	8.1057	0.283494	7.55005	8.66134	.	.	.	.
		2.00	7.94107	0.606862	6.75162	9.13052	.	.	.	.
		Overall	7.56957	0.185712	7.20557	7.93357	9.39178	0.504066	8.40381	10.3798
		a. Estimation is limited to the largest survival time if it is censored.
		Overall Comparisons
			Chi-Square	df	Sig.
		Log Rank (Mantel-Cox)	9.34458	2	0.00935083
		Test of equality of survival distributions for the different levels of MMP8_rs12365082_T_A.
MMP8_rs12365082_T_A	dominant
		KM DFS_time BY MMP8_rs7934972_G_A
		/STATUS=DFS_status(1)
		/PRINT MEAN
		/PLOT SURVIVAL
		/TEST LOGRANK
		/COMPARE OVERALL POOLED.
		Kaplan-Meier
		Notes
		Output Created		05-Jun-2013 15:51:27
		Comments
		Input	Data	Z:\project\plink angiogenesis SNP\MMP1-16 data- June 4, 2013.sav
			Active Dataset	DataSet1
			Filter	<none>
			Weight	<none>
			Split File	<none>
			N of Rows in Working Data File	505
		Missing Value Handling	Definition of Missing	User-defined missing values are treated as missing.
			Cases Used	Statistics are based on all cases with valid data for all variables in the analysis.
		Syntax		KM DFS_time BY MMP8_rs7934972_G_A /STATUS=DFS_status(1) /PRINT MEAN /PLOT SURVIVAL /TEST LOGRANK /COMPARE OVERALL POOLED.
		Resources	Processor Time	00 00:00:00.234
			Elapsed Time	00 00:00:00.236
		[DataSet1] Z:\project\plink angiogenesis SNP\MMP1-16 data- June 4, 2013.sav
		Case Processing Summary
		MMP8_rs7934972_G_A	Total N	N of Events	Censored
					N	Percent
		.00	434	174	260	0.599078
		1.00	67	23	44	0.656716
		2.00	2	2	0	0
		Overall	503	199	304	0.604374
		Means and Medians for Survival Time
		MMP8_rs7934972_G_A	Meana				Median
			Estimate	Std. Error	95% Confidence Interval		Estimate	Std. Error	95% Confidence Interval
					Lower Bound	Upper Bound			Lower Bound	Upper Bound
		.00	7.54768	0.199313	7.15702	7.93833	9.39178	.	.	.
		1.00	7.36805	0.397377	6.58919	8.14691	.	.	.	.
		2.00	7.58767	2.47808	2.73063	12.4447	5.10959	.	.	.
		Overall	7.56957	0.185712	7.20557	7.93357	9.39178	0.504066	8.40381	10.3798
		a. Estimation is limited to the largest survival time if it is censored.
		Overall Comparisons
			Chi-Square	df	Sig.
		Log Rank (Mantel-Cox)	1.21596	2	0.54445
		Test of equality of survival distributions for the different levels of MMP8_rs7934972_G_A.
MMP8_rs7934972_G_A	dominant
		KM DFS_time BY MMP8_rs12284255_C_A
		/STATUS=DFS_status(1)
		/PRINT MEAN
		/PLOT SURVIVAL
		/TEST LOGRANK
		/COMPARE OVERALL POOLED.
		Kaplan-Meier
		Notes
		Output Created		05-Jun-2013 15:51:39
		Comments
		Input	Data	Z:\project\plink angiogenesis SNP\MMP1-16 data- June 4, 2013.sav
			Active Dataset	DataSet1
			Filter	<none>
			Weight	<none>
			Split File	<none>
			N of Rows in Working Data File	505
		Missing Value Handling	Definition of Missing	User-defined missing values are treated as missing.
			Cases Used	Statistics are based on all cases with valid data for all variables in the analysis.
		Syntax		KM DFS_time BY MMP8_rs12284255_C_A /STATUS=DFS_status(1) /PRINT MEAN /PLOT SURVIVAL /TEST LOGRANK /COMPARE OVERALL POOLED.
		Resources	Processor Time	00 00:00:00.219
			Elapsed Time	00 00:00:00.235
		[DataSet1] Z:\project\plink angiogenesis SNP\MMP1-16 data- June 4, 2013.sav
		Case Processing Summary
		MMP8_rs12284255_C_A	Total N	N of Events	Censored
					N	Percent
		.00	433	174	259	0.598152
		1.00	67	23	44	0.656716
		2.00	2	2	0	0
		Overall	502	199	303	0.603586
		Means and Medians for Survival Time
		MMP8_rs12284255_C_A	Meana				Median
			Estimate	Std. Error	95% Confidence Interval		Estimate	Std. Error	95% Confidence Interval
					Lower Bound	Upper Bound			Lower Bound	Upper Bound
		.00	7.5342	0.200092	7.14202	7.92638	9.39178	.	.	.
		1.00	7.36805	0.397377	6.58919	8.14691	.	.	.	.
		2.00	7.58767	2.47808	2.73063	12.4447	5.10959	.	.	.
		Overall	7.55461	0.186683	7.18871	7.92051	9.39178	0.487141	8.43698	10.3466
		a. Estimation is limited to the largest survival time if it is censored.
		Overall Comparisons
			Chi-Square	df	Sig.
		Log Rank (Mantel-Cox)	1.21532	2	0.544624
		Test of equality of survival distributions for the different levels of MMP8_rs12284255_C_A.
MMP8_rs12284255_C_A	dominant
		KM DFS_time BY MMP8_rs3740938_G_A
		/STATUS=DFS_status(1)
		/PRINT MEAN
		/PLOT SURVIVAL
		/TEST LOGRANK
		/COMPARE OVERALL POOLED.
		Kaplan-Meier
		Notes
		Output Created		05-Jun-2013 15:51:52
		Comments
		Input	Data	Z:\project\plink angiogenesis SNP\MMP1-16 data- June 4, 2013.sav
			Active Dataset	DataSet1
			Filter	<none>
			Weight	<none>
			Split File	<none>
			N of Rows in Working Data File	505
		Missing Value Handling	Definition of Missing	User-defined missing values are treated as missing.
			Cases Used	Statistics are based on all cases with valid data for all variables in the analysis.
		Syntax		KM DFS_time BY MMP8_rs3740938_G_A /STATUS=DFS_status(1) /PRINT MEAN /PLOT SURVIVAL /TEST LOGRANK /COMPARE OVERALL POOLED.
		Resources	Processor Time	00 00:00:00.234
			Elapsed Time	00 00:00:00.235
		[DataSet1] Z:\project\plink angiogenesis SNP\MMP1-16 data- June 4, 2013.sav
		Case Processing Summary
		MMP8_rs3740938_G_A	Total N	N of Events	Censored
					N	Percent
		.00	427	167	260	0.608899
		1.00	75	31	44	0.586667
		2.00	1	1	0	0
		Overall	503	199	304	0.604374
		Means and Medians for Survival Time
		MMP8_rs3740938_G_A	Meana				Median
			Estimate	Std. Error	95% Confidence Interval		Estimate	Std. Error	95% Confidence Interval
					Lower Bound	Upper Bound			Lower Bound	Upper Bound
		.00	7.48395	0.194193	7.10334	7.86457	9.39178	0.522239	8.36819	10.4154
		1.00	7.52915	0.462127	6.62338	8.43492	.	.	.	.
		2.00	2.15616	0	2.15616	2.15616	2.15616	.	.	.
		Overall	7.56957	0.185712	7.20557	7.93357	9.39178	0.504066	8.40381	10.3798
		a. Estimation is limited to the largest survival time if it is censored.
		Overall Comparisons
			Chi-Square	df	Sig.
		Log Rank (Mantel-Cox)	5.10577	2	0.0778568
		Test of equality of survival distributions for the different levels of MMP8_rs3740938_G_A.
MMP8_rs3740938_G_A	dominant
		KM DFS_time BY MMP8_rs2012390_T_C
		/STATUS=DFS_status(1)
		/PRINT MEAN
		/PLOT SURVIVAL
		/TEST LOGRANK
		/COMPARE OVERALL POOLED.
		Kaplan-Meier
		Notes
		Output Created		05-Jun-2013 15:52:02
		Comments
		Input	Data	Z:\project\plink angiogenesis SNP\MMP1-16 data- June 4, 2013.sav
			Active Dataset	DataSet1
			Filter	<none>
			Weight	<none>
			Split File	<none>
			N of Rows in Working Data File	505
		Missing Value Handling	Definition of Missing	User-defined missing values are treated as missing.
			Cases Used	Statistics are based on all cases with valid data for all variables in the analysis.
		Syntax		KM DFS_time BY MMP8_rs2012390_T_C /STATUS=DFS_status(1) /PRINT MEAN /PLOT SURVIVAL /TEST LOGRANK /COMPARE OVERALL POOLED.
		Resources	Processor Time	00 00:00:00.219
			Elapsed Time	00 00:00:00.250
		[DataSet1] Z:\project\plink angiogenesis SNP\MMP1-16 data- June 4, 2013.sav
		Case Processing Summary
		MMP8_rs2012390_T_C	Total N	N of Events	Censored
					N	Percent
		.00	288	112	176	0.611111
		1.00	183	72	111	0.606557
		2.00	32	15	17	0.53125
		Overall	503	199	304	0.604374
		Means and Medians for Survival Time
		MMP8_rs2012390_T_C	Meana				Median
			Estimate	Std. Error	95% Confidence Interval		Estimate	Std. Error	95% Confidence Interval
					Lower Bound	Upper Bound			Lower Bound	Upper Bound
		.00	7.53801	0.23432	7.07874	7.99727	9.39178	.	.	.
		1.00	7.60901	0.300421	7.02019	8.19784	8.85753	0.61132	7.65935	10.0557
		2.00	5.8631	0.600861	4.68541	7.04079	.	.	.	.
		Overall	7.56957	0.185712	7.20557	7.93357	9.39178	0.504066	8.40381	10.3798
		a. Estimation is limited to the largest survival time if it is censored.
		Overall Comparisons
			Chi-Square	df	Sig.
		Log Rank (Mantel-Cox)	1.54317	2	0.462279
		Test of equality of survival distributions for the different levels of MMP8_rs2012390_T_C.
MMP8_rs2012390_T_C	recessive
		KM DFS_time BY MMP8_rs1940475_T_C
		/STATUS=DFS_status(1)
		/PRINT MEAN
		/PLOT SURVIVAL
		/TEST LOGRANK
		/COMPARE OVERALL POOLED.
		Kaplan-Meier
		Notes
		Output Created		05-Jun-2013 15:52:14
		Comments
		Input	Data	Z:\project\plink angiogenesis SNP\MMP1-16 data- June 4, 2013.sav
			Active Dataset	DataSet1
			Filter	<none>
			Weight	<none>
			Split File	<none>
			N of Rows in Working Data File	505
		Missing Value Handling	Definition of Missing	User-defined missing values are treated as missing.
			Cases Used	Statistics are based on all cases with valid data for all variables in the analysis.
		Syntax		KM DFS_time BY MMP8_rs1940475_T_C /STATUS=DFS_status(1) /PRINT MEAN /PLOT SURVIVAL /TEST LOGRANK /COMPARE OVERALL POOLED.
		Resources	Processor Time	00 00:00:00.234
			Elapsed Time	00 00:00:00.234
		[DataSet1] Z:\project\plink angiogenesis SNP\MMP1-16 data- June 4, 2013.sav
		Case Processing Summary
		MMP8_rs1940475_T_C	Total N	N of Events	Censored
					N	Percent
		.00	131	43	88	0.671756
		1.00	251	101	150	0.59761
		2.00	121	55	66	0.545455
		Overall	503	199	304	0.604374
		Means and Medians for Survival Time
		MMP8_rs1940475_T_C	Meana				Median
			Estimate	Std. Error	95% Confidence Interval		Estimate	Std. Error	95% Confidence Interval
					Lower Bound	Upper Bound			Lower Bound	Upper Bound
		.00	7.98894	0.371504	7.26079	8.71708	.	.	.	.
		1.00	7.45909	0.247336	6.97431	7.94387	10.0658	1.18232	7.74841	12.3831
		2.00	6.81862	0.348149	6.13625	7.50099	9.33699	2.113	5.1955	13.4785
		Overall	7.56957	0.185712	7.20557	7.93357	9.39178	0.504066	8.40381	10.3798
		a. Estimation is limited to the largest survival time if it is censored.
		Overall Comparisons
			Chi-Square	df	Sig.
		Log Rank (Mantel-Cox)	3.63193	2	0.162681
		Test of equality of survival distributions for the different levels of MMP8_rs1940475_T_C.
[truncated: 4,823 more rows]
