# Supplementary material for: No associations of a set of SNPs in the Vascular Endothelial Growth Factor (VEGF) and Matrix Metalloproteinase (MMP) genes with survival of colorectal cancer patients
Source: Cancer Med. 2016 Jun 23;5(9):2221–31. doi: 10.1002/cam4.796 (PMC5055182; doi:10.1002/cam4.796)
Supplement: Supplementary file 9 — Table S7. Kaplan‐Meier curves for MMP17‐MMP28 SNPs (disease‐free survival analysis). [file CAM4-5-2221-s009.xlsx]

## Sheet: MMP17-MMP28-DFS
rs number of the SNP	estimations	KM DFS_time BY MMP17_rs4964924_C_T
		/STATUS=DFS_status(1)
		/PRINT MEAN
		/PLOT SURVIVAL
		/TEST LOGRANK
		/COMPARE OVERALL POOLED.
		Kaplan-Meier
		Notes
		Output Created		05-Jun-2013 17:14:12
		Comments
		Input	Data	Z:\project\plink angiogenesis SNP\MMP17-28 data- June 4, 2013.sav
			Active Dataset	DataSet1
			Filter	<none>
			Weight	<none>
			Split File	<none>
			N of Rows in Working Data File	505
		Missing Value Handling	Definition of Missing	User-defined missing values are treated as missing.
			Cases Used	Statistics are based on all cases with valid data for all variables in the analysis.
		Syntax		KM DFS_time BY MMP17_rs4964924_C_T /STATUS=DFS_status(1) /PRINT MEAN /PLOT SURVIVAL /TEST LOGRANK /COMPARE OVERALL POOLED.
		Resources	Processor Time	00 00:00:00.250
			Elapsed Time	00 00:00:00.250
		[DataSet1] Z:\project\plink angiogenesis SNP\MMP17-28 data- June 4, 2013.sav
		Case Processing Summary
		MMP17_rs4964924_C_T	Total N	N of Events	Censored
					N	Percent
		.00	164	59	105	0.640244
		1.00	244	98	146	0.598361
		2.00	95	42	53	0.557895
		Overall	503	199	304	0.604374
		Means and Medians for Survival Time
		MMP17_rs4964924_C_T	Meana				Median
			Estimate	Std. Error	95% Confidence Interval		Estimate	Std. Error	95% Confidence Interval
					Lower Bound	Upper Bound			Lower Bound	Upper Bound
		.00	7.4486	0.282002	6.89588	8.00133	9.39178	.	.	.
		1.00	7.50991	0.268117	6.9844	8.03541	9.33699	.	.	.
		2.00	7.2656	0.392703	6.49591	8.0353	8.70137	1.15088	6.44564	10.9571
		Overall	7.56957	0.185712	7.20557	7.93357	9.39178	0.504066	8.40381	10.3798
		a. Estimation is limited to the largest survival time if it is censored.
		Overall Comparisons
			Chi-Square	df	Sig.
		Log Rank (Mantel-Cox)	1.18287	2	0.553533
		Test of equality of survival distributions for the different levels of MMP17_rs4964924_C_T.
MMP17_rs4964924_C_T	dominant
		KM DFS_time BY MMP17_rs4964927_C_T
		/STATUS=DFS_status(1)
		/PRINT MEAN
		/PLOT SURVIVAL
		/TEST LOGRANK
		/COMPARE OVERALL POOLED.
		Kaplan-Meier
		Notes
		Output Created		05-Jun-2013 17:15:35
		Comments
		Input	Data	Z:\project\plink angiogenesis SNP\MMP17-28 data- June 4, 2013.sav
			Active Dataset	DataSet1
			Filter	<none>
			Weight	<none>
			Split File	<none>
			N of Rows in Working Data File	505
		Missing Value Handling	Definition of Missing	User-defined missing values are treated as missing.
			Cases Used	Statistics are based on all cases with valid data for all variables in the analysis.
		Syntax		KM DFS_time BY MMP17_rs4964927_C_T /STATUS=DFS_status(1) /PRINT MEAN /PLOT SURVIVAL /TEST LOGRANK /COMPARE OVERALL POOLED.
		Resources	Processor Time	00 00:00:00.219
			Elapsed Time	00 00:00:00.234
		[DataSet1] Z:\project\plink angiogenesis SNP\MMP17-28 data- June 4, 2013.sav
		Case Processing Summary
		MMP17_rs4964927_C_T	Total N	N of Events	Censored
					N	Percent
		.00	163	60	103	0.631902
		1.00	243	98	145	0.596708
		2.00	97	41	56	0.57732
		Overall	503	199	304	0.604374
		Means and Medians for Survival Time
		MMP17_rs4964927_C_T	Meana				Median
			Estimate	Std. Error	95% Confidence Interval		Estimate	Std. Error	95% Confidence Interval
					Lower Bound	Upper Bound			Lower Bound	Upper Bound
		.00	7.40553	0.283155	6.85054	7.96051	.	.	.	.
		1.00	7.48244	0.270782	6.95171	8.01317	.	.	.	.
		2.00	7.45521	0.377566	6.71518	8.19524	9.33699	0.72626	7.91352	10.7605
		Overall	7.56957	0.185712	7.20557	7.93357	9.39178	0.504066	8.40381	10.3798
		a. Estimation is limited to the largest survival time if it is censored.
		Overall Comparisons
			Chi-Square	df	Sig.
		Log Rank (Mantel-Cox)	0.761994	2	0.68318
		Test of equality of survival distributions for the different levels of MMP17_rs4964927_C_T.
MMP17_rs4964927_C_T	dominant
		KM DFS_time BY MMP17_rs11246838_A_G
		/STATUS=DFS_status(1)
		/PRINT MEAN
		/PLOT SURVIVAL
		/TEST LOGRANK
		/COMPARE OVERALL POOLED.
		Kaplan-Meier
		Notes
		Output Created		05-Jun-2013 17:15:45
		Comments
		Input	Data	Z:\project\plink angiogenesis SNP\MMP17-28 data- June 4, 2013.sav
			Active Dataset	DataSet1
			Filter	<none>
			Weight	<none>
			Split File	<none>
			N of Rows in Working Data File	505
		Missing Value Handling	Definition of Missing	User-defined missing values are treated as missing.
			Cases Used	Statistics are based on all cases with valid data for all variables in the analysis.
		Syntax		KM DFS_time BY MMP17_rs11246838_A_G /STATUS=DFS_status(1) /PRINT MEAN /PLOT SURVIVAL /TEST LOGRANK /COMPARE OVERALL POOLED.
		Resources	Processor Time	00 00:00:00.219
			Elapsed Time	00 00:00:00.250
		[DataSet1] Z:\project\plink angiogenesis SNP\MMP17-28 data- June 4, 2013.sav
		Case Processing Summary
		MMP17_rs11246838_A_G	Total N	N of Events	Censored
					N	Percent
		.00	425	174	251	0.590588
		1.00	75	23	52	0.693333
		2.00	3	2	1	0.333333
		Overall	503	199	304	0.604374
		Means and Medians for Survival Time
		MMP17_rs11246838_A_G	Meana				Median
			Estimate	Std. Error	95% Confidence Interval		Estimate	Std. Error	95% Confidence Interval
					Lower Bound	Upper Bound			Lower Bound	Upper Bound
		.00	7.45042	0.202301	7.05391	7.84693	9.33699	0.538552	8.28142	10.3925
		1.00	7.67848	0.392005	6.91015	8.44681	.	.	.	.
		2.00	5.34795	1.71506	1.98642	8.70947	4.12055	1.33771	1.49863	6.74246
		Overall	7.56957	0.185712	7.20557	7.93357	9.39178	0.504066	8.40381	10.3798
		a. Estimation is limited to the largest survival time if it is censored.
		Overall Comparisons
			Chi-Square	df	Sig.
		Log Rank (Mantel-Cox)	2.68769	2	0.260841
		Test of equality of survival distributions for the different levels of MMP17_rs11246838_A_G.
MMP17_rs11246838_A_G	dominant
		KM DFS_time BY MMP17_rs6598163_G_A
		/STATUS=DFS_status(1)
		/PRINT MEAN
		/PLOT SURVIVAL
		/TEST LOGRANK
		/COMPARE OVERALL POOLED.
		Kaplan-Meier
		Notes
		Output Created		05-Jun-2013 17:15:55
		Comments
		Input	Data	Z:\project\plink angiogenesis SNP\MMP17-28 data- June 4, 2013.sav
			Active Dataset	DataSet1
			Filter	<none>
			Weight	<none>
			Split File	<none>
			N of Rows in Working Data File	505
		Missing Value Handling	Definition of Missing	User-defined missing values are treated as missing.
			Cases Used	Statistics are based on all cases with valid data for all variables in the analysis.
		Syntax		KM DFS_time BY MMP17_rs6598163_G_A /STATUS=DFS_status(1) /PRINT MEAN /PLOT SURVIVAL /TEST LOGRANK /COMPARE OVERALL POOLED.
		Resources	Processor Time	00 00:00:00.234
			Elapsed Time	00 00:00:00.234
		[DataSet1] Z:\project\plink angiogenesis SNP\MMP17-28 data- June 4, 2013.sav
		Case Processing Summary
		MMP17_rs6598163_G_A	Total N	N of Events	Censored
					N	Percent
		.00	138	54	84	0.608696
		1.00	257	95	162	0.63035
		2.00	108	50	58	0.537037
		Overall	503	199	304	0.604374
		Means and Medians for Survival Time
		MMP17_rs6598163_G_A	Meana				Median
			Estimate	Std. Error	95% Confidence Interval		Estimate	Std. Error	95% Confidence Interval
					Lower Bound	Upper Bound			Lower Bound	Upper Bound
		.00	7.73935	0.338079	7.07671	8.40198	10.0658	.	.	.
		1.00	7.47157	0.237381	7.00631	7.93684	.	.	.	.
		2.00	6.65945	0.360336	5.95319	7.36571	8.85753	2.14618	4.65102	13.064
		Overall	7.56957	0.185712	7.20557	7.93357	9.39178	0.504066	8.40381	10.3798
		a. Estimation is limited to the largest survival time if it is censored.
		Overall Comparisons
			Chi-Square	df	Sig.
		Log Rank (Mantel-Cox)	3.31819	2	0.190311
		Test of equality of survival distributions for the different levels of MMP17_rs6598163_G_A.
MMP17_rs6598163_G_A	recessive
		KM DFS_time BY MMP17_rs34515698_C_T
		/STATUS=DFS_status(1)
		/PRINT MEAN
		/PLOT SURVIVAL
		/TEST LOGRANK
		/COMPARE OVERALL POOLED.
		Kaplan-Meier
		Notes
		Output Created		05-Jun-2013 17:16:05
		Comments
		Input	Data	Z:\project\plink angiogenesis SNP\MMP17-28 data- June 4, 2013.sav
			Active Dataset	DataSet1
			Filter	<none>
			Weight	<none>
			Split File	<none>
			N of Rows in Working Data File	505
		Missing Value Handling	Definition of Missing	User-defined missing values are treated as missing.
			Cases Used	Statistics are based on all cases with valid data for all variables in the analysis.
		Syntax		KM DFS_time BY MMP17_rs34515698_C_T /STATUS=DFS_status(1) /PRINT MEAN /PLOT SURVIVAL /TEST LOGRANK /COMPARE OVERALL POOLED.
		Resources	Processor Time	00 00:00:00.234
			Elapsed Time	00 00:00:00.235
		[DataSet1] Z:\project\plink angiogenesis SNP\MMP17-28 data- June 4, 2013.sav
		Warnings
		No statistics are computed because all cases are censored.
		Case Processing Summary
		MMP17_rs34515698_C_T	Total N	N of Events	Censored
					N	Percent
		.00	452	181	271	0.599558
		1.00	50	18	32	0.64
		2.00	1	0	1	1
		Overall	503	199	304	0.604374
		Overall Comparisons
			Chi-Square	df	Sig.
		Log Rank (Mantel-Cox)	1.33775	2	0.512284
		Test of equality of survival distributions for the different levels of MMP17_rs34515698_C_T.
MMP17_rs34515698_C_T	dominant
		KM DFS_time BY MMP17_rs10751700_C_T
		/STATUS=DFS_status(1)
		/PRINT MEAN
		/PLOT SURVIVAL
		/TEST LOGRANK
		/COMPARE OVERALL POOLED.
		Kaplan-Meier
		Notes
		Output Created		05-Jun-2013 17:16:17
		Comments
		Input	Data	Z:\project\plink angiogenesis SNP\MMP17-28 data- June 4, 2013.sav
			Active Dataset	DataSet1
			Filter	<none>
			Weight	<none>
			Split File	<none>
			N of Rows in Working Data File	505
		Missing Value Handling	Definition of Missing	User-defined missing values are treated as missing.
			Cases Used	Statistics are based on all cases with valid data for all variables in the analysis.
		Syntax		KM DFS_time BY MMP17_rs10751700_C_T /STATUS=DFS_status(1) /PRINT MEAN /PLOT SURVIVAL /TEST LOGRANK /COMPARE OVERALL POOLED.
		Resources	Processor Time	00 00:00:00.250
			Elapsed Time	00 00:00:00.250
		[DataSet1] Z:\project\plink angiogenesis SNP\MMP17-28 data- June 4, 2013.sav
		Case Processing Summary
		MMP17_rs10751700_C_T	Total N	N of Events	Censored
					N	Percent
		.00	143	57	86	0.601399
		1.00	251	94	157	0.625498
		2.00	105	48	57	0.542857
		Overall	499	199	300	0.601202
		Means and Medians for Survival Time
		MMP17_rs10751700_C_T	Meana				Median
			Estimate	Std. Error	95% Confidence Interval		Estimate	Std. Error	95% Confidence Interval
					Lower Bound	Upper Bound			Lower Bound	Upper Bound
		.00	7.70107	0.331601	7.05113	8.35101	10.0658	.	.	.
		1.00	7.43495	0.240695	6.96319	7.90671	8.72603	.	.	.
		2.00	6.67191	0.368022	5.95059	7.39323	8.85753	1.26853	6.37122	11.3438
		Overall	7.54356	0.186531	7.17796	7.90916	9.39178	0.507056	8.39795	10.3856
		a. Estimation is limited to the largest survival time if it is censored.
		Overall Comparisons
			Chi-Square	df	Sig.
		Log Rank (Mantel-Cox)	2.68225	2	0.261552
		Test of equality of survival distributions for the different levels of MMP17_rs10751700_C_T.
MMP17_rs10751700_C_T	recessive
		KM DFS_time BY MMP17_rs7300198_T_C
		/STATUS=DFS_status(1)
		/PRINT MEAN
		/PLOT SURVIVAL
		/TEST LOGRANK
		/COMPARE OVERALL POOLED.
		Kaplan-Meier
		Notes
		Output Created		05-Jun-2013 17:16:28
		Comments
		Input	Data	Z:\project\plink angiogenesis SNP\MMP17-28 data- June 4, 2013.sav
			Active Dataset	DataSet1
			Filter	<none>
			Weight	<none>
			Split File	<none>
			N of Rows in Working Data File	505
		Missing Value Handling	Definition of Missing	User-defined missing values are treated as missing.
			Cases Used	Statistics are based on all cases with valid data for all variables in the analysis.
		Syntax		KM DFS_time BY MMP17_rs7300198_T_C /STATUS=DFS_status(1) /PRINT MEAN /PLOT SURVIVAL /TEST LOGRANK /COMPARE OVERALL POOLED.
		Resources	Processor Time	00 00:00:00.234
			Elapsed Time	00 00:00:00.235
		[DataSet1] Z:\project\plink angiogenesis SNP\MMP17-28 data- June 4, 2013.sav
		Case Processing Summary
		MMP17_rs7300198_T_C	Total N	N of Events	Censored
					N	Percent
		.00	185	71	114	0.616216
		1.00	262	105	157	0.599237
		2.00	56	23	33	0.589286
		Overall	503	199	304	0.604374
		Means and Medians for Survival Time
		MMP17_rs7300198_T_C	Meana				Median
			Estimate	Std. Error	95% Confidence Interval		Estimate	Std. Error	95% Confidence Interval
					Lower Bound	Upper Bound			Lower Bound	Upper Bound
		.00	7.68453	0.303354	7.08996	8.2791	.	.	.	.
		1.00	7.30423	0.232645	6.84824	7.76021	8.72603	0.525571	7.69591	9.75615
		2.00	7.45992	0.523412	6.43403	8.48581	.	.	.	.
		Overall	7.56957	0.185712	7.20557	7.93357	9.39178	0.504066	8.40381	10.3798
		a. Estimation is limited to the largest survival time if it is censored.
		Overall Comparisons
			Chi-Square	df	Sig.
		Log Rank (Mantel-Cox)	0.138143	2	0.93326
		Test of equality of survival distributions for the different levels of MMP17_rs7300198_T_C.
MMP17_rs7300198_T_C	exclude
		KM DFS_time BY MMP17_rs12099648_G_A
		/STATUS=DFS_status(1)
		/PRINT MEAN
		/PLOT SURVIVAL
		/TEST LOGRANK
		/COMPARE OVERALL POOLED.
		Kaplan-Meier
		Notes
		Output Created		05-Jun-2013 17:16:37
		Comments
		Input	Data	Z:\project\plink angiogenesis SNP\MMP17-28 data- June 4, 2013.sav
			Active Dataset	DataSet1
			Filter	<none>
			Weight	<none>
			Split File	<none>
			N of Rows in Working Data File	505
		Missing Value Handling	Definition of Missing	User-defined missing values are treated as missing.
			Cases Used	Statistics are based on all cases with valid data for all variables in the analysis.
		Syntax		KM DFS_time BY MMP17_rs12099648_G_A /STATUS=DFS_status(1) /PRINT MEAN /PLOT SURVIVAL /TEST LOGRANK /COMPARE OVERALL POOLED.
		Resources	Processor Time	00 00:00:00.234
			Elapsed Time	00 00:00:00.234
		[DataSet1] Z:\project\plink angiogenesis SNP\MMP17-28 data- June 4, 2013.sav
		Case Processing Summary
		MMP17_rs12099648_G_A	Total N	N of Events	Censored
					N	Percent
		.00	369	153	216	0.585366
		1.00	121	37	84	0.694215
		2.00	13	9	4	0.307692
		Overall	503	199	304	0.604374
		Means and Medians for Survival Time
		MMP17_rs12099648_G_A	Meana				Median
			Estimate	Std. Error	95% Confidence Interval		Estimate	Std. Error	95% Confidence Interval
					Lower Bound	Upper Bound			Lower Bound	Upper Bound
		.00	7.39588	0.218133	6.96833	7.82342	9.33699	0.587671	8.18515	10.4888
		1.00	7.78441	0.293335	7.20947	8.35934	.	.	.	.
		2.00	5.05548	0.888786	3.31346	6.7975	4.12055	1.31319	1.54669	6.69441
		Overall	7.56957	0.185712	7.20557	7.93357	9.39178	0.504066	8.40381	10.3798
		a. Estimation is limited to the largest survival time if it is censored.
		Overall Comparisons
			Chi-Square	df	Sig.
		Log Rank (Mantel-Cox)	9.35067	2	0.00932242
		Test of equality of survival distributions for the different levels of MMP17_rs12099648_G_A.
MMP17_rs12099648_G_A	recessive
		KM DFS_time BY MMP17_rs3087864_A_G
		/STATUS=DFS_status(1)
		/PRINT MEAN
		/PLOT SURVIVAL
		/TEST LOGRANK
		/COMPARE OVERALL POOLED.
		Kaplan-Meier
		Notes
		Output Created		05-Jun-2013 17:16:46
		Comments
		Input	Data	Z:\project\plink angiogenesis SNP\MMP17-28 data- June 4, 2013.sav
			Active Dataset	DataSet1
			Filter	<none>
			Weight	<none>
			Split File	<none>
			N of Rows in Working Data File	505
		Missing Value Handling	Definition of Missing	User-defined missing values are treated as missing.
			Cases Used	Statistics are based on all cases with valid data for all variables in the analysis.
		Syntax		KM DFS_time BY MMP17_rs3087864_A_G /STATUS=DFS_status(1) /PRINT MEAN /PLOT SURVIVAL /TEST LOGRANK /COMPARE OVERALL POOLED.
		Resources	Processor Time	00 00:00:00.234
			Elapsed Time	00 00:00:00.250
		[DataSet1] Z:\project\plink angiogenesis SNP\MMP17-28 data- June 4, 2013.sav
		Case Processing Summary
		MMP17_rs3087864_A_G	Total N	N of Events	Censored
					N	Percent
		.00	295	121	174	0.589831
		1.00	170	60	110	0.647059
		2.00	38	18	20	0.526316
		Overall	503	199	304	0.604374
		Means and Medians for Survival Time
		MMP17_rs3087864_A_G	Meana				Median
			Estimate	Std. Error	95% Confidence Interval		Estimate	Std. Error	95% Confidence Interval
					Lower Bound	Upper Bound			Lower Bound	Upper Bound
		.00	7.34192	0.24757	6.85668	7.82715	8.85753	0.422127	8.03016	9.6849
		1.00	7.88916	0.293359	7.31418	8.46414	.	.	.	.
		2.00	6.59468	0.542968	5.53046	7.65889	.	.	.	.
		Overall	7.56957	0.185712	7.20557	7.93357	9.39178	0.504066	8.40381	10.3798
		a. Estimation is limited to the largest survival time if it is censored.
		Overall Comparisons
			Chi-Square	df	Sig.
		Log Rank (Mantel-Cox)	2.42309	2	0.297738
		Test of equality of survival distributions for the different levels of MMP17_rs3087864_A_G.
MMP17_rs3087864_A_G	recessive
		KM DFS_time BY MMP17_rs9634312_G_A
		/STATUS=DFS_status(1)
		/PRINT MEAN
		/PLOT SURVIVAL
		/TEST LOGRANK
		/COMPARE OVERALL POOLED.
		Kaplan-Meier
		Notes
		Output Created		05-Jun-2013 17:16:56
		Comments
		Input	Data	Z:\project\plink angiogenesis SNP\MMP17-28 data- June 4, 2013.sav
			Active Dataset	DataSet1
			Filter	<none>
			Weight	<none>
			Split File	<none>
			N of Rows in Working Data File	505
		Missing Value Handling	Definition of Missing	User-defined missing values are treated as missing.
			Cases Used	Statistics are based on all cases with valid data for all variables in the analysis.
		Syntax		KM DFS_time BY MMP17_rs9634312_G_A /STATUS=DFS_status(1) /PRINT MEAN /PLOT SURVIVAL /TEST LOGRANK /COMPARE OVERALL POOLED.
		Resources	Processor Time	00 00:00:00.234
			Elapsed Time	00 00:00:00.250
		[DataSet1] Z:\project\plink angiogenesis SNP\MMP17-28 data- June 4, 2013.sav
		Case Processing Summary
		MMP17_rs9634312_G_A	Total N	N of Events	Censored
					N	Percent
		.00	147	66	81	0.55102
		1.00	246	84	162	0.658537
		2.00	110	49	61	0.554545
		Overall	503	199	304	0.604374
		Means and Medians for Survival Time
		MMP17_rs9634312_G_A	Meana				Median
			Estimate	Std. Error	95% Confidence Interval		Estimate	Std. Error	95% Confidence Interval
					Lower Bound	Upper Bound			Lower Bound	Upper Bound
		.00	7.09068	0.350316	6.40406	7.7773	8.72603	1.1864	6.40068	11.0514
		1.00	7.8139	0.251876	7.32023	8.30758	10.0658	0.524701	9.03734	11.0942
		2.00	7.16912	0.351945	6.47931	7.85893	.	.	.	.
		Overall	7.56957	0.185712	7.20557	7.93357	9.39178	0.504066	8.40381	10.3798
		a. Estimation is limited to the largest survival time if it is censored.
		Overall Comparisons
			Chi-Square	df	Sig.
		Log Rank (Mantel-Cox)	4.98049	2	0.0828895
		Test of equality of survival distributions for the different levels of MMP17_rs9634312_G_A.
MMP17_rs9634312_G_A	codominant
		KM DFS_time BY MMP17_rs11613757_C_T
		/STATUS=DFS_status(1)
		/PRINT MEAN
		/PLOT SURVIVAL
		/TEST LOGRANK
		/COMPARE OVERALL POOLED.
		Kaplan-Meier
		Notes
		Output Created		05-Jun-2013 19:16:36
		Comments
		Input	Data	Z:\project\plink angiogenesis SNP\MMP17-28 data- June 4, 2013.sav
			Active Dataset	DataSet1
			Filter	<none>
			Weight	<none>
			Split File	<none>
			N of Rows in Working Data File	505
		Missing Value Handling	Definition of Missing	User-defined missing values are treated as missing.
			Cases Used	Statistics are based on all cases with valid data for all variables in the analysis.
		Syntax		KM DFS_time BY MMP17_rs11613757_C_T /STATUS=DFS_status(1) /PRINT MEAN /PLOT SURVIVAL /TEST LOGRANK /COMPARE OVERALL POOLED.
		Resources	Processor Time	00 00:00:00.218
			Elapsed Time	00 00:00:00.218
		[DataSet1] Z:\project\plink angiogenesis SNP\MMP17-28 data- June 4, 2013.sav
		Case Processing Summary
		MMP17_rs11613757_C_T	Total N	N of Events	Censored
					N	Percent
		.00	435	178	257	0.590805
		1.00	63	19	44	0.698413
		2.00	5	2	3	0.6
		Overall	503	199	304	0.604374
		Means and Medians for Survival Time
		MMP17_rs11613757_C_T	Meana				Median
			Estimate	Std. Error	95% Confidence Interval		Estimate	Std. Error	95% Confidence Interval
					Lower Bound	Upper Bound			Lower Bound	Upper Bound
		.00	7.43547	0.20179	7.03996	7.83097	8.85753	0.574048	7.7324	9.98267
		1.00	7.85628	0.401448	7.06944	8.64312	.	.	.	.
		2.00	7.01644	1.3762	4.31909	9.71378	.	.	.	.
		Overall	7.56957	0.185712	7.20557	7.93357	9.39178	0.504066	8.40381	10.3798
		a. Estimation is limited to the largest survival time if it is censored.
		Overall Comparisons
			Chi-Square	df	Sig.
		Log Rank (Mantel-Cox)	3.0948	2	0.2128
		Test of equality of survival distributions for the different levels of MMP17_rs11613757_C_T.
MMP17_rs11613757_C_T	dominant
		KM DFS_time BY MMP17_rs11835665_G_A
		/STATUS=DFS_status(1)
		/PRINT MEAN
		/PLOT SURVIVAL
		/TEST LOGRANK
		/COMPARE OVERALL POOLED.
		Kaplan-Meier
		Notes
		Output Created		05-Jun-2013 19:16:44
		Comments
		Input	Data	Z:\project\plink angiogenesis SNP\MMP17-28 data- June 4, 2013.sav
			Active Dataset	DataSet1
			Filter	<none>
			Weight	<none>
			Split File	<none>
			N of Rows in Working Data File	505
		Missing Value Handling	Definition of Missing	User-defined missing values are treated as missing.
			Cases Used	Statistics are based on all cases with valid data for all variables in the analysis.
		Syntax		KM DFS_time BY MMP17_rs11835665_G_A /STATUS=DFS_status(1) /PRINT MEAN /PLOT SURVIVAL /TEST LOGRANK /COMPARE OVERALL POOLED.
		Resources	Processor Time	00 00:00:00.187
			Elapsed Time	00 00:00:00.265
		[DataSet1] Z:\project\plink angiogenesis SNP\MMP17-28 data- June 4, 2013.sav
		Case Processing Summary
		MMP17_rs11835665_G_A	Total N	N of Events	Censored
					N	Percent
		.00	300	114	186	0.62
		1.00	180	76	104	0.577778
		2.00	23	9	14	0.608696
		Overall	503	199	304	0.604374
		Means and Medians for Survival Time
		MMP17_rs11835665_G_A	Meana				Median
			Estimate	Std. Error	95% Confidence Interval		Estimate	Std. Error	95% Confidence Interval
					Lower Bound	Upper Bound			Lower Bound	Upper Bound
		.00	7.70876	0.238901	7.24051	8.177	.	.	.	.
		1.00	7.1202	0.282987	6.56554	7.67485	9.33699	0.907537	7.55821	11.1158
		2.00	7.53573	0.740876	6.08361	8.98785	.	.	.	.
		Overall	7.56957	0.185712	7.20557	7.93357	9.39178	0.504066	8.40381	10.3798
		a. Estimation is limited to the largest survival time if it is censored.
		Overall Comparisons
			Chi-Square	df	Sig.
		Log Rank (Mantel-Cox)	0.720909	2	0.697359
		Test of equality of survival distributions for the different levels of MMP17_rs11835665_G_A.
MMP17_rs11835665_G_A	exclude
		KM DFS_time BY MMP17_rs10751704_G_T
		/STATUS=DFS_status(1)
		/PRINT MEAN
		/PLOT SURVIVAL
		/TEST LOGRANK
		/COMPARE OVERALL POOLED.
		Kaplan-Meier
		Notes
		Output Created		05-Jun-2013 19:16:53
		Comments
		Input	Data	Z:\project\plink angiogenesis SNP\MMP17-28 data- June 4, 2013.sav
			Active Dataset	DataSet1
			Filter	<none>
			Weight	<none>
			Split File	<none>
			N of Rows in Working Data File	505
		Missing Value Handling	Definition of Missing	User-defined missing values are treated as missing.
			Cases Used	Statistics are based on all cases with valid data for all variables in the analysis.
		Syntax		KM DFS_time BY MMP17_rs10751704_G_T /STATUS=DFS_status(1) /PRINT MEAN /PLOT SURVIVAL /TEST LOGRANK /COMPARE OVERALL POOLED.
		Resources	Processor Time	00 00:00:00.219
			Elapsed Time	00 00:00:00.219
		[DataSet1] Z:\project\plink angiogenesis SNP\MMP17-28 data- June 4, 2013.sav
		Case Processing Summary
		MMP17_rs10751704_G_T	Total N	N of Events	Censored
					N	Percent
		.00	234	89	145	0.619658
		1.00	216	87	129	0.597222
		2.00	48	19	29	0.604167
		Overall	498	195	303	0.608434
		Means and Medians for Survival Time
		MMP17_rs10751704_G_T	Meana				Median
			Estimate	Std. Error	95% Confidence Interval		Estimate	Std. Error	95% Confidence Interval
					Lower Bound	Upper Bound			Lower Bound	Upper Bound
		.00	7.69044	0.269841	7.16155	8.21933	9.39178	.	.	.
		1.00	7.25176	0.260347	6.74148	7.76204	9.33699	0.609777	8.14182	10.5321
		2.00	7.40023	0.522643	6.37585	8.42461	.	.	.	.
		Overall	7.59441	0.186744	7.22839	7.96043	9.39178	0.503654	8.40462	10.3789
		a. Estimation is limited to the largest survival time if it is censored.
		Overall Comparisons
			Chi-Square	df	Sig.
		Log Rank (Mantel-Cox)	0.278809	2	0.869876
		Test of equality of survival distributions for the different levels of MMP17_rs10751704_G_T.
MMP17_rs10751704_G_T	exclude
		KM DFS_time BY MMP19_rs2242295_G_A
		/STATUS=DFS_status(1)
		/PRINT MEAN
		/PLOT SURVIVAL
		/TEST LOGRANK
		/COMPARE OVERALL POOLED.
		Kaplan-Meier
		Notes
		Output Created		05-Jun-2013 19:17:03
		Comments
		Input	Data	Z:\project\plink angiogenesis SNP\MMP17-28 data- June 4, 2013.sav
			Active Dataset	DataSet1
			Filter	<none>
			Weight	<none>
			Split File	<none>
			N of Rows in Working Data File	505
		Missing Value Handling	Definition of Missing	User-defined missing values are treated as missing.
			Cases Used	Statistics are based on all cases with valid data for all variables in the analysis.
		Syntax		KM DFS_time BY MMP19_rs2242295_G_A /STATUS=DFS_status(1) /PRINT MEAN /PLOT SURVIVAL /TEST LOGRANK /COMPARE OVERALL POOLED.
		Resources	Processor Time	00 00:00:00.219
			Elapsed Time	00 00:00:00.219
		[DataSet1] Z:\project\plink angiogenesis SNP\MMP17-28 data- June 4, 2013.sav
		Case Processing Summary
		MMP19_rs2242295_G_A	Total N	N of Events	Censored
					N	Percent
		.00	330	131	199	0.60303
		1.00	155	63	92	0.593548
		2.00	18	5	13	0.722222
		Overall	503	199	304	0.604374
		Means and Medians for Survival Time
		MMP19_rs2242295_G_A	Meana				Median
			Estimate	Std. Error	95% Confidence Interval		Estimate	Std. Error	95% Confidence Interval
					Lower Bound	Upper Bound			Lower Bound	Upper Bound
		.00	7.47287	0.234425	7.0134	7.93234	9.39178	.	.	.
		1.00	7.35236	0.286048	6.7917	7.91301	10.0658	1.53771	7.05185	13.0797
		2.00	8.57253	0.579878	7.43596	9.70909	.	.	.	.
		Overall	7.56957	0.185712	7.20557	7.93357	9.39178	0.504066	8.40381	10.3798
		a. Estimation is limited to the largest survival time if it is censored.
		Overall Comparisons
			Chi-Square	df	Sig.
		Log Rank (Mantel-Cox)	1.78731	2	0.409157
		Test of equality of survival distributions for the different levels of MMP19_rs2242295_G_A.
MMP19_rs2242295_G_A	recessive
		KM DFS_time BY MMP19_rs2291267_G_A
		/STATUS=DFS_status(1)
		/PRINT MEAN
		/PLOT SURVIVAL
		/TEST LOGRANK
		/COMPARE OVERALL POOLED.
		Kaplan-Meier
		Notes
		Output Created		05-Jun-2013 19:17:14
		Comments
		Input	Data	Z:\project\plink angiogenesis SNP\MMP17-28 data- June 4, 2013.sav
			Active Dataset	DataSet1
			Filter	<none>
			Weight	<none>
			Split File	<none>
			N of Rows in Working Data File	505
		Missing Value Handling	Definition of Missing	User-defined missing values are treated as missing.
			Cases Used	Statistics are based on all cases with valid data for all variables in the analysis.
		Syntax		KM DFS_time BY MMP19_rs2291267_G_A /STATUS=DFS_status(1) /PRINT MEAN /PLOT SURVIVAL /TEST LOGRANK /COMPARE OVERALL POOLED.
		Resources	Processor Time	00 00:00:00.219
			Elapsed Time	00 00:00:00.219
		[DataSet1] Z:\project\plink angiogenesis SNP\MMP17-28 data- June 4, 2013.sav
		Case Processing Summary
		MMP19_rs2291267_G_A	Total N	N of Events	Censored
					N	Percent
		.00	446	177	269	0.603139
		1.00	56	21	35	0.625
		2.00	1	1	0	0
		Overall	503	199	304	0.604374
		Means and Medians for Survival Time
		MMP19_rs2291267_G_A	Meana				Median
			Estimate	Std. Error	95% Confidence Interval		Estimate	Std. Error	95% Confidence Interval
					Lower Bound	Upper Bound			Lower Bound	Upper Bound
		.00	7.52801	0.199047	7.13788	7.91814	9.39178	0.553214	8.30748	10.4761
		1.00	7.66574	0.451795	6.78022	8.55126	9.33699	.	.	.
		2.00	4.77808	0	4.77808	4.77808	4.77808	.	.	.
		Overall	7.56957	0.185712	7.20557	7.93357	9.39178	0.504066	8.40381	10.3798
		a. Estimation is limited to the largest survival time if it is censored.
		Overall Comparisons
			Chi-Square	df	Sig.
		Log Rank (Mantel-Cox)	1.52182	2	0.467241
		Test of equality of survival distributions for the different levels of MMP19_rs2291267_G_A.
MMP19_rs2291267_G_A	dominant
		KM DFS_time BY MMP19_rs2291268_A_G
		/STATUS=DFS_status(1)
		/PRINT MEAN
		/PLOT SURVIVAL
		/TEST LOGRANK
		/COMPARE OVERALL POOLED.
		Kaplan-Meier
		Notes
		Output Created		05-Jun-2013 19:17:25
		Comments
		Input	Data	Z:\project\plink angiogenesis SNP\MMP17-28 data- June 4, 2013.sav
			Active Dataset	DataSet1
			Filter	<none>
			Weight	<none>
			Split File	<none>
			N of Rows in Working Data File	505
		Missing Value Handling	Definition of Missing	User-defined missing values are treated as missing.
			Cases Used	Statistics are based on all cases with valid data for all variables in the analysis.
		Syntax		KM DFS_time BY MMP19_rs2291268_A_G /STATUS=DFS_status(1) /PRINT MEAN /PLOT SURVIVAL /TEST LOGRANK /COMPARE OVERALL POOLED.
		Resources	Processor Time	00 00:00:00.219
			Elapsed Time	00 00:00:00.219
		[DataSet1] Z:\project\plink angiogenesis SNP\MMP17-28 data- June 4, 2013.sav
		Case Processing Summary
		MMP19_rs2291268_A_G	Total N	N of Events	Censored
					N	Percent
		.00	432	172	260	0.601852
		1.00	70	26	44	0.628571
		2.00	1	1	0	0
		Overall	503	199	304	0.604374
		Means and Medians for Survival Time
		MMP19_rs2291268_A_G	Meana				Median
			Estimate	Std. Error	95% Confidence Interval		Estimate	Std. Error	95% Confidence Interval
					Lower Bound	Upper Bound			Lower Bound	Upper Bound
		.00	7.51713	0.201966	7.12128	7.91299	9.39178	0.555395	8.30321	10.4804
		1.00	7.66177	0.407811	6.86246	8.46108	9.33699	.	.	.
		2.00	4.77808	0	4.77808	4.77808	4.77808	.	.	.
		Overall	7.56957	0.185712	7.20557	7.93357	9.39178	0.504066	8.40381	10.3798
		a. Estimation is limited to the largest survival time if it is censored.
		Overall Comparisons
			Chi-Square	df	Sig.
		Log Rank (Mantel-Cox)	1.61751	2	0.445413
		Test of equality of survival distributions for the different levels of MMP19_rs2291268_A_G.
MMP19_rs2291268_A_G	dominant
		KM DFS_time BY MMP20_rs2292730_G_A
		/STATUS=DFS_status(1)
		/PRINT MEAN
		/PLOT SURVIVAL
		/TEST LOGRANK
		/COMPARE OVERALL POOLED.
		Kaplan-Meier
		Notes
		Output Created		05-Jun-2013 19:17:35
		Comments
		Input	Data	Z:\project\plink angiogenesis SNP\MMP17-28 data- June 4, 2013.sav
			Active Dataset	DataSet1
			Filter	<none>
			Weight	<none>
			Split File	<none>
			N of Rows in Working Data File	505
		Missing Value Handling	Definition of Missing	User-defined missing values are treated as missing.
			Cases Used	Statistics are based on all cases with valid data for all variables in the analysis.
		Syntax		KM DFS_time BY MMP20_rs2292730_G_A /STATUS=DFS_status(1) /PRINT MEAN /PLOT SURVIVAL /TEST LOGRANK /COMPARE OVERALL POOLED.
		Resources	Processor Time	00 00:00:00.219
			Elapsed Time	00 00:00:00.219
		[DataSet1] Z:\project\plink angiogenesis SNP\MMP17-28 data- June 4, 2013.sav
		Case Processing Summary
		MMP20_rs2292730_G_A	Total N	N of Events	Censored
					N	Percent
		.00	164	63	101	0.615854
		1.00	246	93	153	0.621951
		2.00	93	43	50	0.537634
		Overall	503	199	304	0.604374
		Means and Medians for Survival Time
		MMP20_rs2292730_G_A	Meana				Median
			Estimate	Std. Error	95% Confidence Interval		Estimate	Std. Error	95% Confidence Interval
					Lower Bound	Upper Bound			Lower Bound	Upper Bound
		.00	7.40031	0.276506	6.85835	7.94226	9.39178	0.593728	8.22807	10.5555
		1.00	7.74685	0.260566	7.23614	8.25756	.	.	.	.
		2.00	6.72729	0.410505	5.9227	7.53188	8.34521	1.27265	5.85081	10.8396
		Overall	7.56957	0.185712	7.20557	7.93357	9.39178	0.504066	8.40381	10.3798
		a. Estimation is limited to the largest survival time if it is censored.
		Overall Comparisons
			Chi-Square	df	Sig.
		Log Rank (Mantel-Cox)	2.65062	2	0.265721
		Test of equality of survival distributions for the different levels of MMP20_rs2292730_G_A.
MMP20_rs2292730_G_A	recessive
		KM DFS_time BY MMP20_rs11225332_T_C
		/STATUS=DFS_status(1)
		/PRINT MEAN
		/PLOT SURVIVAL
		/TEST LOGRANK
		/COMPARE OVERALL POOLED.
		Kaplan-Meier
		Notes
		Output Created		05-Jun-2013 19:17:49
		Comments
		Input	Data	Z:\project\plink angiogenesis SNP\MMP17-28 data- June 4, 2013.sav
			Active Dataset	DataSet1
			Filter	<none>
			Weight	<none>
			Split File	<none>
			N of Rows in Working Data File	505
		Missing Value Handling	Definition of Missing	User-defined missing values are treated as missing.
			Cases Used	Statistics are based on all cases with valid data for all variables in the analysis.
		Syntax		KM DFS_time BY MMP20_rs11225332_T_C /STATUS=DFS_status(1) /PRINT MEAN /PLOT SURVIVAL /TEST LOGRANK /COMPARE OVERALL POOLED.
		Resources	Processor Time	00 00:00:00.218
			Elapsed Time	00 00:00:00.219
		[DataSet1] Z:\project\plink angiogenesis SNP\MMP17-28 data- June 4, 2013.sav
		Case Processing Summary
		MMP20_rs11225332_T_C	Total N	N of Events	Censored
					N	Percent
		.00	194	74	120	0.618557
		1.00	223	85	138	0.618834
		2.00	86	40	46	0.534884
		Overall	503	199	304	0.604374
		Means and Medians for Survival Time
		MMP20_rs11225332_T_C	Meana				Median
			Estimate	Std. Error	95% Confidence Interval		Estimate	Std. Error	95% Confidence Interval
					Lower Bound	Upper Bound			Lower Bound	Upper Bound
		.00	7.65395	0.297609	7.07064	8.23727	.	.	.	.
		1.00	7.54459	0.247674	7.05915	8.03003	.	.	.	.
		2.00	6.66306	0.406462	5.8664	7.45973	7.89315	0.881307	6.16579	9.62051
		Overall	7.56957	0.185712	7.20557	7.93357	9.39178	0.504066	8.40381	10.3798
		a. Estimation is limited to the largest survival time if it is censored.
		Overall Comparisons
			Chi-Square	df	Sig.
		Log Rank (Mantel-Cox)	2.81782	2	0.24441
		Test of equality of survival distributions for the different levels of MMP20_rs11225332_T_C.
MMP20_rs11225332_T_C	recessive
		KM DFS_time BY MMP20_rs1711399_A_C
		/STATUS=DFS_status(1)
		/PRINT MEAN
		/PLOT SURVIVAL
		/TEST LOGRANK
		/COMPARE OVERALL POOLED.
		Kaplan-Meier
		Notes
		Output Created		05-Jun-2013 19:17:58
		Comments
		Input	Data	Z:\project\plink angiogenesis SNP\MMP17-28 data- June 4, 2013.sav
			Active Dataset	DataSet1
			Filter	<none>
			Weight	<none>
			Split File	<none>
			N of Rows in Working Data File	505
		Missing Value Handling	Definition of Missing	User-defined missing values are treated as missing.
			Cases Used	Statistics are based on all cases with valid data for all variables in the analysis.
		Syntax		KM DFS_time BY MMP20_rs1711399_A_C /STATUS=DFS_status(1) /PRINT MEAN /PLOT SURVIVAL /TEST LOGRANK /COMPARE OVERALL POOLED.
		Resources	Processor Time	00 00:00:00.218
			Elapsed Time	00 00:00:00.218
		[DataSet1] Z:\project\plink angiogenesis SNP\MMP17-28 data- June 4, 2013.sav
		Case Processing Summary
		MMP20_rs1711399_A_C	Total N	N of Events	Censored
					N	Percent
		.00	175	75	100	0.571429
		1.00	243	92	151	0.621399
		2.00	85	32	53	0.623529
		Overall	503	199	304	0.604374
		Means and Medians for Survival Time
		MMP20_rs1711399_A_C	Meana				Median
			Estimate	Std. Error	95% Confidence Interval		Estimate	Std. Error	95% Confidence Interval
					Lower Bound	Upper Bound			Lower Bound	Upper Bound
		.00	7.3548	0.301635	6.7636	7.94601	9.33699	1.22723	6.93162	11.7424
		1.00	7.59039	0.257319	7.08605	8.09474	.	.	.	.
		2.00	7.24176	0.413681	6.43095	8.05258	.	.	.	.
		Overall	7.56957	0.185712	7.20557	7.93357	9.39178	0.504066	8.40381	10.3798
		a. Estimation is limited to the largest survival time if it is censored.
		Overall Comparisons
			Chi-Square	df	Sig.
		Log Rank (Mantel-Cox)	0.617056	2	0.734527
		Test of equality of survival distributions for the different levels of MMP20_rs1711399_A_C.
MMP20_rs1711399_A_C	dominant
		KM DFS_time BY MMP20_rs1784439_T_C
		/STATUS=DFS_status(1)
		/PRINT MEAN
		/PLOT SURVIVAL
		/TEST LOGRANK
		/COMPARE OVERALL POOLED.
		Kaplan-Meier
		Notes
		Output Created		05-Jun-2013 19:18:08
		Comments
		Input	Data	Z:\project\plink angiogenesis SNP\MMP17-28 data- June 4, 2013.sav
			Active Dataset	DataSet1
			Filter	<none>
			Weight	<none>
			Split File	<none>
			N of Rows in Working Data File	505
		Missing Value Handling	Definition of Missing	User-defined missing values are treated as missing.
			Cases Used	Statistics are based on all cases with valid data for all variables in the analysis.
		Syntax		KM DFS_time BY MMP20_rs1784439_T_C /STATUS=DFS_status(1) /PRINT MEAN /PLOT SURVIVAL /TEST LOGRANK /COMPARE OVERALL POOLED.
		Resources	Processor Time	00 00:00:00.219
			Elapsed Time	00 00:00:00.219
		[DataSet1] Z:\project\plink angiogenesis SNP\MMP17-28 data- June 4, 2013.sav
		Case Processing Summary
		MMP20_rs1784439_T_C	Total N	N of Events	Censored
					N	Percent
		.00	175	75	100	0.571429
		1.00	243	92	151	0.621399
		2.00	85	32	53	0.623529
		Overall	503	199	304	0.604374
		Means and Medians for Survival Time
		MMP20_rs1784439_T_C	Meana				Median
			Estimate	Std. Error	95% Confidence Interval		Estimate	Std. Error	95% Confidence Interval
					Lower Bound	Upper Bound			Lower Bound	Upper Bound
		.00	7.3548	0.301635	6.7636	7.94601	9.33699	1.22723	6.93162	11.7424
		1.00	7.59039	0.257319	7.08605	8.09474	.	.	.	.
		2.00	7.24176	0.413681	6.43095	8.05258	.	.	.	.
		Overall	7.56957	0.185712	7.20557	7.93357	9.39178	0.504066	8.40381	10.3798
		a. Estimation is limited to the largest survival time if it is censored.
		Overall Comparisons
			Chi-Square	df	Sig.
		Log Rank (Mantel-Cox)	0.617056	2	0.734527
		Test of equality of survival distributions for the different levels of MMP20_rs1784439_T_C.
MMP20_rs1784439_T_C	dominant
		KM DFS_time BY MMP20_rs7116339_G_A
		/STATUS=DFS_status(1)
		/PRINT MEAN
		/PLOT SURVIVAL
		/TEST LOGRANK
		/COMPARE OVERALL POOLED.
		Kaplan-Meier
		Notes
		Output Created		05-Jun-2013 19:18:21
		Comments
		Input	Data	Z:\project\plink angiogenesis SNP\MMP17-28 data- June 4, 2013.sav
			Active Dataset	DataSet1
			Filter	<none>
			Weight	<none>
			Split File	<none>
			N of Rows in Working Data File	505
		Missing Value Handling	Definition of Missing	User-defined missing values are treated as missing.
			Cases Used	Statistics are based on all cases with valid data for all variables in the analysis.
		Syntax		KM DFS_time BY MMP20_rs7116339_G_A /STATUS=DFS_status(1) /PRINT MEAN /PLOT SURVIVAL /TEST LOGRANK /COMPARE OVERALL POOLED.
		Resources	Processor Time	00 00:00:00.219
			Elapsed Time	00 00:00:00.218
		[DataSet1] Z:\project\plink angiogenesis SNP\MMP17-28 data- June 4, 2013.sav
		Case Processing Summary
		MMP20_rs7116339_G_A	Total N	N of Events	Censored
					N	Percent
		.00	373	152	221	0.592493
		1.00	121	42	79	0.652893
		2.00	7	3	4	0.571429
		Overall	501	197	304	0.606786
		Means and Medians for Survival Time
		MMP20_rs7116339_G_A	Meana				Median
			Estimate	Std. Error	95% Confidence Interval		Estimate	Std. Error	95% Confidence Interval
					Lower Bound	Upper Bound			Lower Bound	Upper Bound
		.00	7.46041	0.216633	7.03581	7.88501	9.39178	0.67165	8.07535	10.7082
		1.00	7.63651	0.330353	6.98902	8.284	.	.	.	.
		2.00	7.2728	1.05677	5.20153	9.34407	8.70137	0	.	.
		Overall	7.58538	0.186103	7.22062	7.95014	9.39178	0.503741	8.40445	10.3791
		a. Estimation is limited to the largest survival time if it is censored.
		Overall Comparisons
			Chi-Square	df	Sig.
		Log Rank (Mantel-Cox)	1.50836	2	0.470395
		Test of equality of survival distributions for the different levels of MMP20_rs7116339_G_A.
MMP20_rs7116339_G_A	dominant
		KM DFS_time BY MMP20_rs1711433_A_G
		/STATUS=DFS_status(1)
		/PRINT MEAN
		/PLOT SURVIVAL
		/TEST LOGRANK
		/COMPARE OVERALL POOLED.
		Kaplan-Meier
		Notes
		Output Created		05-Jun-2013 19:18:33
		Comments
		Input	Data	Z:\project\plink angiogenesis SNP\MMP17-28 data- June 4, 2013.sav
			Active Dataset	DataSet1
			Filter	<none>
			Weight	<none>
			Split File	<none>
			N of Rows in Working Data File	505
		Missing Value Handling	Definition of Missing	User-defined missing values are treated as missing.
			Cases Used	Statistics are based on all cases with valid data for all variables in the analysis.
		Syntax		KM DFS_time BY MMP20_rs1711433_A_G /STATUS=DFS_status(1) /PRINT MEAN /PLOT SURVIVAL /TEST LOGRANK /COMPARE OVERALL POOLED.
		Resources	Processor Time	00 00:00:00.218
			Elapsed Time	00 00:00:00.220
		[DataSet1] Z:\project\plink angiogenesis SNP\MMP17-28 data- June 4, 2013.sav
		Case Processing Summary
		MMP20_rs1711433_A_G	Total N	N of Events	Censored
					N	Percent
		.00	394	153	241	0.611675
		1.00	105	45	60	0.571429
		2.00	4	1	3	0.75
		Overall	503	199	304	0.604374
		Means and Medians for Survival Time
		MMP20_rs1711433_A_G	Meana				Median
			Estimate	Std. Error	95% Confidence Interval		Estimate	Std. Error	95% Confidence Interval
					Lower Bound	Upper Bound			Lower Bound	Upper Bound
		.00	7.60574	0.210469	7.19322	8.01826	9.33699	0.42543	8.50314	10.1708
		1.00	7.01628	0.383448	6.26473	7.76784	.	.	.	.
		2.00	5.47534	1.3109	2.90598	8.04471	.	.	.	.
		Overall	7.56957	0.185712	7.20557	7.93357	9.39178	0.504066	8.40381	10.3798
		a. Estimation is limited to the largest survival time if it is censored.
		Overall Comparisons
			Chi-Square	df	Sig.
		Log Rank (Mantel-Cox)	0.733879	2	0.692851
		Test of equality of survival distributions for the different levels of MMP20_rs1711433_A_G.
MMP20_rs1711433_A_G	dominant
		KM DFS_time BY MMP20_rs10895322_A_G
		/STATUS=DFS_status(1)
		/PRINT MEAN
		/PLOT SURVIVAL
		/TEST LOGRANK
		/COMPARE OVERALL POOLED.
		Kaplan-Meier
		Notes
		Output Created		05-Jun-2013 19:18:42
		Comments
		Input	Data	Z:\project\plink angiogenesis SNP\MMP17-28 data- June 4, 2013.sav
			Active Dataset	DataSet1
			Filter	<none>
			Weight	<none>
			Split File	<none>
			N of Rows in Working Data File	505
		Missing Value Handling	Definition of Missing	User-defined missing values are treated as missing.
			Cases Used	Statistics are based on all cases with valid data for all variables in the analysis.
		Syntax		KM DFS_time BY MMP20_rs10895322_A_G /STATUS=DFS_status(1) /PRINT MEAN /PLOT SURVIVAL /TEST LOGRANK /COMPARE OVERALL POOLED.
		Resources	Processor Time	00 00:00:00.219
			Elapsed Time	00 00:00:00.219
		[DataSet1] Z:\project\plink angiogenesis SNP\MMP17-28 data- June 4, 2013.sav
		Case Processing Summary
		MMP20_rs10895322_A_G	Total N	N of Events	Censored
					N	Percent
		.00	434	172	262	0.603687
		1.00	65	25	40	0.615385
		2.00	4	2	2	0.5
		Overall	503	199	304	0.604374
		Means and Medians for Survival Time
		MMP20_rs10895322_A_G	Meana				Median
			Estimate	Std. Error	95% Confidence Interval		Estimate	Std. Error	95% Confidence Interval
					Lower Bound	Upper Bound			Lower Bound	Upper Bound
		.00	7.56873	0.198669	7.17934	7.95812	9.39178	0.502335	8.40721	10.3764
		1.00	7.56998	0.494931	6.59991	8.54004	.	.	.	.
		2.00	5.44452	1.77094	1.97349	8.91556	2.48219	.	.	.
		Overall	7.56957	0.185712	7.20557	7.93357	9.39178	0.504066	8.40381	10.3798
		a. Estimation is limited to the largest survival time if it is censored.
		Overall Comparisons
			Chi-Square	df	Sig.
		Log Rank (Mantel-Cox)	0.267526	2	0.874797
		Test of equality of survival distributions for the different levels of MMP20_rs10895322_A_G.
MMP20_rs10895322_A_G	exclude
		KM DFS_time BY MMP20_rs1711430_C_T
		/STATUS=DFS_status(1)
		/PRINT MEAN
		/PLOT SURVIVAL
		/TEST LOGRANK
		/COMPARE OVERALL POOLED.
		Kaplan-Meier
		Notes
		Output Created		05-Jun-2013 19:18:55
		Comments
		Input	Data	Z:\project\plink angiogenesis SNP\MMP17-28 data- June 4, 2013.sav
			Active Dataset	DataSet1
			Filter	<none>
			Weight	<none>
			Split File	<none>
			N of Rows in Working Data File	505
		Missing Value Handling	Definition of Missing	User-defined missing values are treated as missing.
			Cases Used	Statistics are based on all cases with valid data for all variables in the analysis.
		Syntax		KM DFS_time BY MMP20_rs1711430_C_T /STATUS=DFS_status(1) /PRINT MEAN /PLOT SURVIVAL /TEST LOGRANK /COMPARE OVERALL POOLED.
		Resources	Processor Time	00 00:00:00.219
			Elapsed Time	00 00:00:00.219
		[DataSet1] Z:\project\plink angiogenesis SNP\MMP17-28 data- June 4, 2013.sav
		Case Processing Summary
		MMP20_rs1711430_C_T	Total N	N of Events	Censored
					N	Percent
		.00	168	72	96	0.571429
		1.00	249	95	154	0.618474
		2.00	86	32	54	0.627907
		Overall	503	199	304	0.604374
		Means and Medians for Survival Time
		MMP20_rs1711430_C_T	Meana				Median
			Estimate	Std. Error	95% Confidence Interval		Estimate	Std. Error	95% Confidence Interval
					Lower Bound	Upper Bound			Lower Bound	Upper Bound
		.00	7.41096	0.303226	6.81664	8.00528	9.33699	1.22874	6.92866	11.7453
		1.00	7.53326	0.256814	7.02991	8.03662	.	.	.	.
		2.00	7.29805	0.408122	6.49813	8.09797	.	.	.	.
		Overall	7.56957	0.185712	7.20557	7.93357	9.39178	0.504066	8.40381	10.3798
		a. Estimation is limited to the largest survival time if it is censored.
		Overall Comparisons
			Chi-Square	df	Sig.
		Log Rank (Mantel-Cox)	0.370606	2	0.830852
		Test of equality of survival distributions for the different levels of MMP20_rs1711430_C_T.
MMP20_rs1711430_C_T	dominant
		KM DFS_time BY MMP20_rs1784430_A_G
		/STATUS=DFS_status(1)
		/PRINT MEAN
		/PLOT SURVIVAL
		/TEST LOGRANK
		/COMPARE OVERALL POOLED.
		Kaplan-Meier
		Notes
		Output Created		05-Jun-2013 19:19:06
		Comments
		Input	Data	Z:\project\plink angiogenesis SNP\MMP17-28 data- June 4, 2013.sav
			Active Dataset	DataSet1
			Filter	<none>
			Weight	<none>
			Split File	<none>
			N of Rows in Working Data File	505
		Missing Value Handling	Definition of Missing	User-defined missing values are treated as missing.
			Cases Used	Statistics are based on all cases with valid data for all variables in the analysis.
		Syntax		KM DFS_time BY MMP20_rs1784430_A_G /STATUS=DFS_status(1) /PRINT MEAN /PLOT SURVIVAL /TEST LOGRANK /COMPARE OVERALL POOLED.
		Resources	Processor Time	00 00:00:00.219
			Elapsed Time	00 00:00:00.218
		[DataSet1] Z:\project\plink angiogenesis SNP\MMP17-28 data- June 4, 2013.sav
		Case Processing Summary
		MMP20_rs1784430_A_G	Total N	N of Events	Censored
					N	Percent
		.00	173	71	102	0.589595
		1.00	231	92	139	0.601732
		2.00	77	31	46	0.597403
		Overall	481	194	287	0.596674
		Means and Medians for Survival Time
		MMP20_rs1784430_A_G	Meana				Median
			Estimate	Std. Error	95% Confidence Interval		Estimate	Std. Error	95% Confidence Interval
					Lower Bound	Upper Bound			Lower Bound	Upper Bound
		.00	7.54059	0.299177	6.9542	8.12698	9.33699	0.71267	7.94015	10.7338
		1.00	7.41201	0.267214	6.88827	7.93575	.	.	.	.
		2.00	7.02096	0.444055	6.15061	7.89131	.	.	.	.
		Overall	7.51069	0.189723	7.13884	7.88255	9.39178	0.510023	8.39214	10.3914
		a. Estimation is limited to the largest survival time if it is censored.
		Overall Comparisons
			Chi-Square	df	Sig.
		Log Rank (Mantel-Cox)	0.0544643	2	0.973135
		Test of equality of survival distributions for the different levels of MMP20_rs1784430_A_G.
MMP20_rs1784430_A_G	recessive
		KM DFS_time BY MMP20_rs1711427_T_C
		/STATUS=DFS_status(1)
		/PRINT MEAN
		/PLOT SURVIVAL
		/TEST LOGRANK
		/COMPARE OVERALL POOLED.
		Kaplan-Meier
		Notes
		Output Created		05-Jun-2013 19:19:14
		Comments
		Input	Data	Z:\project\plink angiogenesis SNP\MMP17-28 data- June 4, 2013.sav
			Active Dataset	DataSet1
			Filter	<none>
			Weight	<none>
			Split File	<none>
			N of Rows in Working Data File	505
		Missing Value Handling	Definition of Missing	User-defined missing values are treated as missing.
			Cases Used	Statistics are based on all cases with valid data for all variables in the analysis.
		Syntax		KM DFS_time BY MMP20_rs1711427_T_C /STATUS=DFS_status(1) /PRINT MEAN /PLOT SURVIVAL /TEST LOGRANK /COMPARE OVERALL POOLED.
		Resources	Processor Time	00 00:00:00.219
			Elapsed Time	00 00:00:00.218
		[DataSet1] Z:\project\plink angiogenesis SNP\MMP17-28 data- June 4, 2013.sav
		Case Processing Summary
		MMP20_rs1711427_T_C	Total N	N of Events	Censored
					N	Percent
		.00	139	50	89	0.640288
		1.00	255	110	145	0.568627
		2.00	109	39	70	0.642202
		Overall	503	199	304	0.604374
		Means and Medians for Survival Time
		MMP20_rs1711427_T_C	Meana				Median
			Estimate	Std. Error	95% Confidence Interval		Estimate	Std. Error	95% Confidence Interval
					Lower Bound	Upper Bound			Lower Bound	Upper Bound
		.00	7.60722	0.346791	6.92751	8.28693	10.0658	1.14409	7.82333	12.3082
		1.00	7.32343	0.259678	6.81446	7.8324	8.85753	.	.	.
		2.00	7.76579	0.331062	7.1169	8.41467	9.33699	0.43116	8.49191	10.1821
		Overall	7.56957	0.185712	7.20557	7.93357	9.39178	0.504066	8.40381	10.3798
		a. Estimation is limited to the largest survival time if it is censored.
		Overall Comparisons
			Chi-Square	df	Sig.
		Log Rank (Mantel-Cox)	2.9514	2	0.228619
		Test of equality of survival distributions for the different levels of MMP20_rs1711427_T_C.
MMP20_rs1711427_T_C	codominant
		KM DFS_time BY MMP20_rs1784425_T_G
		/STATUS=DFS_status(1)
		/PRINT MEAN
		/PLOT SURVIVAL
		/TEST LOGRANK
		/COMPARE OVERALL POOLED.
		Kaplan-Meier
		Notes
		Output Created		05-Jun-2013 19:19:24
		Comments
		Input	Data	Z:\project\plink angiogenesis SNP\MMP17-28 data- June 4, 2013.sav
			Active Dataset	DataSet1
			Filter	<none>
			Weight	<none>
			Split File	<none>
			N of Rows in Working Data File	505
		Missing Value Handling	Definition of Missing	User-defined missing values are treated as missing.
			Cases Used	Statistics are based on all cases with valid data for all variables in the analysis.
		Syntax		KM DFS_time BY MMP20_rs1784425_T_G /STATUS=DFS_status(1) /PRINT MEAN /PLOT SURVIVAL /TEST LOGRANK /COMPARE OVERALL POOLED.
		Resources	Processor Time	00 00:00:00.218
			Elapsed Time	00 00:00:00.219
		[DataSet1] Z:\project\plink angiogenesis SNP\MMP17-28 data- June 4, 2013.sav
		Case Processing Summary
		MMP20_rs1784425_T_G	Total N	N of Events	Censored
					N	Percent
		.00	134	48	86	0.641791
		1.00	250	105	145	0.58
		2.00	119	46	73	0.613445
		Overall	503	199	304	0.604374
		Means and Medians for Survival Time
		MMP20_rs1784425_T_G	Meana				Median
			Estimate	Std. Error	95% Confidence Interval		Estimate	Std. Error	95% Confidence Interval
					Lower Bound	Upper Bound			Lower Bound	Upper Bound
		.00	7.65681	0.352039	6.96682	8.34681	.	.	.	.
		1.00	7.40349	0.262422	6.88914	7.91784	8.85753	0.853818	7.18405	10.531
		2.00	7.51157	0.325365	6.87386	8.14929	9.33699	0.664346	8.03487	10.6391
		Overall	7.56957	0.185712	7.20557	7.93357	9.39178	0.504066	8.40381	10.3798
		a. Estimation is limited to the largest survival time if it is censored.
		Overall Comparisons
			Chi-Square	df	Sig.
		Log Rank (Mantel-Cox)	1.04745	2	0.592309
		Test of equality of survival distributions for the different levels of MMP20_rs1784425_T_G.
MMP20_rs1784425_T_G	codominant
		KM DFS_time BY MMP20_rs1784424_C_A
		/STATUS=DFS_status(1)
		/PRINT MEAN
		/PLOT SURVIVAL
		/TEST LOGRANK
		/COMPARE OVERALL POOLED.
		Kaplan-Meier
		Notes
		Output Created		05-Jun-2013 19:19:34
		Comments
		Input	Data	Z:\project\plink angiogenesis SNP\MMP17-28 data- June 4, 2013.sav
			Active Dataset	DataSet1
			Filter	<none>
			Weight	<none>
			Split File	<none>
			N of Rows in Working Data File	505
		Missing Value Handling	Definition of Missing	User-defined missing values are treated as missing.
			Cases Used	Statistics are based on all cases with valid data for all variables in the analysis.
		Syntax		KM DFS_time BY MMP20_rs1784424_C_A /STATUS=DFS_status(1) /PRINT MEAN /PLOT SURVIVAL /TEST LOGRANK /COMPARE OVERALL POOLED.
		Resources	Processor Time	00 00:00:00.219
			Elapsed Time	00 00:00:00.219
		[DataSet1] Z:\project\plink angiogenesis SNP\MMP17-28 data- June 4, 2013.sav
		Case Processing Summary
		MMP20_rs1784424_C_A	Total N	N of Events	Censored
					N	Percent
		.00	139	50	89	0.640288
		1.00	256	111	145	0.566406
		2.00	108	38	70	0.648148
		Overall	503	199	304	0.604374
		Means and Medians for Survival Time
		MMP20_rs1784424_C_A	Meana				Median
			Estimate	Std. Error	95% Confidence Interval		Estimate	Std. Error	95% Confidence Interval
					Lower Bound	Upper Bound			Lower Bound	Upper Bound
		.00	7.60722	0.346791	6.92751	8.28693	10.0658	1.14409	7.82333	12.3082
		1.00	7.30708	0.259165	6.79912	7.81504	8.85753	.	.	.
		2.00	7.80819	0.331425	7.1586	8.45778	9.33699	0.430756	8.4927	10.1813
		Overall	7.56957	0.185712	7.20557	7.93357	9.39178	0.504066	8.40381	10.3798
		a. Estimation is limited to the largest survival time if it is censored.
		Overall Comparisons
			Chi-Square	df	Sig.
		Log Rank (Mantel-Cox)	3.38347	2	0.1842
		Test of equality of survival distributions for the different levels of MMP20_rs1784424_C_A.
MMP20_rs1784424_C_A	codominant
		KM DFS_time BY MMP20_rs1784423_T_C
		/STATUS=DFS_status(1)
		/PRINT MEAN
		/PLOT SURVIVAL
		/TEST LOGRANK
		/COMPARE OVERALL POOLED.
		Kaplan-Meier
		Notes
		Output Created		05-Jun-2013 19:19:44
		Comments
		Input	Data	Z:\project\plink angiogenesis SNP\MMP17-28 data- June 4, 2013.sav
			Active Dataset	DataSet1
			Filter	<none>
			Weight	<none>
			Split File	<none>
			N of Rows in Working Data File	505
		Missing Value Handling	Definition of Missing	User-defined missing values are treated as missing.
			Cases Used	Statistics are based on all cases with valid data for all variables in the analysis.
		Syntax		KM DFS_time BY MMP20_rs1784423_T_C /STATUS=DFS_status(1) /PRINT MEAN /PLOT SURVIVAL /TEST LOGRANK /COMPARE OVERALL POOLED.
		Resources	Processor Time	00 00:00:00.219
			Elapsed Time	00 00:00:00.220
		[DataSet1] Z:\project\plink angiogenesis SNP\MMP17-28 data- June 4, 2013.sav
		Case Processing Summary
		MMP20_rs1784423_T_C	Total N	N of Events	Censored
					N	Percent
		.00	139	50	89	0.640288
		1.00	256	111	145	0.566406
		2.00	108	38	70	0.648148
		Overall	503	199	304	0.604374
		Means and Medians for Survival Time
		MMP20_rs1784423_T_C	Meana				Median
			Estimate	Std. Error	95% Confidence Interval		Estimate	Std. Error	95% Confidence Interval
					Lower Bound	Upper Bound			Lower Bound	Upper Bound
		.00	7.60722	0.346791	6.92751	8.28693	10.0658	1.14409	7.82333	12.3082
		1.00	7.30708	0.259165	6.79912	7.81504	8.85753	.	.	.
		2.00	7.80819	0.331425	7.1586	8.45778	9.33699	0.430756	8.4927	10.1813
		Overall	7.56957	0.185712	7.20557	7.93357	9.39178	0.504066	8.40381	10.3798
		a. Estimation is limited to the largest survival time if it is censored.
		Overall Comparisons
			Chi-Square	df	Sig.
		Log Rank (Mantel-Cox)	3.38347	2	0.1842
		Test of equality of survival distributions for the different levels of MMP20_rs1784423_T_C.
MMP20_rs1784423_T_C	codominant
		KM DFS_time BY MMP20_rs3781787_T_C
		/STATUS=DFS_status(1)
		/PRINT MEAN
		/PLOT SURVIVAL
		/TEST LOGRANK
		/COMPARE OVERALL POOLED.
		Kaplan-Meier
		Notes
		Output Created		05-Jun-2013 19:19:54
		Comments
		Input	Data	Z:\project\plink angiogenesis SNP\MMP17-28 data- June 4, 2013.sav
			Active Dataset	DataSet1
			Filter	<none>
			Weight	<none>
			Split File	<none>
			N of Rows in Working Data File	505
		Missing Value Handling	Definition of Missing	User-defined missing values are treated as missing.
			Cases Used	Statistics are based on all cases with valid data for all variables in the analysis.
		Syntax		KM DFS_time BY MMP20_rs3781787_T_C /STATUS=DFS_status(1) /PRINT MEAN /PLOT SURVIVAL /TEST LOGRANK /COMPARE OVERALL POOLED.
		Resources	Processor Time	00 00:00:00.203
			Elapsed Time	00 00:00:00.219
		[DataSet1] Z:\project\plink angiogenesis SNP\MMP17-28 data- June 4, 2013.sav
		Case Processing Summary
		MMP20_rs3781787_T_C	Total N	N of Events	Censored
					N	Percent
		.00	341	131	210	0.615836
		1.00	142	59	83	0.584507
		2.00	20	9	11	0.55
		Overall	503	199	304	0.604374
		Means and Medians for Survival Time
		MMP20_rs3781787_T_C	Meana				Median
			Estimate	Std. Error	95% Confidence Interval		Estimate	Std. Error	95% Confidence Interval
					Lower Bound	Upper Bound			Lower Bound	Upper Bound
		.00	7.42553	0.203992	7.0257	7.82535	9.39178	.	.	.
		1.00	7.4824	0.343464	6.80921	8.15559	.	.	.	.
		2.00	7.13774	0.910397	5.35336	8.92212	10.0658	3.01852	4.14946	15.982
		Overall	7.56957	0.185712	7.20557	7.93357	9.39178	0.504066	8.40381	10.3798
		a. Estimation is limited to the largest survival time if it is censored.
		Overall Comparisons
			Chi-Square	df	Sig.
		Log Rank (Mantel-Cox)	0.760461	2	0.683704
		Test of equality of survival distributions for the different levels of MMP20_rs3781787_T_C.
MMP20_rs3781787_T_C	recessive, dominant
		KM DFS_time BY MMP20_rs3781788_C_T
		/STATUS=DFS_status(1)
		/PRINT MEAN
		/PLOT SURVIVAL
		/TEST LOGRANK
		/COMPARE OVERALL POOLED.
		Kaplan-Meier
		Notes
		Output Created		05-Jun-2013 19:20:03
		Comments
		Input	Data	Z:\project\plink angiogenesis SNP\MMP17-28 data- June 4, 2013.sav
			Active Dataset	DataSet1
			Filter	<none>
			Weight	<none>
			Split File	<none>
			N of Rows in Working Data File	505
		Missing Value Handling	Definition of Missing	User-defined missing values are treated as missing.
			Cases Used	Statistics are based on all cases with valid data for all variables in the analysis.
		Syntax		KM DFS_time BY MMP20_rs3781788_C_T /STATUS=DFS_status(1) /PRINT MEAN /PLOT SURVIVAL /TEST LOGRANK /COMPARE OVERALL POOLED.
		Resources	Processor Time	00 00:00:00.234
			Elapsed Time	00 00:00:00.281
		[DataSet1] Z:\project\plink angiogenesis SNP\MMP17-28 data- June 4, 2013.sav
		Case Processing Summary
		MMP20_rs3781788_C_T	Total N	N of Events	Censored
					N	Percent
		.00	399	158	241	0.60401
		1.00	93	36	57	0.612903
		2.00	11	5	6	0.545455
		Overall	503	199	304	0.604374
		Means and Medians for Survival Time
		MMP20_rs3781788_C_T	Meana				Median
			Estimate	Std. Error	95% Confidence Interval		Estimate	Std. Error	95% Confidence Interval
					Lower Bound	Upper Bound			Lower Bound	Upper Bound
		.00	7.33971	0.188962	6.96934	7.71008	9.39178	0.486912	8.43743	10.3461
		1.00	7.74577	0.417338	6.92779	8.56375	.	.	.	.
		2.00	6.59352	1.3439	3.95948	9.22756	.	.	.	.
		Overall	7.56957	0.185712	7.20557	7.93357	9.39178	0.504066	8.40381	10.3798
		a. Estimation is limited to the largest survival time if it is censored.
		Overall Comparisons
			Chi-Square	df	Sig.
		Log Rank (Mantel-Cox)	0.342893	2	0.842445
		Test of equality of survival distributions for the different levels of MMP20_rs3781788_C_T.
MMP20_rs3781788_C_T	recessive
		KM DFS_time BY MMP20_rs17098913_G_A
		/STATUS=DFS_status(1)
		/PRINT MEAN
		/PLOT SURVIVAL
		/TEST LOGRANK
		/COMPARE OVERALL POOLED.
		Kaplan-Meier
		Notes
		Output Created		05-Jun-2013 19:20:13
		Comments
		Input	Data	Z:\project\plink angiogenesis SNP\MMP17-28 data- June 4, 2013.sav
			Active Dataset	DataSet1
			Filter	<none>
			Weight	<none>
			Split File	<none>
			N of Rows in Working Data File	505
		Missing Value Handling	Definition of Missing	User-defined missing values are treated as missing.
			Cases Used	Statistics are based on all cases with valid data for all variables in the analysis.
		Syntax		KM DFS_time BY MMP20_rs17098913_G_A /STATUS=DFS_status(1) /PRINT MEAN /PLOT SURVIVAL /TEST LOGRANK /COMPARE OVERALL POOLED.
		Resources	Processor Time	00 00:00:00.219
			Elapsed Time	00 00:00:00.219
		[DataSet1] Z:\project\plink angiogenesis SNP\MMP17-28 data- June 4, 2013.sav
		Warnings
		No statistics are computed because all cases are censored.
		Case Processing Summary
		MMP20_rs17098913_G_A	Total N	N of Events	Censored
					N	Percent
		.00	398	160	238	0.59799
		1.00	100	39	61	0.61
		2.00	5	0	5	1
		Overall	503	199	304	0.604374
		Overall Comparisons
			Chi-Square	df	Sig.
		Log Rank (Mantel-Cox)	2.72742	2	0.255711
		Test of equality of survival distributions for the different levels of MMP20_rs17098913_G_A.
MMP20_rs17098913_G_A	dominant
		KM DFS_time BY MMP20_rs10502005_G_A
		/STATUS=DFS_status(1)
		/PRINT MEAN
		/PLOT SURVIVAL
		/TEST LOGRANK
		/COMPARE OVERALL POOLED.
		Kaplan-Meier
		Notes
		Output Created		05-Jun-2013 19:20:21
		Comments
		Input	Data	Z:\project\plink angiogenesis SNP\MMP17-28 data- June 4, 2013.sav
			Active Dataset	DataSet1
			Filter	<none>
			Weight	<none>
			Split File	<none>
			N of Rows in Working Data File	505
		Missing Value Handling	Definition of Missing	User-defined missing values are treated as missing.
			Cases Used	Statistics are based on all cases with valid data for all variables in the analysis.
		Syntax		KM DFS_time BY MMP20_rs10502005_G_A /STATUS=DFS_status(1) /PRINT MEAN /PLOT SURVIVAL /TEST LOGRANK /COMPARE OVERALL POOLED.
		Resources	Processor Time	00 00:00:00.219
			Elapsed Time	00 00:00:00.219
		[DataSet1] Z:\project\plink angiogenesis SNP\MMP17-28 data- June 4, 2013.sav
		Case Processing Summary
		MMP20_rs10502005_G_A	Total N	N of Events	Censored
					N	Percent
		.00	343	133	210	0.612245
		1.00	145	63	82	0.565517
		2.00	15	3	12	0.8
		Overall	503	199	304	0.604374
		Means and Medians for Survival Time
		MMP20_rs10502005_G_A	Meana				Median
			Estimate	Std. Error	95% Confidence Interval		Estimate	Std. Error	95% Confidence Interval
					Lower Bound	Upper Bound			Lower Bound	Upper Bound
		.00	7.71252	0.218939	7.2834	8.14164	9.39178	.	.	.
		1.00	6.85141	0.334029	6.19671	7.50611	8.34247	.	.	.
		2.00	9.19288	0.717278	7.78701	10.5987	10.0658	0	.	.
		Overall	7.56957	0.185712	7.20557	7.93357	9.39178	0.504066	8.40381	10.3798
		a. Estimation is limited to the largest survival time if it is censored.
		Overall Comparisons
			Chi-Square	df	Sig.
		Log Rank (Mantel-Cox)	5.37363	2	0.0680975
		Test of equality of survival distributions for the different levels of MMP20_rs10502005_G_A.
MMP20_rs10502005_G_A	recessive
		KM DFS_time BY MMP20_rs2280211_T_C
		/STATUS=DFS_status(1)
		/PRINT MEAN
		/PLOT SURVIVAL
		/TEST LOGRANK
		/COMPARE OVERALL POOLED.
		Kaplan-Meier
		Notes
		Output Created		05-Jun-2013 19:20:31
		Comments
		Input	Data	Z:\project\plink angiogenesis SNP\MMP17-28 data- June 4, 2013.sav
			Active Dataset	DataSet1
			Filter	<none>
			Weight	<none>
			Split File	<none>
			N of Rows in Working Data File	505
		Missing Value Handling	Definition of Missing	User-defined missing values are treated as missing.
			Cases Used	Statistics are based on all cases with valid data for all variables in the analysis.
		Syntax		KM DFS_time BY MMP20_rs2280211_T_C /STATUS=DFS_status(1) /PRINT MEAN /PLOT SURVIVAL /TEST LOGRANK /COMPARE OVERALL POOLED.
		Resources	Processor Time	00 00:00:00.265
			Elapsed Time	00 00:00:00.235
		[DataSet1] Z:\project\plink angiogenesis SNP\MMP17-28 data- June 4, 2013.sav
		Case Processing Summary
		MMP20_rs2280211_T_C	Total N	N of Events	Censored
					N	Percent
		.00	396	156	240	0.606061
		1.00	96	38	58	0.604167
		2.00	11	5	6	0.545455
		Overall	503	199	304	0.604374
		Means and Medians for Survival Time
		MMP20_rs2280211_T_C	Meana				Median
			Estimate	Std. Error	95% Confidence Interval		Estimate	Std. Error	95% Confidence Interval
					Lower Bound	Upper Bound			Lower Bound	Upper Bound
		.00	7.35107	0.189733	6.9792	7.72295	9.39178	0.486892	8.43747	10.3461
		1.00	7.69473	0.410322	6.89049	8.49896	.	.	.	.
		2.00	6.59352	1.3439	3.95948	9.22756	.	.	.	.
		Overall	7.56957	0.185712	7.20557	7.93357	9.39178	0.504066	8.40381	10.3798
		a. Estimation is limited to the largest survival time if it is censored.
		Overall Comparisons
			Chi-Square	df	Sig.
		Log Rank (Mantel-Cox)	0.325282	2	0.849896
		Test of equality of survival distributions for the different levels of MMP20_rs2280211_T_C.
MMP20_rs2280211_T_C	recessive
		KM DFS_time BY MMP20_rs11225344_G_A
		/STATUS=DFS_status(1)
		/PRINT MEAN
		/PLOT SURVIVAL
		/TEST LOGRANK
		/COMPARE OVERALL POOLED.
		Kaplan-Meier
		Notes
		Output Created		05-Jun-2013 19:20:43
		Comments
		Input	Data	Z:\project\plink angiogenesis SNP\MMP17-28 data- June 4, 2013.sav
			Active Dataset	DataSet1
			Filter	<none>
			Weight	<none>
			Split File	<none>
			N of Rows in Working Data File	505
		Missing Value Handling	Definition of Missing	User-defined missing values are treated as missing.
			Cases Used	Statistics are based on all cases with valid data for all variables in the analysis.
		Syntax		KM DFS_time BY MMP20_rs11225344_G_A /STATUS=DFS_status(1) /PRINT MEAN /PLOT SURVIVAL /TEST LOGRANK /COMPARE OVERALL POOLED.
		Resources	Processor Time	00 00:00:00.218
			Elapsed Time	00 00:00:00.218
		[DataSet1] Z:\project\plink angiogenesis SNP\MMP17-28 data- June 4, 2013.sav
		Case Processing Summary
		MMP20_rs11225344_G_A	Total N	N of Events	Censored
					N	Percent
		.00	415	161	254	0.612048
		1.00	78	35	43	0.551282
		2.00	10	3	7	0.7
		Overall	503	199	304	0.604374
		Means and Medians for Survival Time
		MMP20_rs11225344_G_A	Meana				Median
			Estimate	Std. Error	95% Confidence Interval		Estimate	Std. Error	95% Confidence Interval
					Lower Bound	Upper Bound			Lower Bound	Upper Bound
		.00	7.62959	0.202681	7.23234	8.02684	9.39178	0.504296	8.40336	10.3802
		1.00	7.11537	0.45627	6.22108	8.00966	.	.	.	.
		2.00	6.9526	0.978398	5.03494	8.87026	.	.	.	.
		Overall	7.56957	0.185712	7.20557	7.93357	9.39178	0.504066	8.40381	10.3798
		a. Estimation is limited to the largest survival time if it is censored.
		Overall Comparisons
			Chi-Square	df	Sig.
		Log Rank (Mantel-Cox)	1.56508	2	0.457244
		Test of equality of survival distributions for the different levels of MMP20_rs11225344_G_A.
MMP20_rs11225344_G_A	codominant
		KM DFS_time BY MMP20_rs1962082_C_T
		/STATUS=DFS_status(1)
		/PRINT MEAN
		/PLOT SURVIVAL
		/TEST LOGRANK
		/COMPARE OVERALL POOLED.
		Kaplan-Meier
		Notes
		Output Created		05-Jun-2013 19:20:52
		Comments
		Input	Data	Z:\project\plink angiogenesis SNP\MMP17-28 data- June 4, 2013.sav
			Active Dataset	DataSet1
			Filter	<none>
			Weight	<none>
			Split File	<none>
			N of Rows in Working Data File	505
		Missing Value Handling	Definition of Missing	User-defined missing values are treated as missing.
			Cases Used	Statistics are based on all cases with valid data for all variables in the analysis.
		Syntax		KM DFS_time BY MMP20_rs1962082_C_T /STATUS=DFS_status(1) /PRINT MEAN /PLOT SURVIVAL /TEST LOGRANK /COMPARE OVERALL POOLED.
		Resources	Processor Time	00 00:00:00.219
			Elapsed Time	00 00:00:00.219
		[DataSet1] Z:\project\plink angiogenesis SNP\MMP17-28 data- June 4, 2013.sav
		Case Processing Summary
		MMP20_rs1962082_C_T	Total N	N of Events	Censored
					N	Percent
		.00	255	104	151	0.592157
		1.00	201	77	124	0.616915
		2.00	47	18	29	0.617021
		Overall	503	199	304	0.604374
		Means and Medians for Survival Time
		MMP20_rs1962082_C_T	Meana				Median
			Estimate	Std. Error	95% Confidence Interval		Estimate	Std. Error	95% Confidence Interval
					Lower Bound	Upper Bound			Lower Bound	Upper Bound
		.00	7.36118	0.271478	6.82908	7.89328	10.0658	1.05246	8.00294	12.1286
		1.00	7.51381	0.258399	7.00735	8.02027	9.39178	.	.	.
		2.00	7.59576	0.462421	6.68942	8.50211	9.33699	1.92756	5.55896	13.115
		Overall	7.56957	0.185712	7.20557	7.93357	9.39178	0.504066	8.40381	10.3798
		a. Estimation is limited to the largest survival time if it is censored.
		Overall Comparisons
			Chi-Square	df	Sig.
		Log Rank (Mantel-Cox)	1.03601	2	0.595709
		Test of equality of survival distributions for the different levels of MMP20_rs1962082_C_T.
MMP20_rs1962082_C_T	dominant
		KM DFS_time BY MMP20_rs2245803_C_A
		/STATUS=DFS_status(1)
		/PRINT MEAN
		/PLOT SURVIVAL
		/TEST LOGRANK
		/COMPARE OVERALL POOLED.
		Kaplan-Meier
		Notes
		Output Created		05-Jun-2013 19:21:03
		Comments
		Input	Data	Z:\project\plink angiogenesis SNP\MMP17-28 data- June 4, 2013.sav
			Active Dataset	DataSet1
			Filter	<none>
			Weight	<none>
			Split File	<none>
			N of Rows in Working Data File	505
		Missing Value Handling	Definition of Missing	User-defined missing values are treated as missing.
			Cases Used	Statistics are based on all cases with valid data for all variables in the analysis.
		Syntax		KM DFS_time BY MMP20_rs2245803_C_A /STATUS=DFS_status(1) /PRINT MEAN /PLOT SURVIVAL /TEST LOGRANK /COMPARE OVERALL POOLED.
		Resources	Processor Time	00 00:00:00.235
			Elapsed Time	00 00:00:00.235
		[DataSet1] Z:\project\plink angiogenesis SNP\MMP17-28 data- June 4, 2013.sav
		Case Processing Summary
		MMP20_rs2245803_C_A	Total N	N of Events	Censored
					N	Percent
		.00	213	87	126	0.591549
		1.00	241	94	147	0.609959
		2.00	49	18	31	0.632653
		Overall	503	199	304	0.604374
		Means and Medians for Survival Time
		MMP20_rs2245803_C_A	Meana				Median
			Estimate	Std. Error	95% Confidence Interval		Estimate	Std. Error	95% Confidence Interval
					Lower Bound	Upper Bound			Lower Bound	Upper Bound
		.00	7.46148	0.261163	6.9496	7.97336	9.33699	0.724343	7.91727	10.7567
		1.00	7.56807	0.273106	7.03278	8.10336	.	.	.	.
		2.00	7.32455	0.534539	6.27686	8.37225	.	.	.	.
		Overall	7.56957	0.185712	7.20557	7.93357	9.39178	0.504066	8.40381	10.3798
		a. Estimation is limited to the largest survival time if it is censored.
		Overall Comparisons
			Chi-Square	df	Sig.
		Log Rank (Mantel-Cox)	0.10009	2	0.951187
		Test of equality of survival distributions for the different levels of MMP20_rs2245803_C_A.
MMP20_rs2245803_C_A	exclude
		KM DFS_time BY MMP21_rs7922546_G_A
		/STATUS=DFS_status(1)
		/PRINT MEAN
		/PLOT SURVIVAL
		/TEST LOGRANK
		/COMPARE OVERALL POOLED.
		Kaplan-Meier
		Notes
		Output Created		05-Jun-2013 19:21:16
		Comments
		Input	Data	Z:\project\plink angiogenesis SNP\MMP17-28 data- June 4, 2013.sav
			Active Dataset	DataSet1
			Filter	<none>
			Weight	<none>
			Split File	<none>
			N of Rows in Working Data File	505
		Missing Value Handling	Definition of Missing	User-defined missing values are treated as missing.
			Cases Used	Statistics are based on all cases with valid data for all variables in the analysis.
		Syntax		KM DFS_time BY MMP21_rs7922546_G_A /STATUS=DFS_status(1) /PRINT MEAN /PLOT SURVIVAL /TEST LOGRANK /COMPARE OVERALL POOLED.
		Resources	Processor Time	00 00:00:00.219
			Elapsed Time	00 00:00:00.218
		[DataSet1] Z:\project\plink angiogenesis SNP\MMP17-28 data- June 4, 2013.sav
		Case Processing Summary
		MMP21_rs7922546_G_A	Total N	N of Events	Censored
					N	Percent
		.00	233	87	146	0.626609
		1.00	221	92	129	0.58371
		2.00	49	20	29	0.591837
		Overall	503	199	304	0.604374
		Means and Medians for Survival Time
		MMP21_rs7922546_G_A	Meana				Median
			Estimate	Std. Error	95% Confidence Interval		Estimate	Std. Error	95% Confidence Interval
					Lower Bound	Upper Bound			Lower Bound	Upper Bound
		.00	7.70143	0.255378	7.20089	8.20197	.	.	.	.
		1.00	7.37698	0.276299	6.83543	7.91852	8.72603	0.387763	7.96601	9.48604
		2.00	7.04263	0.464941	6.13135	7.95392	9.33699	2.80225	3.84458	14.8294
		Overall	7.56957	0.185712	7.20557	7.93357	9.39178	0.504066	8.40381	10.3798
		a. Estimation is limited to the largest survival time if it is censored.
		Overall Comparisons
			Chi-Square	df	Sig.
		Log Rank (Mantel-Cox)	0.54278	2	0.762319
		Test of equality of survival distributions for the different levels of MMP21_rs7922546_G_A.
MMP21_rs7922546_G_A	exclude
		KM DFS_time BY MMP21_rs10901424_G_T
		/STATUS=DFS_status(1)
		/PRINT MEAN
		/PLOT SURVIVAL
		/TEST LOGRANK
		/COMPARE OVERALL POOLED.
		Kaplan-Meier
		Notes
		Output Created		05-Jun-2013 19:22:59
		Comments
		Input	Data	Z:\project\plink angiogenesis SNP\MMP17-28 data- June 4, 2013.sav
			Active Dataset	DataSet1
			Filter	<none>
			Weight	<none>
			Split File	<none>
			N of Rows in Working Data File	505
		Missing Value Handling	Definition of Missing	User-defined missing values are treated as missing.
			Cases Used	Statistics are based on all cases with valid data for all variables in the analysis.
		Syntax		KM DFS_time BY MMP21_rs10901424_G_T /STATUS=DFS_status(1) /PRINT MEAN /PLOT SURVIVAL /TEST LOGRANK /COMPARE OVERALL POOLED.
		Resources	Processor Time	00 00:00:00.250
			Elapsed Time	00 00:00:00.250
		[DataSet1] Z:\project\plink angiogenesis SNP\MMP17-28 data- June 4, 2013.sav
		Case Processing Summary
		MMP21_rs10901424_G_T	Total N	N of Events	Censored
					N	Percent
		.00	148	66	82	0.554054
		1.00	248	101	147	0.592742
		2.00	107	32	75	0.700935
		Overall	503	199	304	0.604374
		Means and Medians for Survival Time
		MMP21_rs10901424_G_T	Meana				Median
			Estimate	Std. Error	95% Confidence Interval		Estimate	Std. Error	95% Confidence Interval
					Lower Bound	Upper Bound			Lower Bound	Upper Bound
		.00	6.92483	0.317417	6.30269	7.54697	9.33699	1.12192	7.13803	11.5359
		1.00	7.52345	0.260906	7.01207	8.03483	10.0658	0.98299	8.13909	11.9924
		2.00	8.02349	0.341006	7.35512	8.69186	.	.	.	.
		Overall	7.56957	0.185712	7.20557	7.93357	9.39178	0.504066	8.40381	10.3798
		a. Estimation is limited to the largest survival time if it is censored.
		Overall Comparisons
			Chi-Square	df	Sig.
		Log Rank (Mantel-Cox)	4.90183	2	0.0862145
		Test of equality of survival distributions for the different levels of MMP21_rs10901424_G_T.
MMP21_rs10901424_G_T	recessive
		KM DFS_time BY MMP21_rs12775804_G_A
		/STATUS=DFS_status(1)
		/PRINT MEAN
		/PLOT SURVIVAL
		/TEST LOGRANK
		/COMPARE OVERALL POOLED.
		Kaplan-Meier
		Notes
		Output Created		05-Jun-2013 19:23:12
		Comments
		Input	Data	Z:\project\plink angiogenesis SNP\MMP17-28 data- June 4, 2013.sav
			Active Dataset	DataSet1
			Filter	<none>
			Weight	<none>
			Split File	<none>
			N of Rows in Working Data File	505
		Missing Value Handling	Definition of Missing	User-defined missing values are treated as missing.
			Cases Used	Statistics are based on all cases with valid data for all variables in the analysis.
		Syntax		KM DFS_time BY MMP21_rs12775804_G_A /STATUS=DFS_status(1) /PRINT MEAN /PLOT SURVIVAL /TEST LOGRANK /COMPARE OVERALL POOLED.
		Resources	Processor Time	00 00:00:00.250
			Elapsed Time	00 00:00:00.250
		[DataSet1] Z:\project\plink angiogenesis SNP\MMP17-28 data- June 4, 2013.sav
		Case Processing Summary
		MMP21_rs12775804_G_A	Total N	N of Events	Censored
					N	Percent
		.00	255	95	160	0.627451
		1.00	204	84	120	0.588235
		2.00	44	20	24	0.545455
		Overall	503	199	304	0.604374
		Means and Medians for Survival Time
		MMP21_rs12775804_G_A	Meana				Median
			Estimate	Std. Error	95% Confidence Interval		Estimate	Std. Error	95% Confidence Interval
					Lower Bound	Upper Bound			Lower Bound	Upper Bound
		.00	7.65028	0.249517	7.16123	8.13934	.	.	.	.
		1.00	7.45337	0.285466	6.89385	8.01288	8.85753	0.460897	7.95418	9.76089
		2.00	6.76972	0.498708	5.79225	7.74718	9.33699	2.47602	4.48399	14.19
		Overall	7.56957	0.185712	7.20557	7.93357	9.39178	0.504066	8.40381	10.3798
		a. Estimation is limited to the largest survival time if it is censored.
		Overall Comparisons
			Chi-Square	df	Sig.
		Log Rank (Mantel-Cox)	0.779261	2	0.677307
		Test of equality of survival distributions for the different levels of MMP21_rs12775804_G_A.
MMP21_rs12775804_G_A	recessive
		KM DFS_time BY MMP24_kgp4728036_C_A
		/STATUS=DFS_status(1)
		/PRINT MEAN
		/PLOT SURVIVAL
		/TEST LOGRANK
		/COMPARE OVERALL POOLED.
		Kaplan-Meier
		Notes
		Output Created		05-Jun-2013 19:23:21
		Comments
		Input	Data	Z:\project\plink angiogenesis SNP\MMP17-28 data- June 4, 2013.sav
			Active Dataset	DataSet1
			Filter	<none>
			Weight	<none>
			Split File	<none>
			N of Rows in Working Data File	505
		Missing Value Handling	Definition of Missing	User-defined missing values are treated as missing.
			Cases Used	Statistics are based on all cases with valid data for all variables in the analysis.
		Syntax		KM DFS_time BY MMP24_kgp4728036_C_A /STATUS=DFS_status(1) /PRINT MEAN /PLOT SURVIVAL /TEST LOGRANK /COMPARE OVERALL POOLED.
		Resources	Processor Time	00 00:00:00.234
			Elapsed Time	00 00:00:00.250
		[DataSet1] Z:\project\plink angiogenesis SNP\MMP17-28 data- June 4, 2013.sav
		Case Processing Summary
		MMP24_kgp4728036_C_A	Total N	N of Events	Censored
					N	Percent
		.00	347	136	211	0.608069
		1.00	143	58	85	0.594406
		2.00	13	5	8	0.615385
		Overall	503	199	304	0.604374
		Means and Medians for Survival Time
		MMP24_kgp4728036_C_A	Meana				Median
			Estimate	Std. Error	95% Confidence Interval		Estimate	Std. Error	95% Confidence Interval
					Lower Bound	Upper Bound			Lower Bound	Upper Bound
		.00	7.58063	0.223596	7.14238	8.01888	9.33699	.	.	.
		1.00	7.31227	0.31701	6.69093	7.93361	10.0658	.	.	.
		2.00	6.27418	0.5862	5.12523	7.42314	.	.	.	.
		Overall	7.56957	0.185712	7.20557	7.93357	9.39178	0.504066	8.40381	10.3798
		a. Estimation is limited to the largest survival time if it is censored.
		Overall Comparisons
			Chi-Square	df	Sig.
		Log Rank (Mantel-Cox)	0.0697479	2	0.965727
		Test of equality of survival distributions for the different levels of MMP24_kgp4728036_C_A.
MMP24_kgp4728036_C_A	recessive
		KM DFS_time BY MMP24_kgp4471741_G_A
		/STATUS=DFS_status(1)
		/PRINT MEAN
		/PLOT SURVIVAL
		/TEST LOGRANK
		/COMPARE OVERALL POOLED.
		Kaplan-Meier
		Notes
		Output Created		05-Jun-2013 19:23:30
		Comments
		Input	Data	Z:\project\plink angiogenesis SNP\MMP17-28 data- June 4, 2013.sav
			Active Dataset	DataSet1
			Filter	<none>
			Weight	<none>
			Split File	<none>
			N of Rows in Working Data File	505
		Missing Value Handling	Definition of Missing	User-defined missing values are treated as missing.
			Cases Used	Statistics are based on all cases with valid data for all variables in the analysis.
		Syntax		KM DFS_time BY MMP24_kgp4471741_G_A /STATUS=DFS_status(1) /PRINT MEAN /PLOT SURVIVAL /TEST LOGRANK /COMPARE OVERALL POOLED.
		Resources	Processor Time	00 00:00:00.250
			Elapsed Time	00 00:00:00.250
		[DataSet1] Z:\project\plink angiogenesis SNP\MMP17-28 data- June 4, 2013.sav
		Case Processing Summary
		MMP24_kgp4471741_G_A	Total N	N of Events	Censored
					N	Percent
		.00	346	137	209	0.604046
		1.00	147	60	87	0.591837
		2.00	10	2	8	0.8
		Overall	503	199	304	0.604374
		Means and Medians for Survival Time
		MMP24_kgp4471741_G_A	Meana				Median
			Estimate	Std. Error	95% Confidence Interval		Estimate	Std. Error	95% Confidence Interval
					Lower Bound	Upper Bound			Lower Bound	Upper Bound
		.00	7.55611	0.223765	7.11753	7.99469	10.0658	.	.	.
		1.00	7.37392	0.338352	6.71075	8.03709	9.33699	1.47904	6.43806	12.2359
		2.00	8.67041	0.967819	6.77349	10.5673	9.39178	0	.	.
		Overall	7.56957	0.185712	7.20557	7.93357	9.39178	0.504066	8.40381	10.3798
		a. Estimation is limited to the largest survival time if it is censored.
		Overall Comparisons
			Chi-Square	df	Sig.
		Log Rank (Mantel-Cox)	1.97522	2	0.372465
		Test of equality of survival distributions for the different levels of MMP24_kgp4471741_G_A.
MMP24_kgp4471741_G_A	recessive
		KM DFS_time BY MMP24_kgp6966600_A_G
		/STATUS=DFS_status(1)
		/PRINT MEAN
		/PLOT SURVIVAL
		/TEST LOGRANK
		/COMPARE OVERALL POOLED.
		Kaplan-Meier
		Notes
		Output Created		05-Jun-2013 19:23:39
		Comments
		Input	Data	Z:\project\plink angiogenesis SNP\MMP17-28 data- June 4, 2013.sav
			Active Dataset	DataSet1
			Filter	<none>
			Weight	<none>
			Split File	<none>
			N of Rows in Working Data File	505
		Missing Value Handling	Definition of Missing	User-defined missing values are treated as missing.
			Cases Used	Statistics are based on all cases with valid data for all variables in the analysis.
		Syntax		KM DFS_time BY MMP24_kgp6966600_A_G /STATUS=DFS_status(1) /PRINT MEAN /PLOT SURVIVAL /TEST LOGRANK /COMPARE OVERALL POOLED.
		Resources	Processor Time	00 00:00:00.234
			Elapsed Time	00 00:00:00.235
		[DataSet1] Z:\project\plink angiogenesis SNP\MMP17-28 data- June 4, 2013.sav
		Case Processing Summary
		MMP24_kgp6966600_A_G	Total N	N of Events	Censored
					N	Percent
		.00	159	62	97	0.610063
		1.00	238	95	143	0.60084
		2.00	106	42	64	0.603774
		Overall	503	199	304	0.604374
		Means and Medians for Survival Time
		MMP24_kgp6966600_A_G	Meana				Median
			Estimate	Std. Error	95% Confidence Interval		Estimate	Std. Error	95% Confidence Interval
					Lower Bound	Upper Bound			Lower Bound	Upper Bound
		.00	7.52753	0.334345	6.87221	8.18284	8.72603	.	.	.
		1.00	7.4727	0.256479	6.97	7.9754	10.0658	1.51139	7.10342	13.0281
		2.00	7.43094	0.357398	6.73044	8.13144	9.39178	.	.	.
		Overall	7.56957	0.185712	7.20557	7.93357	9.39178	0.504066	8.40381	10.3798
		a. Estimation is limited to the largest survival time if it is censored.
		Overall Comparisons
			Chi-Square	df	Sig.
		Log Rank (Mantel-Cox)	0.0248577	2	0.987648
		Test of equality of survival distributions for the different levels of MMP24_kgp6966600_A_G.
MMP24_kgp6966600_A_G	exclude
		KM DFS_time BY MMP24_kgp8495749_G_A
		/STATUS=DFS_status(1)
		/PRINT MEAN
		/PLOT SURVIVAL
		/TEST LOGRANK
		/COMPARE OVERALL POOLED.
		Kaplan-Meier
		Notes
		Output Created		05-Jun-2013 19:23:50
		Comments
		Input	Data	Z:\project\plink angiogenesis SNP\MMP17-28 data- June 4, 2013.sav
			Active Dataset	DataSet1
			Filter	<none>
			Weight	<none>
			Split File	<none>
			N of Rows in Working Data File	505
		Missing Value Handling	Definition of Missing	User-defined missing values are treated as missing.
			Cases Used	Statistics are based on all cases with valid data for all variables in the analysis.
		Syntax		KM DFS_time BY MMP24_kgp8495749_G_A /STATUS=DFS_status(1) /PRINT MEAN /PLOT SURVIVAL /TEST LOGRANK /COMPARE OVERALL POOLED.
		Resources	Processor Time	00 00:00:00.234
			Elapsed Time	00 00:00:00.234
		[DataSet1] Z:\project\plink angiogenesis SNP\MMP17-28 data- June 4, 2013.sav
		Case Processing Summary
		MMP24_kgp8495749_G_A	Total N	N of Events	Censored
					N	Percent
		.00	215	85	130	0.604651
		1.00	232	91	141	0.607759
		2.00	55	22	33	0.6
		Overall	502	198	304	0.605578
		Means and Medians for Survival Time
		MMP24_kgp8495749_G_A	Meana				Median
			Estimate	Std. Error	95% Confidence Interval		Estimate	Std. Error	95% Confidence Interval
					Lower Bound	Upper Bound			Lower Bound	Upper Bound
		.00	7.52703	0.285941	6.96658	8.08747	8.72603	.	.	.
		1.00	7.5258	0.258925	7.01831	8.0333	10.0658	0.859498	8.38114	11.7504
		2.00	7.38232	0.500115	6.4021	8.36255	9.39178	3.22264	3.0754	15.7082
		Overall	7.5823	0.185645	7.21844	7.94617	9.39178	0.503927	8.40408	10.3795
		a. Estimation is limited to the largest survival time if it is censored.
		Overall Comparisons
			Chi-Square	df	Sig.
		Log Rank (Mantel-Cox)	0.0356784	2	0.982319
		Test of equality of survival distributions for the different levels of MMP24_kgp8495749_G_A.
MMP24_kgp8495749_G_A	exclude
		KM DFS_time BY MMP24_kgp481229_C_T
		/STATUS=DFS_status(1)
		/PRINT MEAN
		/PLOT SURVIVAL
		/TEST LOGRANK
		/COMPARE OVERALL POOLED.
		Kaplan-Meier
		Notes
		Output Created		05-Jun-2013 19:23:59
		Comments
		Input	Data	Z:\project\plink angiogenesis SNP\MMP17-28 data- June 4, 2013.sav
			Active Dataset	DataSet1
			Filter	<none>
			Weight	<none>
			Split File	<none>
			N of Rows in Working Data File	505
		Missing Value Handling	Definition of Missing	User-defined missing values are treated as missing.
			Cases Used	Statistics are based on all cases with valid data for all variables in the analysis.
		Syntax		KM DFS_time BY MMP24_kgp481229_C_T /STATUS=DFS_status(1) /PRINT MEAN /PLOT SURVIVAL /TEST LOGRANK /COMPARE OVERALL POOLED.
		Resources	Processor Time	00 00:00:00.219
			Elapsed Time	00 00:00:00.234
		[DataSet1] Z:\project\plink angiogenesis SNP\MMP17-28 data- June 4, 2013.sav
		Case Processing Summary
		MMP24_kgp481229_C_T	Total N	N of Events	Censored
					N	Percent
		.00	416	163	253	0.608173
		1.00	82	35	47	0.573171
		2.00	5	1	4	0.8
		Overall	503	199	304	0.604374
		Means and Medians for Survival Time
		MMP24_kgp481229_C_T	Meana				Median
			Estimate	Std. Error	95% Confidence Interval		Estimate	Std. Error	95% Confidence Interval
					Lower Bound	Upper Bound			Lower Bound	Upper Bound
		.00	7.58591	0.204683	7.18473	7.98709	9.39178	0.553823	8.30629	10.4773
		1.00	7.018	0.402521	6.22905	7.80694	8.85753	1.8594	5.21312	12.502
		2.00	8.49205	0.846398	6.83312	10.151	.	.	.	.
		Overall	7.56957	0.185712	7.20557	7.93357	9.39178	0.504066	8.40381	10.3798
		a. Estimation is limited to the largest survival time if it is censored.
		Overall Comparisons
			Chi-Square	df	Sig.
		Log Rank (Mantel-Cox)	1.24064	2	0.537771
		Test of equality of survival distributions for the different levels of MMP24_kgp481229_C_T.
MMP24_kgp481229_C_T	dominant
		KM DFS_time BY MMP24_rs12479765_G_A
		/STATUS=DFS_status(1)
		/PRINT MEAN
		/PLOT SURVIVAL
		/TEST LOGRANK
		/COMPARE OVERALL POOLED.
		Kaplan-Meier
		Notes
		Output Created		05-Jun-2013 19:24:09
		Comments
		Input	Data	Z:\project\plink angiogenesis SNP\MMP17-28 data- June 4, 2013.sav
			Active Dataset	DataSet1
			Filter	<none>
			Weight	<none>
			Split File	<none>
			N of Rows in Working Data File	505
		Missing Value Handling	Definition of Missing	User-defined missing values are treated as missing.
			Cases Used	Statistics are based on all cases with valid data for all variables in the analysis.
		Syntax		KM DFS_time BY MMP24_rs12479765_G_A /STATUS=DFS_status(1) /PRINT MEAN /PLOT SURVIVAL /TEST LOGRANK /COMPARE OVERALL POOLED.
		Resources	Processor Time	00 00:00:00.218
			Elapsed Time	00 00:00:00.234
		[DataSet1] Z:\project\plink angiogenesis SNP\MMP17-28 data- June 4, 2013.sav
		Case Processing Summary
		MMP24_rs12479765_G_A	Total N	N of Events	Censored
					N	Percent
		.00	349	136	213	0.610315
		1.00	141	58	83	0.588652
		2.00	13	5	8	0.615385
		Overall	503	199	304	0.604374
		Means and Medians for Survival Time
		MMP24_rs12479765_G_A	Meana				Median
			Estimate	Std. Error	95% Confidence Interval		Estimate	Std. Error	95% Confidence Interval
					Lower Bound	Upper Bound			Lower Bound	Upper Bound
		.00	7.60368	0.222521	7.16754	8.03982	9.33699	.	.	.
		1.00	7.26622	0.320184	6.63866	7.89378	10.0658	.	.	.
		2.00	6.27418	0.5862	5.12523	7.42314	.	.	.	.
		Overall	7.56957	0.185712	7.20557	7.93357	9.39178	0.504066	8.40381	10.3798
		a. Estimation is limited to the largest survival time if it is censored.
		Overall Comparisons
			Chi-Square	df	Sig.
		Log Rank (Mantel-Cox)	0.199406	2	0.905106
		Test of equality of survival distributions for the different levels of MMP24_rs12479765_G_A.
MMP24_rs12479765_G_A	recessive
		KM DFS_time BY MMP24_rs2425022_T_C
		/STATUS=DFS_status(1)
		/PRINT MEAN
		/PLOT SURVIVAL
		/TEST LOGRANK
		/COMPARE OVERALL POOLED.
		Kaplan-Meier
		Notes
		Output Created		05-Jun-2013 19:24:20
		Comments
		Input	Data	Z:\project\plink angiogenesis SNP\MMP17-28 data- June 4, 2013.sav
			Active Dataset	DataSet1
			Filter	<none>
			Weight	<none>
			Split File	<none>
			N of Rows in Working Data File	505
		Missing Value Handling	Definition of Missing	User-defined missing values are treated as missing.
			Cases Used	Statistics are based on all cases with valid data for all variables in the analysis.
		Syntax		KM DFS_time BY MMP24_rs2425022_T_C /STATUS=DFS_status(1) /PRINT MEAN /PLOT SURVIVAL /TEST LOGRANK /COMPARE OVERALL POOLED.
		Resources	Processor Time	00 00:00:00.219
			Elapsed Time	00 00:00:00.235
		[DataSet1] Z:\project\plink angiogenesis SNP\MMP17-28 data- June 4, 2013.sav
		Case Processing Summary
		MMP24_rs2425022_T_C	Total N	N of Events	Censored
					N	Percent
		.00	334	134	200	0.598802
		1.00	155	61	94	0.606452
		2.00	14	4	10	0.714286
		Overall	503	199	304	0.604374
		Means and Medians for Survival Time
		MMP24_rs2425022_T_C	Meana				Median
			Estimate	Std. Error	95% Confidence Interval		Estimate	Std. Error	95% Confidence Interval
					Lower Bound	Upper Bound			Lower Bound	Upper Bound
		.00	7.5064	0.228475	7.05859	7.95421	10.0658	1.17719	7.75847	12.373
		1.00	7.51858	0.323648	6.88423	8.15293	9.33699	.	.	.
		2.00	8.1013	0.775352	6.58161	9.62099	9.39178	0	.	.
[truncated: 1,942 more rows]
