# Supplementary material for: No associations of a set of SNPs in the Vascular Endothelial Growth Factor (VEGF) and Matrix Metalloproteinase (MMP) genes with survival of colorectal cancer patients
Source: Cancer Med. 2016 Jun 23;5(9):2221–31. doi: 10.1002/cam4.796 (PMC5055182; doi:10.1002/cam4.796)
Supplement: Supplementary file 10 — Table S8. Results of the univariate Cox regression analysis for the selected SNPs (overall survival and disease survival analyses). [file CAM4-5-2221-s010.xlsx]

## Sheet: Overall survival
VEGFs - OS Outcome-Dominant model							MMP1-16 OS Outcome-Dominant model							MMP17-28 OS Outcome-Dominant model
Variables	p-value	HR	95% CI for HR		n		Variables	p-value	HR	95% CI for HR		n		Variables	p-value	HR	95% CI for HR		n
			Lower	Upper						Lower	Upper						Lower	Upper
VEGFA_rs3024994_C_T	0.0243716	1.60488	1.06311	2.42274	504		MMP1_rs2071230_A_G	0.279986	1.26985	0.823236	1.95877	504		MMP17_rs4964924_C_T	0.39321	1.15369	0.830924	1.60183	504
VEGFA_rs3025039_C_T	0.387753	1.17423	0.815574	1.69062	504		MMP1_rs470558_G_A	0.094445	0.616394	0.34961	1.08676	504		MMP17_rs4964927_C_T	0.360139	1.16561	0.839478	1.61844	504
VEGFA_rs3025053_G_A	0.464617	0.87509	0.611984	1.25131	504		MMP1_rs10488_G_A	0.0772547	0.636486	0.385595	1.05062	503		MMP17_rs11246838_A_G	0.0485241	0.618269	0.383449	0.996888	504
VEGFC_rs17697359_T_C	0.502692	0.878099	0.600419	1.2842	504		MMP2_rs865094_A_G	0.482663	1.129	0.8046	1.58419	504		MMP17_rs34515698_C_T	0.211761	0.705422	0.407925	1.21988	504
VEGFC_rs2171083_G_T	0.423736	0.860482	0.595461	1.24346	504		MMP2_rs1053605_C_T	0.596013	0.881394	0.552663	1.40566	504		MMP17_rs11613757_C_T	0.064923	0.623434	0.377474	1.02966	504
VEGFC_rs1564922_C_T	0.423736	0.860482	0.595461	1.24346	504		MMP2_rs243843_A_G	0.482663	1.129	0.8046	1.58419	504		MMP20_rs7116339_G_A	0.351565	0.843413	0.58943	1.20684	502
VEGFC_rs1485768_T_C	0.352677	0.83829	0.57789	1.21603	504		MMP2_rs11541998_C_G	0.811818	1.04629	0.720881	1.51859	503		MMP20_rs1711433_A_G	0.780405	1.05272	0.733561	1.51075	504
VEGFC_rs6820170_T_C	0.352677	0.83829	0.57789	1.21603	504		MMP3_rs3025066_A_G	0.664076	0.901749	0.56544	1.43809	504		MMP20_rs10895322_A_G	0.500055	0.854499	0.541067	1.3495	504
VEGFC_rs475106_C_T	0.458121	0.857756	0.571917	1.28645	504		MMP3_rs679620_A_G	0.00607358	1.7499	1.17333	2.60978	504		MMP21_rs12775804_G_A	0.767214	0.955541	0.707098	1.29128	504
VEGFC_rs10012721_G_T	0.681692	0.921746	0.624457	1.36057	504		MMP7_rs17886371_A_G	0.617341	0.904338	0.609568	1.34165	504		MMP24_kgp7289875_A_G	0.78295	0.945309	0.63356	1.41046	504
VEGFC_rs4557213_A_G	0.857125	1.03475	0.713386	1.50088	504		MMP8_rs12365082_T_A	0.000603044	0.578552	0.423205	0.790924	504		MMP25_rs2247226_C_T	0.106408	1.29925	0.945533	1.7853	504
VEGFC_rs10000057_A_G	0.857125	1.03475	0.713386	1.50088	504		MMP8_rs7934972_G_A	0.747708	0.93035	0.599243	1.44441	504		MMP25_rs7199221_G_A	0.0469266	0.734794	0.542188	0.995821	504
VEGFC_rs2333526_C_T	0.716016	0.930277	0.63024	1.37315	504		MMP8_rs12284255_C_A	0.729941	0.92545	0.596096	1.43678	503		MMP25_rs1064948_T_A	0.00132977	0.609987	0.451045	0.824937	504
FLT1_rs12429309_T_C	0.61181	1.08292	0.796129	1.47302	504		MMP8_rs3740938_G_A	0.309603	1.23407	0.822518	1.85155	504		MMP25_rs11864930_G_A	0.298679	1.22351	0.836352	1.78988	504
FLT1_rs3794399_G_T	0.379907	0.826648	0.540467	1.26436	504		MMP8_rs1940475_T_C	0.160884	1.29798	0.901433	1.86898	504		MMP25_rs10438593_C_T	0.187667	1.29142	0.882758	1.88925	504
FLT1_rs2296188_C_T	0.1281	1.29829	0.927559	1.8172	504		MMP8_rs6590984_C_T	0.717186	1.07783	0.718499	1.61686	501		MMP27_rs1276289_G_A	0.0529064	0.730086	0.530927	1.00395	504
FLT1_rs2296189_A_G	0.283417	1.19237	0.864557	1.64449	504		MMP8_rs3765620_A_G	0.0241417	0.695376	0.507079	0.953597	502		MMP27_rs11821641_T_C	0.43855	1.16219	0.794538	1.69997	503
FLT1_rs1324057_C_T	0.271696	1.1851	0.875465	1.60425	504		MMP8_rs2155052_G_C	0.681885	1.08851	0.725636	1.63284	504		MMP27_rs1276286_A_T	0.0456831	0.722685	0.525538	0.993787	504
FLT1_rs3751395_C_A	0.370332	0.862756	0.624628	1.19166	504		MMP10_rs547561_A_G	0.021676	0.571451	0.354426	0.921366	504		MMP27_rs2846723_A_C	0.0440657	0.717616	0.519533	0.991222	504
FLT1_rs17537350_C_T	0.522332	0.852559	0.522988	1.38982	504		MMP10_rs17860950_T_C	0.837787	1.05119	0.651815	1.69526	504		MMP27_rs2846701_A_G	0.0224253	0.690025	0.501805	0.948844	504
FLT1_rs10507386_C_T	0.612264	0.886322	0.555813	1.41337	504		MMP10_rs486055_C_T	0.0648919	0.720048	0.508062	1.02048	504		MMP27_rs2846703_A_G	0.0717896	0.757422	0.55974	1.02492	504
FLT1_rs622227_A_G	0.670184	0.925241	0.647085	1.32297	504		MMP11_rs738791_C_T	0.40327	0.870071	0.627782	1.20587	504		MMP27_rs4754870_C_T	0.282835	1.24915	0.832332	1.8747	502
FLT1_rs598945_T_G	0.616463	0.900151	0.596413	1.35858	504		MMP11_rs738792_T_C	0.933236	1.01867	0.660861	1.5702	504		MMP27_rs11225386_A_G	0.854207	0.960297	0.62336	1.47936	504
KDR_rs17711073_T_C	0.0850839	1.42206	0.95249	2.12312	504		MMP12_rs17368582_T_C	0.355673	0.83765	0.575178	1.2199	504		MMP27_rs11225388_A_G	0.000504054	0.574121	0.419969	0.784855	504
KDR_rs2305948_C_T	0.879433	1.02806	0.718975	1.47003	504		MMP12_rs11225442_G_A	0.276799	1.21161	0.857288	1.71237	504		MMP27_rs2846707_G_A	0.00639095	0.65767	0.486639	0.888811	504
FLT4_rs307822_G_A	0.0981417	1.37432	0.942864	2.00322	504		MMP14_rs8006914_C_T	0.203552	1.21893	0.898349	1.65392	504		MMP27_rs12099177_G_A	0.294128	1.24257	0.828152	1.86436	504
FLT4_rs1130378_C_T	0.552965	0.912924	0.675671	1.23349	504		MMP14_rs2236302_C_G	0.307179	0.801196	0.523576	1.22602	504		MMP27_rs11225389_C_A	0.000504054	0.574121	0.419969	0.784855	504
FLT4_rs3797102_T_C	0.435082	0.880865	0.640579	1.21129	504		MMP15_rs3743563_G_A	0.130131	0.783094	0.570574	1.07477	500		MMP28_rs10451309_A_G	0.553582	1.13272	0.749987	1.71078	496
FLT4_rs3736061_G_T	0.97668	1.00647	0.653027	1.55122	504		MMP15_rs1050779_G_C	0.117601	0.777672	0.567578	1.06553	503
FLT4_rs10085025_T_C	0.46387	1.14301	0.799322	1.63448	504		MMP16_rs2664369_T_G	0.637853	1.08065	0.782384	1.49263	504		MMP17-28 OS Outcome- Additive Model
							MMP16_rs2664370_T_C	0.598347	1.09221	0.786655	1.51645	504		Variables	p-value	HR	95% CI for HR		n
VEGFs OS Outcome- Co-dominant Model							MMP16_rs2616493_A_C	0.401316	1.13791	0.841545	1.53865	504					Lower	Upper
Variables	p-value	HR	95% CI for HR		n		MMP16_rs2664346_T_C	0.333252	1.16046	0.858449	1.56872	504		MMP21_rs7922546_G_A	0.477328	0.918827	0.727489	1.16049	504
			Lower	Upper			MMP16_rs11782395_C_A	0.318157	0.852297	0.622749	1.16646	504
FIGF_rs6632474_T_C	0.305244				504		MMP16_rs13277637_C_T	0.300563	1.19058	0.855712	1.65649	504		MMP17-28 OS Outcome- Co-dominant Model
FIGF_rs6632474_T_C(1)	0.124286	0.676073	0.4104	1.11373			MMP16_rs16878008_G_C	0.0935881	1.3897	0.945936	2.04164	503		Variables	p-value	HR	95% CI for HR		n
FIGF_rs6632474_T_C(2)	0.8758	0.968959	0.652486	1.43893			MMP16_rs16878034_G_A	0.701739	0.920337	0.601779	1.40753	503					Lower	Upper
FIGF_rs6418686_T_C	0.675851				503		MMP16_rs4961076_T_C	0.0176082	0.606979	0.401925	0.916649	504		MMP17_rs3087864_A_G	0.136265				504
FIGF_rs6418686_T_C(1)	0.402962	0.821945	0.519132	1.30139			MMP16_rs16878625_T_C	0.014956	1.51075	1.08359	2.1063	503		MMP17_rs3087864_A_G(1)	0.0573159	0.717328	0.509274	1.01038
FIGF_rs6418686_T_C(2)	0.646399	0.916291	0.630712	1.33118			MMP16_rs1477917_A_G	0.0306454	1.51425	1.03947	2.20589	504		MMP17_rs3087864_A_G(2)	0.81522	1.06656	0.621255	1.83106
FIGF_rs4830939_G_A	0.450919				504		MMP16_rs1519942_A_G	0.561179	0.873294	0.552969	1.37918	504		MMP17_rs9634312_G_A	0.184329				504
FIGF_rs4830939_G_A(1)	0.495191	0.860106	0.557809	1.32623			MMP16_rs12546847_T_C	0.568581	1.11077	0.774074	1.59392	504		MMP17_rs9634312_G_A(1)	0.0898369	0.740107	0.52272	1.0479
FIGF_rs4830939_G_A(2)	0.425454	1.14593	0.819743	1.60191			MMP16_rs17722347_G_A	0.552408	0.870638	0.551287	1.37498	503		MMP17_rs9634312_G_A(2)	0.842726	0.960168	0.642632	1.4346
FIGF_rs6632521_C_T	0.717162				504		MMP16_rs10504847_C_T	0.561179	0.873294	0.552969	1.37918	504		MMP20_rs1711427_T_C	0.563147				504
FIGF_rs6632521_C_T(1)	0.419566	0.821659	0.509974	1.32384			MMP16_rs17666351_A_G	0.453373	0.836494	0.524546	1.33396	504		MMP20_rs1711427_T_C(1)	0.303203	1.21003	0.841747	1.73945
FIGF_rs6632521_C_T(2)	0.978466	0.994494	0.666031	1.48494			MMP16_rs17666490_C_T	0.135121	1.2846	0.924903	1.78419	504		MMP20_rs1711427_T_C(2)	0.744409	1.07646	0.691245	1.67635
FIGF_rs6632528_T_C	0.704801				504		MMP16_rs16880416_G_T	0.0446704	1.38808	1.00783	1.91179	504		MMP20_rs1784425_T_G	0.689476				504
FIGF_rs6632528_T_C(1)	0.403431	0.815947	0.506332	1.31489			MMP16_rs1467251_C_T	0.0446704	1.38808	1.00783	1.91179	504		MMP20_rs1784425_T_G(1)	0.455077	1.15241	0.794252	1.67208
FIGF_rs6632528_T_C(2)	0.851929	0.962509	0.644393	1.43767			MMP16_rs2222294_C_T	0.0160848	1.50418	1.07877	2.09735	504		MMP20_rs1784425_T_G(2)	0.430572	1.18782	0.774246	1.82229
PGF_rs12411_A_T	0.2161				504		MMP16_rs7817382_A_G	0.0258276	1.408	1.04213	1.90231	504		MMP20_rs1784424_C_A	0.509464				504
PGF_rs12411_A_T(1)	0.081406	1.32546	0.965463	1.81969			MMP16_rs7816934_T_C	0.352705	0.82027	0.540127	1.24571	504		MMP20_rs1784424_C_A(1)	0.282394	1.21982	0.849088	1.75243
PGF_rs12411_A_T(2)	0.9477	1.03051	0.419842	2.5294			MMP16_rs7000030_C_T	0.262692	0.756287	0.463876	1.23302	504		MMP20_rs1784424_C_A(2)	0.819288	1.05341	0.674131	1.64607
FLT1_rs12429309_T_C	0.831127				504		MMP16_rs3851539_A_G	0.298896	1.18721	0.858844	1.64111	504		MMP20_rs1784423_T_C	0.509464				504
FLT1_rs12429309_T_C(1)	0.562594	1.09852	0.799218	1.50992			MMP16_rs10504846_G_A	0.387726	0.806108	0.494296	1.31462	504		MMP20_rs1784423_T_C(1)	0.282394	1.21982	0.849088	1.75243
FLT1_rs12429309_T_C(2)	0.925047	0.963862	0.447702	2.07511										MMP20_rs1784423_T_C(2)	0.819288	1.05341	0.674131	1.64607
FLT1_rs11149523_G_A	0.606045				504		MMP1-16 OS Outcome- Co-dominant Model							MMP21_rs7922546_G_A	0.726792				504
FLT1_rs11149523_G_A(1)	0.775917	0.953722	0.688219	1.32165			Variables	p-value	HR	95% CI for HR		n		MMP21_rs7922546_G_A(1)	0.795144	0.959214	0.700485	1.31351
FLT1_rs11149523_G_A(2)	0.433829	1.20165	0.758569	1.90353						Lower	Upper			MMP21_rs7922546_G_A(2)	0.42514	0.793612	0.449668	1.40063
FLT1_rs9513113_C_T	0.0350826				504		MMP1_rs1938901_C_T	0.63966				504
FLT1_rs9513113_C_T(1)	0.0274159	0.689242	0.495155	0.959408			MMP1_rs1938901_C_T(1)	0.665415	1.07257	0.780774	1.47343			MMP17-28 OS Outcome- Recessive Model
FLT1_rs9513113_C_T(2)	0.618858	1.11609	0.724048	1.72041			MMP1_rs1938901_C_T(2)	0.352471	1.28205	0.759363	2.16451			Variables	p-value	HR	95% CI for HR		n
FLT1_rs655024_G_A	0.110998				504		MMP2_rs866770_A_G	0.894279				504					Lower	Upper
FLT1_rs655024_G_A(1)	0.106169	0.753917	0.535184	1.06205			MMP2_rs866770_A_G(1)	0.644789	1.08814	0.759841	1.55828			MMP17_rs6598163_G_A	0.022333	1.48441	1.05775	2.08319	504
FLT1_rs655024_G_A(2)	0.6748	1.09357	0.720085	1.66076			MMP2_rs866770_A_G(2)	0.948151	0.967501	0.35743	2.61886			MMP17_rs10751700_C_T	0.022189	1.48922	1.05862	2.09497	500
KDR_rs2168945_T_G	0.705753				504		MMP2_rs183112_G_A	0.915758				504		MMP17_rs7300198_T_C	0.440813	1.19692	0.75783	1.89041	504
KDR_rs2168945_T_G(1)	0.466937	0.88856	0.646304	1.22162			MMP2_rs183112_G_A(1)	0.676314	1.0795	0.753799	1.54593			MMP17_rs12099648_G_A	0.0943602	1.83479	0.901067	3.73607	504
KDR_rs2168945_T_G(2)	0.877108	1.04156	0.621612	1.74523			MMP2_rs183112_G_A(2)	0.938986	1.03966	0.384064	2.81434			MMP19_rs2242295_G_A	0.337119	0.646532	0.26536	1.57524	504
KDR_rs11732292_A_C	0.660073				504		MMP3_rs3020919_C_T	0.203898				504		MMP20_rs2292730_G_A	0.281219	1.22699	0.84577	1.78004	504
KDR_rs11732292_A_C(1)	0.414976	0.875991	0.637158	1.20435			MMP3_rs3020919_C_T(1)	0.117038	1.29437	0.937406	1.78727			MMP20_rs11225332_T_C	0.0896202	1.38052	0.951345	2.0033	504
KDR_rs11732292_A_C(2)	0.90073	1.0334	0.616727	1.73158			MMP3_rs3020919_C_T(2)	0.55312	0.804456	0.39194	1.65114			MMP20_rs1711399_A_C	0.429756	0.844995	0.556279	1.28356	504
KDR_rs11941492_C_T	0.167264				503		MMP14_rs743257_C_T	0.466019				504		MMP20_rs1784439_T_C	0.429756	0.844995	0.556279	1.28356	504
KDR_rs11941492_C_T(1)	0.0677795	1.34061	0.978804	1.83616			MMP14_rs743257_C_T(1)	0.226615	1.25497	0.868463	1.81348			MMP20_rs1711430_C_T	0.38118	0.829616	0.546155	1.2602	504
KDR_rs11941492_C_T(2)	0.855225	0.931047	0.432177	2.00577			MMP14_rs743257_C_T(2)	0.629702	1.11218	0.721884	1.7135			MMP20_rs3781788_C_T	0.964407	0.977644	0.362166	2.63909	504
FLT4_rs307823_A_G	0.379366				504		MMP15_rs11648508_T_G	0.471237				503		MMP20_rs10502005_G_A	0.198529	0.47273	0.15087	1.48123	504
FLT4_rs307823_A_G(1)	0.163831	1.25342	0.912021	1.72261			MMP15_rs11648508_T_G(1)	0.379342	0.863331	0.622135	1.19803			MMP20_rs2280211_T_C	0.964407	0.977644	0.362166	2.63909	504
FLT4_rs307823_A_G(2)	0.841885	1.08742	0.477312	2.47735			MMP15_rs11648508_T_G(2)	0.286625	0.76784	0.472324	1.24825			MMP20_rs11225344_G_A	0.854627	0.898703	0.2867	2.81712	504
FLT4_rs2290983_T_C	0.767308				504		MMP16_rs1477908_T_C	0.419778				504		MMP20_rs1962082_C_T	0.575772	0.859519	0.505799	1.46061	504
FLT4_rs2290983_T_C(1)	0.522519	1.11645	0.796555	1.5648			MMP16_rs1477908_T_C(1)	0.334307	0.841156	0.592068	1.19504			MMP21_rs7922546_G_A	0.450397	0.810036	0.468711	1.39992	504
FLT4_rs2290983_T_C(2)	0.979387	0.993652	0.612976	1.61074			MMP16_rs1477908_T_C(2)	0.432821	1.38889	0.61119	3.15614			MMP21_rs10901424_G_T	0.138306	0.735856	0.490502	1.10394	504
FLT4_rs4700745_G_A	0.526447				504		MMP16_rs2616487_A_G	0.017104				503		MMP24_kgp4728036_C_A	0.4794	1.37938	0.565715	3.36332	504
FLT4_rs4700745_G_A(1)	0.43641	1.15081	0.807935	1.63919			MMP16_rs2616487_A_G(1)	0.0350715	0.696911	0.498122	0.975033			MMP24_kgp4471741_G_A	0.295075	0.474626	0.11763	1.91507	504
FLT4_rs4700745_G_A(2)	0.769276	0.935935	0.601329	1.45673			MMP16_rs2616487_A_G(2)	0.272988	1.26853	0.829094	1.94088			MMP24_rs12479765_G_A	0.4794	1.37938	0.565715	3.36332	504
							MMP16_rs1477916_A_T	0.364284				504		MMP24_rs2425022_T_C	0.621616	0.77889	0.28875	2.10102	504
VEGFs OS Outcome- Recessive Model							MMP16_rs1477916_A_T(1)	0.41195	1.15242	0.821173	1.61728			MMP24_kgp420199_G_A	0.4794	1.37938	0.565715	3.36332	504
Variables	p-value	HR	95% CI for HR		n		MMP16_rs1477916_A_T(2)	0.509763	0.853801	0.533662	1.36599			MMP24_rs6088776_T_C	0.439747	1.47917	0.547926	3.99313	504
			Lower	Upper			MMP16_rs1382105_C_T	0.668262				504		MMP24_rs2247828_A_G	0.233929	0.428655	0.10625	1.72936	504
VEGFA_rs2010963_G_C	0.171897	0.683007	0.395256	1.18024	504		MMP16_rs1382105_C_T(1)	0.534196	1.12008	0.783363	1.60154			MMP24_kgp10149373_T_G	0.191479	1.60555	0.789018	3.2671	504
VEGFA_rs25648_C_T	0.400388	1.35677	0.666303	2.76275	504		MMP16_rs1382105_C_T(2)	0.831944	0.95383	0.616405	1.47597			MMP24_kgp7633769_G_A	0.233929	0.428655	0.10625	1.72936	504
VEGFA_rs833068_G_A	0.171897	0.683007	0.395256	1.18024	504		MMP16_rs2664361_A_C	0.193057				504		MMP24_kgp9807173_T_C	0.233929	0.428655	0.10625	1.72936	504
VEGFA_rs833069_A_G	0.171897	0.683007	0.395256	1.18024	504		MMP16_rs2664361_A_C(1)	0.171007	1.28315	0.89796	1.83356			MMP24_rs2425032_T_C	0.199803	0.401583	0.0995557	1.61988	504
VEGFA_rs833070_A_G	0.461802	0.879018	0.623507	1.23924	504		MMP16_rs2664361_A_C(2)	0.784839	0.940534	0.605667	1.46055			MMP24_rs1205411_C_T	0.233929	0.428655	0.10625	1.72936	504
VEGFA_rs3025053_G_A	0.716587	0.848024	0.348244	2.06506	504		MMP16_rs7819728_G_A	0.25265				504		MMP24_rs2254207_A_C	0.265127	0.682546	0.348657	1.33618	504
VEGFC_rs2877961_G_A	0.00478006	2.33286	1.29519	4.2019	504		MMP16_rs7819728_G_A(1)	0.104242	1.29763	0.947643	1.77687			MMP24_rs11696548_C_T	0.111897	1.9388	0.857106	4.38561	504
VEGFC_rs1485762_C_T	0.00538678	1.81364	1.1925	2.75832	504		MMP16_rs7819728_G_A(2)	0.888495	1.04178	0.587905	1.84604			MMP24_kgp4501520_C_T	0.0704179	0.497185	0.233211	1.05995	503
VEGFC_rs7664413_C_T	0.0148129	2.21708	1.16863	4.20615	504		MMP16_rs1996637_T_C	0.16412				504		MMP24_rs6060341_A_G	0.113521	0.563532	0.276973	1.14657	504
VEGFC_rs3775202_G_A	0.321006	1.19011	0.843927	1.67829	504		MMP16_rs1996637_T_C(1)	0.164798	1.28738	0.901398	1.83864			MMP24_rs7280_A_G	0.145866	0.746274	0.503039	1.10712	504
VEGFC_rs11947611_G_A	0.412529	1.15214	0.821106	1.61662	504		MMP16_rs1996637_T_C(2)	0.717155	0.921275	0.591187	1.43567			MMP25_rs10431961_C_T	0.404943	1.20583	0.776227	1.87319	504
FIGF_rs12858444_T_C	0.216036	1.30754	0.854986	1.99962	504		MMP16_rs1519938_A_G	0.160021				504		MMP25_rs7199221_G_A	0.20525	0.693592	0.393778	1.22168	504
FIGF_rs4830939_G_A	0.28236	1.19079	0.866115	1.63717	504		MMP16_rs1519938_A_G(1)	0.12161	1.30821	0.931009	1.83824			MMP25_rs1064875_C_T	0.489789	1.23029	0.683242	2.21535	504
PGF_rs8185_A_G	0.242247	1.70143	0.698161	4.14642	504		MMP16_rs1519938_A_G(2)	0.775132	0.933487	0.582131	1.49691			MMP27_rs2509010_C_T	0.125638	0.606687	0.320048	1.15004	504
PGF_rs12411_A_T	0.883814	0.935791	0.384264	2.27891	504		MMP16_rs6469298_C_T	0.471401				504		MMP27_rs11607205_C_A	0.0585921	0.260136	0.0644392	1.05015	504
FLT1_rs12877323_T_G	0.288045	1.55569	0.688434	3.51546	504		MMP16_rs6469298_C_T(1)	0.260339	1.20846	0.869045	1.68044			MMP27_rs2846703_A_G	0.125638	0.606687	0.320048	1.15004	504
FLT1_rs2296188_C_T	0.997109	0.998163	0.369271	2.6981	504		MMP16_rs6469298_C_T(2)	0.524475	1.28192	0.596627	2.75437			MMP27_rs3809018_C_A	0.104716	0.315232	0.0781532	1.27149	504
FLT1_rs2296189_A_G	0.307079	1.59034	0.65289	3.87381	504		MMP16_rs13261169_C_T	0.296267				504		MMP27_rs1939015_A_G	0.38313	1.40118	0.656565	2.99028	504
FLT1_rs7987291_A_G	0.236975	1.53609	0.75415	3.12878	504		MMP16_rs13261169_C_T(1)	0.137765	1.28356	0.923089	1.78479			MMP28_rs3826404_T_G	0.403808	1.38058	0.647498	2.94362	504
FLT1_rs7987649_A_G	0.105322	1.40647	0.930825	2.12516	504		MMP16_rs13261169_C_T(2)	0.496936	1.30357	0.606663	2.80107
FLT1_rs942364_G_A	0.435867	1.48435	0.549615	4.00878	501		MMP16_rs13256568_A_C	0.296267				504
FLT1_rs3794400_C_T	0.344199	1.4411	0.675879	3.07271	504		MMP16_rs13256568_A_C(1)	0.137765	1.28356	0.923089	1.78479
FLT1_rs2387632_C_T	0.174745	1.34209	0.87748	2.0527	504		MMP16_rs13256568_A_C(2)	0.496936	1.30357	0.606663	2.80107
FLT1_rs3936415_G_A	0.0231418	1.65032	1.07104	2.54291	504		MMP16_rs10100297_A_G	0.305287				503
FLT1_rs7324547_G_A	0.325684	1.35981	0.736714	2.50992	499		MMP16_rs10100297_A_G(1)	0.123672	1.28238	0.934336	1.76006
FLT1_rs17086609_A_G	0.0647516	0.547275	0.288665	1.03757	504		MMP16_rs10100297_A_G(2)	0.597109	1.15787	0.672359	1.99397
FLT1_rs1853581_A_C	0.302641	1.2552	0.814738	1.93378	504		MMP16_rs7835845_C_T	0.0094451				504
FLT1_rs7995976_C_A	0.156677	1.46699	0.863219	2.49305	504		MMP16_rs7835845_C_T(1)	0.00245775	1.60877	1.18265	2.18843
FLT1_rs9551462_C_T	0.168336	1.34767	0.881487	2.06041	504		MMP16_rs7835845_C_T(2)	0.81611	1.09617	0.505574	2.37668
FLT1_rs9554325_A_G	0.315823	1.20105	0.839661	1.71797	501
FLT1_rs17086617_T_C	0.15467	1.4141	0.877505	2.27883	504		MMP1-16 OS Outcome- Recessive model
FLT1_rs7332329_A_G	0.13969	1.30045	0.91767	1.84291	504		Variables	p-value	HR	95% CI for HR		n
FLT1_rs9508021_A_G	0.0657019	1.48119	0.974813	2.25063	504					Lower	Upper
FLT1_rs2104330_T_C	0.13969	1.30045	0.91767	1.84291	504		MMP1_rs5854_C_T	0.776408	0.935718	0.591577	1.48006	490
FLT1_rs9319427_G_A	0.113712	1.32493	0.934932	1.87762	501		MMP1_rs2239008_G_A	0.607685	1.18226	0.623891	2.24037	504
FLT1_rs9319429_C_T	0.107874	1.47918	0.917831	2.38384	504		MMP1_rs470215_A_G	0.664436	0.903816	0.572326	1.42731	502
FLT1_rs9513105_T_C	0.0785304	1.52026	0.95334	2.42431	504		MMP1_rs470747_T_C	0.674871	0.90684	0.574241	1.43208	504
FLT1_rs9513112_G_A	0.117921	1.4295	0.91339	2.23725	504		MMP1_rs1938901_C_T	0.399236	1.24062	0.751492	2.04812	504
FLT1_rs679791_G_T	0.594636	1.12251	0.733383	1.71809	504		MMP1_rs7125062_T_C	0.917941	0.968378	0.5255	1.7845	504
FLT1_rs600640_T_C	0.594636	1.12251	0.733383	1.71809	504		MMP1_rs3213460_G_A	0.72578	0.815057	0.259959	2.55547	504
KDR_rs12642307_T_C	0.300127	1.33551	0.77264	2.30844	504		MMP2_rs1477017_A_G	0.618416	1.11824	0.720362	1.73589	504
KDR_rs2125489_C_T	0.628788	0.754519	0.240831	2.36389	504		MMP2_rs17301608_C_T	0.466035	1.17429	0.762372	1.80877	504
KDR_rs1531289_G_A	0.1001	1.47944	0.927587	2.3596	504		MMP2_rs866770_A_G	0.91768	0.949024	0.351871	2.55959	504
KDR_rs17085265_A_G	0.202851	1.42696	0.825584	2.46638	504		MMP2_rs183112_G_A	0.966276	1.02163	0.378767	2.75562	504
KDR_rs2219471_A_G	0.202851	1.42696	0.825584	2.46638	504		MMP2_rs243836_G_A	0.258009	1.21786	0.865517	1.71364	503
KDR_rs6838752_T_C	0.202851	1.42696	0.825584	2.46638	504		MMP2_rs243835_C_T	0.359746	1.17701	0.830434	1.66824	504
KDR_rs1870377_T_A	0.135208	1.51757	0.877974	2.62309	504		MMP2_rs243834_A_G	0.359746	1.17701	0.830434	1.66824	504
KDR_rs2034965_G_A	0.115635	1.53047	0.90071	2.60056	504		MMP3_rs566125_C_T	0.971827	0.984079	0.403847	2.39797	495
KDR_rs11941492_C_T	0.642496	0.835866	0.392092	1.78191	503		MMP3_rs3020919_C_T	0.406294	0.740186	0.363884	1.50563	504
KDR_rs6837735_C_T	0.52646	1.3015	0.575868	2.94149	504		MMP7_rs1996352_T_C	0.00430699	2.43804	1.32225	4.4954	504
FLT4_rs11739750_C_T	0.146364	0.479314	0.177687	1.29296	504		MMP8_rs2012390_T_C	0.127616	1.53149	0.885071	2.65002	504
FLT4_rs400330_T_C	0.494481	0.835563	0.499061	1.39896	504		MMP9_rs2274755_G_T	0.833492	1.13039	0.360563	3.54383	504
FLT4_rs3797104_A_G	0.97235	1.01587	0.417065	2.4744	504		MMP9_rs2236416_A_G	0.833492	1.13039	0.360563	3.54383	504
FLT4_rs307823_A_G	0.987129	1.00673	0.44558	2.27458	504		MMP9_rs2274756rs17577_G_A	0.833492	1.13039	0.360563	3.54383	504
FLT4_rs11748431_G_A	0.498262	0.809468	0.439056	1.49238	504		MMP9_rs13925_G_A	0.833492	1.13039	0.360563	3.54383	504
							MMP10_rs470168_G_A	0.75589	0.919359	0.541101	1.56204	504
							MMP10_rs17293348_T_C	0.722674	0.81309	0.259332	2.5493	503
							MMP10_rs470171_G_C	0.75589	0.919359	0.541101	1.56204	504
							MMP10_rs12290253_T_C	0.0571093	1.81135	0.982208	3.34041	504
							MMP10_rs12272341_G_A	0.0186813	2.6629	1.17726	6.02334	504
							MMP10_rs4431992_T_C	0.792951	0.91399	0.466971	1.78893	504
							MMP10_rs2276108_A_G	0.72578	0.815057	0.259959	2.55547	504
							MMP10_rs17293607_C_T	0.72578	0.815057	0.259959	2.55547	504
							MMP10_rs486055_C_T	0.767893	0.841947	0.268597	2.63917	504
							MMP12_rs17368582_T_C	0.831551	1.10146	0.45212	2.6834	504
							MMP12_rs7123600_A_G	0.257832	1.26508	0.841851	1.90109	488
							MMP13_rs10895372_T_C	0.4811	0.785265	0.400829	1.53841	503
							MMP13_rs10502009_A_G	0.541038	0.789224	0.369463	1.68589	504
							MMP13_rs3819089_G_A	0.472977	0.781774	0.399093	1.5314	504
							MMP14_rs762052_G_A	0.284645	1.51253	0.708785	3.22772	504
							MMP14_rs17243048_G_A	0.191349	0.603636	0.283091	1.28713	503
							MMP14_rs2236307_T_C	0.213229	0.636836	0.312932	1.296	504
							MMP15_rs41522747_G_T	0.177445	0.644215	0.340019	1.22056	503
							MMP15_rs11648508_T_G	0.398315	0.817742	0.512677	1.30433	503
							MMP16_rs10097366_G_A	0.20765	0.614588	0.288227	1.31049	499
							MMP16_rs2616496_C_T	0.572916	0.893757	0.604827	1.32071	503
							MMP16_rs1477908_T_C	0.366175	1.45666	0.644243	3.29356	504
							MMP16_rs10103111_C_T	0.16529	0.495233	0.183527	1.33634	504
							MMP16_rs10098052_G_A	0.65035	0.724281	0.179534	2.92192	504
							MMP16_rs2616488_T_C	0.172331	0.640811	0.338196	1.2142	504
							MMP16_rs2616487_A_G	0.0454519	1.50452	1.0083	2.24495	503
							MMP16_rs6469206_T_G	0.438569	1.14651	0.811221	1.62037	504
							MMP16_rs7826929_A_G	0.711538	0.829244	0.307385	2.23708	504
							MMP16_rs2616506_T_C	0.196325	1.29338	0.875486	1.91076	504
							MMP16_rs2664352_T_C	0.0986022	0.698932	0.456912	1.06915	504
							MMP16_rs9297422_T_C	0.540817	0.800975	0.393315	1.63116	504
							MMP16_rs10099888_T_C	0.196138	0.583878	0.25823	1.32019	504
							MMP16_rs2176771_A_C	0.344963	0.619976	0.229869	1.67212	504
							MMP16_rs13261974_G_A	0.520499	0.687668	0.219461	2.15477	504
							MMP16_rs10955542_C_A	0.443828	1.30079	0.663571	2.54992	498
							MMP16_rs10094702_T_C	0.496374	0.76904	0.360843	1.639	504
FOOTNOTES:
In case of a portion of SNPs, multiple genetic models were estimated. The best genetic model was identified as the one that yielded the smallest p-value (the results in italics are those which did not yield the smallest p-value)
n=number of patients in the analysis

## Sheet: disease-free survival
VEGFs - DFS Outcome - Dominant Model							MMP1-16 DFS Outcome-Dominant model							MMP17-28 DFS outcome-Dominant model
Variables	p-value	HR	95% CI for HR		n		Variables	p-value	HR	95% CI for HR		n		Variables	p-value	HR	95% CI for HR		n
			Lower	Upper						Lower	Upper						Lower	Upper
VEGFA_rs3024994_C_T	0.0372131	1.5116	1.02478	2.22969	503		MMP1_rs1938901_C_T	0.345425	1.14346	0.865519	1.51066	503		MMP17_rs4964924_C_T	0.30096	1.17432	0.866071	1.59228	503
VEGFA_rs3025035_C_T	0.367399	0.812151	0.51659	1.27681	502		MMP1_rs470558_G_A	0.290777	0.770159	0.474411	1.25028	503		MMP17_rs4964927_C_T	0.398145	1.13955	0.841654	1.54287	503
VEGFA_rs3025039_C_T	0.267173	1.20703	0.86571	1.68293	503		MMP1_rs10488_G_A	0.0375424	0.612348	0.385719	0.972133	502		MMP17_rs11246838_A_G	0.188023	0.75446	0.495973	1.14766	503
VEGFA_rs3025053_G_A	0.511339	0.896149	0.646053	1.24306	503		MMP2_rs1053605_C_T	0.911828	1.0232	0.681852	1.53542	503		MMP17_rs34515698_C_T	0.384969	0.806434	0.49635	1.31024	503
VEGFB_rs11603042_G_T	0.230323	0.842493	0.636715	1.11477	503		MMP2_rs243845_C_T	0.722941	0.948716	0.70915	1.26921	503		MMP17_rs11613757_C_T	0.0873056	0.673634	0.428295	1.05951	503
VEGFC_rs17697359_T_C	0.812188	0.959196	0.680245	1.35254	503		MMP2_rs243842_T_C	0.634474	0.932043	0.69733	1.24576	503		MMP19_rs2291267_G_A	0.614907	0.892469	0.57294	1.3902	503
VEGFC_rs10012721_G_T	0.642211	1.08486	0.7694	1.52965	503		MMP2_rs11541998_C_G	0.941712	1.01305	0.715713	1.4339	502		MMP19_rs2291268_A_G	0.5556	0.885117	0.58987	1.32814	503
VEGFC_rs13122901_A_G	0.54695	1.10432	0.799597	1.52516	500		MMP3_rs3025066_A_G	0.341029	0.806331	0.517692	1.2559	503		MMP20_rs1711399_A_C	0.433165	0.891623	0.669273	1.18784	503
VEGFC_rs4557213_A_G	0.355743	1.16945	0.838886	1.63028	503		MMP3_rs679620_A_G	0.0137488	1.56691	1.09618	2.23977	503		MMP20_rs1784439_T_C	0.433165	0.891623	0.669273	1.18784	503
VEGFC_rs10000057_A_G	0.355743	1.16945	0.838886	1.63028	503		MMP8_rs12365082_T_A	0.00247919	0.642827	0.482825	0.855852	503		MMP20_rs7116339_G_A	0.22707	0.814575	0.583997	1.13619	501
VEGFC_rs2333526_C_T	0.60038	1.09618	0.777431	1.54563	503		MMP8_rs7934972_G_A	0.512083	0.869116	0.571406	1.32194	503		MMP20_rs1711433_A_G	0.479265	1.12654	0.809831	1.5671	503
FIGF_rs6418686_T_C	0.237291	0.837378	0.623862	1.12397	502		MMP8_rs12284255_C_A	0.498962	0.865309	0.568909	1.31613	502		MMP20_rs1711430_C_T	0.554517	0.916471	0.686265	1.2239	503
PGF_rs8185_A_G	0.075219	1.3039	0.973388	1.74664	503		MMP8_rs3740938_G_A	0.582212	1.11212	0.761607	1.62396	503		MMP20_rs3781787_T_C	0.39257	1.13639	0.847685	1.52342	503
FLT1_rs9554314_A_C	0.175795	1.29086	0.89198	1.86813	503		MMP8_rs3765620_A_G	0.0198092	0.708049	0.529584	0.946654	501		MMP20_rs17098913_G_A	0.928602	0.984121	0.693414	1.3967	503
FLT1_rs3794399_G_T	0.683319	0.924248	0.633022	1.34946	503		MMP10_rs547561_A_G	0.0577124	0.66624	0.438018	1.01337	503		MMP20_rs1962082_C_T	0.323339	0.869173	0.658052	1.14803	503
FLT1_rs2296189_A_G	0.30336	1.16991	0.867707	1.57736	503		MMP10_rs486055_C_T	0.088104	0.75658	0.549078	1.0425	503		MMP24_kgp481229_C_T	0.716182	1.06928	0.745186	1.53432	503
FLT1_rs1324057_C_T	0.196052	1.20263	0.90919	1.59078	503		MMP11_rs738792_T_C	0.776377	1.05881	0.713772	1.57065	503		MMP24_kgp7289875_A_G	0.352035	0.833567	0.56812	1.22304	503
FLT1_rs7989623_A_G	0.266089	1.21984	0.859421	1.7314	503		MMP12_rs17368582_T_C	0.599718	0.912837	0.649346	1.28325	503		MMP25_rs2247226_C_T	0.352166	1.14747	0.858797	1.53318	503
FLT1rs1408243_A_G	0.266089	1.21984	0.859421	1.7314	503		MMP12_rs11225442_G_A	0.61186	1.08908	0.78327	1.51429	503		MMP25_rs1064948_T_A	0.0259859	0.728656	0.55144	0.962823	503
FLT1_rs3751395_C_A	0.126452	0.793684	0.590128	1.06745	503		MMP14_rs1042703_T_C	0.247026	1.18923	0.88681	1.59479	503		MMP25_rs11864930_G_A	0.0326422	1.44981	1.03116	2.03844	503
FLT1_rs17537350_C_T	0.322163	0.791715	0.498614	1.25711	503		MMP14_rs8006914_C_T	0.389161	1.13132	0.854327	1.49812	503		MMP25_rs10438593_C_T	0.0152392	1.52487	1.08452	2.14402	503
FLT1_rs3794405_T_C	0.286571	1.16494	0.879749	1.54259	503		MMP14_rs2236302_C_G	0.656684	0.916628	0.624434	1.34555	503		MMP26_rs2499958_G_A	0.117652	0.795845	0.597868	1.05938	503
FLT1_rs585421_G_A	0.66647	1.09664	0.720892	1.66824	503		MMP14_rs17882342_I_D	0.748093	1.05553	0.758984	1.46794	503		MMP27_rs1276289_G_A	0.0244836	0.71433	0.532844	0.95763	503
FLT1_rs7323184_T_C	0.66647	1.09664	0.720892	1.66824	503		MMP15_rs11648508_T_G	0.0617245	0.766142	0.579349	1.01316	502		MMP27_rs1276286_A_T	0.0198144	0.705782	0.526461	0.946183	503
FLT1_rs675923_T_C	0.676608	1.09338	0.718751	1.66328	502		MMP15_rs3743563_G_A	0.0359442	0.730476	0.544702	0.979609	499		MMP27_rs2846723_A_C	0.0288705	0.717614	0.532892	0.966369	503
KDR_rs17085326_C_T	0.305502	1.22207	0.832736	1.79342	503		MMP15_rs1050779_G_C	0.0285814	0.721632	0.538851	0.966414	502		MMP27_rs2846701_A_G	0.00851491	0.674707	0.503282	0.904521	503
KDR_rs17711073_T_C	0.0602501	1.43191	0.984642	2.08234	503		MMP16_rs10098052_G_A	0.419291	0.871997	0.625403	1.21582	503		MMP27_rs4754870_C_T	0.690821	1.08097	0.736524	1.5865	501
KDR_rs2305948_C_T	0.89122	0.977086	0.700905	1.36209	503		MMP16_rs11782395_C_A	0.138763	0.800647	0.596491	1.07468	503		MMP27_rs11225386_A_G	0.613472	0.899166	0.595293	1.35815	503
KDR_rs6837735_C_T	0.298074	1.17047	0.870161	1.57443	503		MMP16_rs13277637_C_T	0.411414	1.13751	0.836447	1.54694	503		MMP27_rs11225388_A_G	0.00200083	0.636823	0.478315	0.847859	503
FLT4_rs307822_G_A	0.262372	1.22681	0.858088	1.75396	503		MMP16_rs16878008_G_C	0.204492	1.26663	0.879202	1.82479	502		MMP27_rs2846707_G_A	0.0174554	0.713488	0.540126	0.942494	503
FLT4_rs3797104_A_G	0.0850441	1.31203	0.96319	1.78722	503		MMP16_rs16878034_G_A	0.556841	1.11708	0.77211	1.61618	502		MMP27_rs12099177_G_A	0.701089	1.078	0.734634	1.58184	503
FLT4_rs307823_A_G	0.0799813	1.28884	0.97014	1.71225	503		MMP16_rs4961076_T_C	0.120308	0.751072	0.523401	1.07778	503		MMP27_rs11225389_C_A	0.00200083	0.636823	0.478315	0.847859	503
FLT4_rs3736061_G_T	0.76737	1.06132	0.71548	1.57433	503		MMP16_rs16878625_T_C	0.0582002	1.35539	0.989496	1.85658	502		MMP28_rs10451309_A_G	0.920583	1.01998	0.691326	1.50488	495
FLT4_kgp53910_T_C	0.623857	0.907354	0.615208	1.33823	503		MMP16_rs1477917_A_G	0.0570395	1.41525	0.989659	2.02386	503
FLT4_rs10085025_T_C	0.602144	1.09396	0.780493	1.53333	503		MMP16_rs16878818_C_T	0.332863	1.19303	0.834659	1.70528	503		MMP17-28 DFS Outcome- Additive model
FLT4_rs307814_C_T	0.353054	1.14438	0.860914	1.52118	503		MMP16_rs1519942_A_G	0.830776	0.956718	0.6376	1.43555	503		Variables	p-value	HR	95% CI for HR		n
							MMP16_rs17722347_G_A	0.819214	0.953781	0.635643	1.43115	502					Lower	Upper
VEGFs DFS Outcome- Additive Model							MMP16_rs10504847_C_T	0.830776	0.956718	0.6376	1.43555	503		MMP27_rs11607205_C_A	0.00484559	0.676098	0.514922	0.887723	503
Variables	p-value	HR	95% CI for HR		n		MMP16_rs17666351_A_G	0.71925	0.927164	0.613874	1.40034	503		MMP27_rs3809018_C_A	0.0022616	0.64918	0.491958	0.856646	503
			Lower	Upper			MMP16_rs13261169_C_T	0.125032	1.25685	0.938492	1.68319	503
FLT1_rs1853581_A_C	0.212987	1.1377	0.928654	1.39379	503		MMP16_rs1401861_G_A	0.449555	0.869922	0.606197	1.24838	503		MMP17-28 DFS Outcome- Co-dominant Model
							MMP16_rs13256568_A_C	0.125032	1.25685	0.938492	1.68319	503		Variables	p-value	HR	95% CI for HR		n
VEGFs- DFS Outcome- Co-dominant Model							MMP16_rs7816934_T_C	0.345684	0.833573	0.570992	1.21691	503					Lower	Upper
Variables	p-value	HR	95% CI for HR		n		MMP16_rs7000030_C_T	0.355737	0.814797	0.52756	1.25842	503		MMP17_rs9634312_G_A	0.0846816				503
			Lower	Upper			MMP16_rs10504846_G_A	0.502632	0.861834	0.557978	1.33116	503		MMP17_rs9634312_G_A(1)	0.0373218	0.709904	0.514205	0.980083
VEGFA_rs2010963_G_C	0.848919				503									MMP17_rs9634312_G_A(2)	0.733708	0.93785	0.648016	1.35732
VEGFA_rs2010963_G_C(1)	0.609417	1.08066	0.802506	1.45523			MMP1-16 DFS Outcome- Additive Model							MMP20_rs1711427_T_C	0.230418				503
VEGFA_rs2010963_G_C(2)	0.906065	0.971604	0.602135	1.56778			Variables	p-value	HR	95% CI for HR		n		MMP20_rs1711427_T_C(1)	0.226608	1.22911	0.879767	1.71718
VEGFA_rs833068_G_A	0.836478				503					Lower	Upper			MMP20_rs1711427_T_C(2)	0.725813	0.927781	0.61025	1.41053
VEGFA_rs833068_G_A(1)	0.589981	1.08509	0.806244	1.46038			MMP1_rs1938901_C_T	0.230109	1.1393	0.92074	1.40974	503		MMP20_rs1784425_T_G	0.592884				503
VEGFA_rs833068_G_A(2)	0.912707	0.973575	0.603155	1.57148			MMP8_rs1940475_T_C	0.0571357	1.21151	0.994198	1.47633	503		MMP20_rs1784425_T_G(1)	0.373566	1.16776	0.829842	1.64328
VEGFA_rs833069_A_G	0.836478				503		MMP10_rs12272341_G_A	0.0359636	1.33761	1.01924	1.75543	503		MMP20_rs1784425_T_G(2)	0.916026	1.02201	0.681917	1.5317
VEGFA_rs833069_A_G(1)	0.589981	1.08509	0.806244	1.46038			MMP15_rs41522747_G_T	0.0963886	0.826208	0.659708	1.03473	502		MMP20_rs1784424_C_A	0.18615				503
VEGFA_rs833069_A_G(2)	0.912707	0.973575	0.603155	1.57148			MMP15_rs11648508_T_G	0.0572347	0.81866	0.666095	1.00617	502		MMP20_rs1784424_C_A(1)	0.211695	1.23712	0.885907	1.72756
FIGF_rs6527518_G_T	0.556094				501									MMP20_rs1784424_C_A(2)	0.657546	0.908965	0.596038	1.38618
FIGF_rs6527518_G_T(1)	0.286811	0.80291	0.536099	1.20251			MMP1-16 DFS Outcome- Co-dominant Model							MMP20_rs1784423_T_C	0.18615				503
FIGF_rs6527518_G_T(2)	0.882676	0.977084	0.718153	1.32937			Variables	p-value	HR	95% CI for HR		n		MMP20_rs1784423_T_C(1)	0.211695	1.23712	0.885907	1.72756
FIGF_rs6632474_T_C	0.108402				503					Lower	Upper			MMP20_rs1784423_T_C(2)	0.657546	0.908965	0.596038	1.38618
FIGF_rs6632474_T_C(1)	0.0350305	0.596299	0.36872	0.964342			MMP1_rs5854_C_T	0.747265				489		MMP20_rs11225344_G_A	0.459091				503
FIGF_rs6632474_T_C(2)	0.750646	0.942435	0.6538	1.35849			MMP1_rs5854_C_T(1)	0.494298	1.11264	0.81927	1.51107			MMP20_rs11225344_G_A(1)	0.255547	1.2363	0.857663	1.78211
FIGF_rs6632521_C_T	0.478019				503		MMP1_rs5854_C_T(2)	0.944718	0.984155	0.626608	1.54572			MMP20_rs11225344_G_A(2)	0.654093	0.770159	0.245737	2.41374
FIGF_rs6632521_C_T(1)	0.230203	0.758711	0.483256	1.19117			MMP1_rs470215_A_G	0.515019				501		MMP27_rs11607205_C_A	0.020851				503
FIGF_rs6632521_C_T(2)	0.698364	0.928546	0.638215	1.35095			MMP1_rs470215_A_G(1)	0.292247	1.17527	0.870193	1.5873			MMP27_rs11607205_C_A(1)	0.0354883	0.718224	0.52757	0.977777
FIGF_rs6632528_T_C	0.502939				503		MMP1_rs470215_A_G(2)	0.968017	0.990792	0.630378	1.55727			MMP27_rs11607205_C_A(2)	0.0477678	0.314696	0.100166	0.988696
FIGF_rs6632528_T_C(1)	0.241175	0.763494	0.486215	1.1989			MMP1_rs470747_T_C	0.535673				503		MMP27_rs3809018_C_A	0.0101781				503
FIGF_rs6632528_T_C(2)	0.820891	0.958068	0.661214	1.3882			MMP1_rs470747_T_C(1)	0.312476	1.16685	0.864917	1.57418			MMP27_rs3809018_C_A(1)	0.00889472	0.662528	0.486688	0.901899
PGF_rs12411_A_T	0.279845				503		MMP1_rs470747_T_C(2)	0.94424	0.984019	0.626528	1.54549			MMP27_rs3809018_C_A(2)	0.0840466	0.364748	0.11617	1.14523
PGF_rs12411_A_T(1)	0.133262	1.25054	0.933987	1.67438			MMP1_rs1938901_C_T	0.454745				503
PGF_rs12411_A_T(2)	0.722321	0.850292	0.347619	2.07985			MMP1_rs1938901_C_T(1)	0.510662	1.10364	0.82266	1.48059			MMP17-28 DFS Outcome- Recessive Model
FLT1_rs9513070_A_G	0.225493				503		MMP1_rs1938901_C_T(2)	0.225157	1.34801	0.831998	2.18407			Variables	p-value	HR	95% CI for HR		n
FLT1_rs9513070_A_G(1)	0.10619	1.2931	0.946678	1.76629			MMP2_rs2241145_G_C	0.475878				494					Lower	Upper
FLT1_rs9513070_A_G(2)	0.850563	1.04111	0.684683	1.58307			MMP2_rs2241145_G_C(1)	0.341444	0.858233	0.626346	1.17597			MMP17_rs6598163_G_A	0.0709671	1.34364	0.975079	1.85151	503
FLT1_rs2296188_C_T	0.413005				503		MMP2_rs2241145_G_C(2)	0.794714	1.05514	0.704231	1.58091			MMP17_rs10751700_C_T	0.105337	1.3081	0.945105	1.81051	499
FLT1_rs2296188_C_T(1)	0.190133	1.24374	0.897468	1.72362			MMP2_rs243835_C_T	0.581944				503		MMP17_rs12099648_G_A	0.0287909	2.11314	1.08055	4.13252	503
FLT1_rs2296188_C_T(2)	0.730814	1.16975	0.478833	2.85758			MMP2_rs243835_C_T(1)	0.691225	0.934651	0.669604	1.30461			MMP17_rs3087864_A_G	0.421776	1.21987	0.751154	1.98107	503
FLT1_rs7987649_A_G	0.133454				503		MMP2_rs243835_C_T(2)	0.559974	1.1219	0.762049	1.65167			MMP19_rs2242295_G_A	0.188259	0.550832	0.226587	1.33907	503
FLT1_rs7987649_A_G(1)	0.116522	0.785338	0.580776	1.06195			MMP2_rs243834_A_G	0.581944				503		MMP20_rs2292730_G_A	0.105122	1.32231	0.943157	1.8539	503
FLT1_rs7987649_A_G(2)	0.537418	1.13968	0.752183	1.72681			MMP2_rs243834_A_G(1)	0.691225	0.934651	0.669604	1.30461			MMP20_rs11225332_T_C	0.0956163	1.34338	0.949343	1.90098	503
FLT1_rs1324057_C_T	0.32684				503		MMP2_rs243834_A_G(2)	0.559974	1.1219	0.762049	1.65167			MMP20_rs1784430_A_G	0.856906	1.036	0.70534	1.52168	481
FLT1_rs1324057_C_T(1)	0.145736	1.24031	0.927938	1.65784			MMP3_rs3020919_C_T	0.10091				503		MMP20_rs3781787_T_C	0.675661	1.15378	0.590346	2.25496	503
FLT1_rs1324057_C_T(2)	0.940787	1.02039	0.59899	1.73827			MMP3_rs3020919_C_T(1)	0.0813268	1.30168	0.96772	1.75088			MMP20_rs3781788_C_T	0.570215	1.29382	0.531693	3.14836	503
FLT1_rs1853581_A_C	0.454909				503		MMP3_rs3020919_C_T(2)	0.329678	0.70065	0.342649	1.43269			MMP20_rs10502005_G_A	0.109529	0.394031	0.12594	1.23282	503
FLT1_rs1853581_A_C(1)	0.318825	1.16508	0.862769	1.57331			MMP8_rs1940475_T_C	0.165005				503		MMP20_rs2280211_T_C	0.570215	1.29382	0.531693	3.14836	503
FLT1_rs1853581_A_C(2)	0.279796	1.27311	0.821662	1.97261			MMP8_rs1940475_T_C(1)	0.230577	1.24415	0.870504	1.77818			MMP21_rs10901424_G_T	0.0467371	0.681174	0.466577	0.994472	503
FLT1_rs11149523_G_A	0.639024				503		MMP8_rs1940475_T_C(2)	0.0576594	1.47231	0.987508	2.19513			MMP21_rs12775804_G_A	0.486757	1.17827	0.742102	1.8708	503
FLT1_rs11149523_G_A(1)	0.530501	0.908167	0.672117	1.22712			MMP10_rs470168_G_A	0.761926				503		MMP24_kgp4728036_C_A	0.965192	0.980412	0.403216	2.38385	503
FLT1_rs11149523_G_A(2)	0.668561	1.09714	0.71769	1.67722			MMP10_rs470168_G_A(1)	0.671526	1.06491	0.796285	1.42416			MMP24_kgp4471741_G_A	0.180771	0.386051	0.0957896	1.55586	503
FLT1_rs9554330_G_A	0.648783				503		MMP10_rs470168_G_A(2)	0.644388	0.88521	0.52746	1.4856			MMP24_rs12479765_G_A	0.965192	0.980412	0.403216	2.38385	503
FLT1_rs9554330_G_A(1)	0.399467	0.880225	0.654198	1.18434			MMP10_rs470171_G_C	0.761926				503		MMP24_rs2425022_T_C	0.322384	0.606483	0.22525	1.63295	503
FLT1_rs9554330_G_A(2)	0.844896	1.05383	0.623226	1.78195			MMP10_rs470171_G_C(1)	0.671526	1.06491	0.796285	1.42416			MMP24_kgp420199_G_A	0.965192	0.980412	0.403216	2.38385	503
FLT1_rs9513113_C_T	0.0480249				503		MMP10_rs470171_G_C(2)	0.644388	0.88521	0.52746	1.4856			MMP24_rs6088776_T_C	0.946073	1.03478	0.384261	2.78656	503
FLT1_rs9513113_C_T(1)	0.049852	0.737527	0.544053	0.999803			MMP11_rs738791_C_T	0.5435				503		MMP24_rs2247828_A_G	0.139613	0.349795	0.0868069	1.40952	503
FLT1_rs9513113_C_T(2)	0.484745	1.15519	0.770727	1.73143			MMP11_rs738791_C_T(1)	0.270625	0.832975	0.601761	1.15303			MMP24_rs2425024_A_C	0.708701	0.917394	0.583606	1.44209	503
FLT1_rs655024_G_A	0.341104				503		MMP11_rs738791_C_T(2)	0.618619	0.908346	0.622129	1.32624			MMP24_kgp10149373_T_G	0.543504	1.24531	0.613617	2.5273	503
FLT1_rs655024_G_A(1)	0.219637	0.821355	0.599875	1.12461			MMP14_rs743257_C_T	0.643885				503		MMP24_kgp7633769_G_A	0.139613	0.349795	0.0868069	1.40952	503
FLT1_rs655024_G_A(2)	0.885776	1.02972	0.690502	1.53559			MMP14_rs743257_C_T(1)	0.37	1.16618	0.833289	1.63206			MMP24_kgp9807173_T_C	0.139613	0.349795	0.0868069	1.40952	503
KDR_rs1531289_G_A	0.227404				503		MMP14_rs743257_C_T(2)	0.78509	1.05653	0.711611	1.56862			MMP24_rs2425032_T_C	0.113161	0.324232	0.0804765	1.3063	503
KDR_rs1531289_G_A(1)	0.176687	0.814162	0.604195	1.0971			MMP16_rs2616493_A_C	0.466727				503		MMP24_rs1205411_C_T	0.139613	0.349795	0.0868069	1.40952	503
KDR_rs1531289_G_A(2)	0.511451	1.16701	0.735954	1.85054			MMP16_rs2616493_A_C(1)	0.351626	1.1508	0.856331	1.54653			MMP24_rs2254207_A_C	0.140392	0.619513	0.327796	1.17084	503
KDR_rs2168945_T_G	0.724067				503		MMP16_rs2616493_A_C(2)	0.294478	1.28203	0.805701	2.03997			MMP24_rs11696548_C_T	0.410431	1.40723	0.623868	3.17423	503
KDR_rs2168945_T_G(1)	0.53294	0.910369	0.677676	1.22296			MMP16_rs2664346_T_C	0.521226				503		MMP24_kgp4501520_C_T	0.0356877	0.468235	0.230659	0.95051	502
KDR_rs2168945_T_G(2)	0.785047	1.06753	0.667486	1.70733			MMP16_rs2664346_T_C(1)	0.3702	1.14381	0.852553	1.53457			MMP24_rs6060341_A_G	0.0546199	0.518789	0.265666	1.01309	503
KDR_rs11732292_A_C	0.667436				503		MMP16_rs2664346_T_C(2)	0.351907	1.25772	0.776096	2.03821			MMP24_rs7280_A_G	0.121337	0.749364	0.520186	1.07951	503
KDR_rs11732292_A_C(1)	0.456795	0.893984	0.665484	1.20094			MMP16_rs2616487_A_G	0.0847498				502		MMP25_rs10431961_C_T	0.437574	1.1746	0.782406	1.7634	503
KDR_rs11732292_A_C(2)	0.817338	1.0569	0.660834	1.69034			MMP16_rs2616487_A_G(1)	0.0828407	0.762704	0.561584	1.03585			MMP25_rs7199221_G_A	0.405411	0.809685	0.492417	1.33137	503
FLT4_rs3797104_A_G	0.159554				503		MMP16_rs2616487_A_G(2)	0.459777	1.16562	0.776406	1.74993			MMP25_rs1064875_C_T	0.771605	0.917116	0.511341	1.64489	503
FLT4_rs3797104_A_G(1)	0.0581145	1.36237	0.989427	1.87589			MMP16_rs2616506_T_C	0.263904				503		MMP27_rs2509010_C_T	0.119642	0.628699	0.350432	1.12793	503
FLT4_rs3797104_A_G(2)	0.916434	0.953358	0.390639	2.32668			MMP16_rs2616506_T_C(1)	0.287399	0.846388	0.622483	1.15083			MMP27_rs11607205_C_A	0.0715859	0.350192	0.111839	1.09652	503
FLT4_rs307823_A_G	0.205961				503		MMP16_rs2616506_T_C(2)	0.464083	1.1576	0.782368	1.71279			MMP27_rs2846703_A_G	0.119642	0.628699	0.350432	1.12793	503
FLT4_rs307823_A_G(1)	0.0763055	1.30257	0.972436	1.74478			MMP16_rs2664361_A_C	0.124317				503		MMP27_rs3809018_C_A	0.134853	0.418883	0.133884	1.31056	503
FLT4_rs307823_A_G(2)	0.698042	1.16291	0.542513	2.49277			MMP16_rs2664361_A_C(1)	0.314471	1.17906	0.855361	1.62525			MMP27_rs1939015_A_G	0.0720972	1.9158	0.943305	3.89087	503
FLT4_rs3797102_T_C	0.666555				503		MMP16_rs2664361_A_C(2)	0.298596	0.805422	0.535579	1.21122			MMP28_rs3826404_T_G	0.181557	1.57832	0.808035	3.0829	503
FLT4_rs3797102_T_C(1)	0.374158	0.865982	0.630508	1.1894			MMP16_rs1996637_T_C	0.118851				503
FLT4_rs3797102_T_C(2)	0.771117	0.944725	0.64407	1.38573			MMP16_rs1996637_T_C(1)	0.245731	1.21024	0.876889	1.67031
FLT4_rs2290983_T_C	0.470243				503		MMP16_rs1996637_T_C(2)	0.373189	0.830292	0.551396	1.25025
FLT4_rs2290983_T_C(1)	0.382189	1.14812	0.842254	1.56507			MMP16_rs1519938_A_G	0.173242				503
FLT4_rs2290983_T_C(2)	0.687037	0.910273	0.576163	1.43813			MMP16_rs1519938_A_G(1)	0.122793	1.28243	0.935018	1.75892
FLT4_rs4700745_G_A	0.453877				503		MMP16_rs1519938_A_G(2)	0.837042	0.956439	0.625658	1.4621
FLT4_rs4700745_G_A(1)	0.353891	1.16698	0.841939	1.61751			MMP16_rs6994019_G_T	0.614362				503
FLT4_rs4700745_G_A(2)	0.809426	0.950702	0.630391	1.43377			MMP16_rs6994019_G_T(1)	0.372246	1.14214	0.852969	1.52934
FLT4_rs307814_C_T	0.543708				503		MMP16_rs6994019_G_T(2)	0.542834	1.18895	0.680895	2.07608
FLT4_rs307814_C_T(1)	0.485186	1.11313	0.823837	1.50402			MMP16_rs16880416_G_T	0.191175				503
FLT4_rs307814_C_T(2)	0.291128	1.26221	0.819155	1.94491			MMP16_rs16880416_G_T(1)	0.0708245	1.32609	0.976326	1.80117
							MMP16_rs16880416_G_T(2)	0.98051	0.988933	0.404952	2.41507
VEGFs DFS Outcome- Recessive Model							MMP16_rs1467251_C_T	0.191175				503
Variables	p-value	HR	95% CI for HR		n		MMP16_rs1467251_C_T(1)	0.0708245	1.32609	0.976326	1.80117
			Lower	Upper			MMP16_rs1467251_C_T(2)	0.98051	0.988933	0.404952	2.41507
VEGFA_rs25648_C_T	0.44399	1.29871	0.665071	2.53604	503		MMP16_rs2222294_C_T	0.0667191				503
VEGFA_rs833070_A_G	0.417701	1.13553	0.835028	1.54418	503		MMP16_rs2222294_C_T(1)	0.0202783	1.45685	1.0603	2.00172
VEGFA_rs3025053_G_A	0.441347	0.705509	0.290295	1.71461	503		MMP16_rs2222294_C_T(2)	0.972453	1.01766	0.376675	2.74943
VEGFB_rs4930152_G_A	0.0252309	1.62831	1.06241	2.49564	503		MMP16_rs7817382_A_G	0.18917				503
VEGFC_rs2877961_G_A	0.0333716	1.886	1.05126	3.38356	503		MMP16_rs7817382_A_G(1)	0.0766254	1.29429	0.97279	1.72205
VEGFC_rs1485762_C_T	0.0495155	1.50269	1.00086	2.25614	503		MMP16_rs7817382_A_G(2)	0.925593	0.968032	0.489506	1.91435
VEGFC_rs7664413_C_T	0.100232	1.70557	0.902384	3.22363	503		MMP16_rs10100297_A_G	0.459989				502
VEGFC_rs1485766_A_C	0.521139	1.10913	0.808294	1.52193	503		MMP16_rs10100297_A_G(1)	0.215518	1.20304	0.897918	1.61186
VEGFC_rs3775202_G_A	0.0318464	1.40611	1.03004	1.91948	503		MMP16_rs10100297_A_G(2)	0.804044	1.06502	0.647504	1.75176
VEGFC_rs11947611_G_A	0.0621774	1.3402	0.985205	1.82311	503		MMP16_rs10094702_T_C	0.671822				503
VEGFC_rs3775195_C_A	0.32892	0.762794	0.442927	1.31366	503		MMP16_rs10094702_T_C(1)	0.443049	0.888825	0.657707	1.20116
FIGF_rs12858444_T_C	0.524209	1.14095	0.760379	1.71199	503		MMP16_rs10094702_T_C(2)	0.571955	0.822781	0.418312	1.61834
PGF_rs12411_A_T	0.596997	0.787008	0.323875	1.91241	503		MMP16_rs7835845_C_T	0.0165859				503
FLT1_rs12429309_T_C	0.43629	1.28787	0.681155	2.435	503		MMP16_rs7835845_C_T(1)	0.00617338	1.487	1.1194	1.97533
FLT1_rs12877323_T_G	0.589966	1.25041	0.554706	2.81867	503		MMP16_rs7835845_C_T(2)	0.772344	0.89897	0.436906	1.84971
FLT1_rs2296188_C_T	0.812385	1.11374	0.45756	2.71096	503
FLT1_rs7987291_A_G	0.233374	1.50262	0.769117	2.93566	503		MMP1-16 DFS Outcome- Recessive Model
FLT1_rs942364_G_A	0.764526	1.16349	0.431986	3.13368	500		Variables	p-value	HR	95% CI for HR		n
FLT1_rs3794400_C_T	0.668742	1.17907	0.554413	2.50755	503					Lower	Upper
FLT1_rs2387632_C_T	0.3147	1.2277	0.82303	1.83132	503		MMP1_rs2239008_G_A	0.226331	1.41535	0.806243	2.48463	503
FLT1_rs3936415_G_A	0.0678285	1.46921	0.972201	2.22031	503		MMP1_rs3213460_G_A	0.752825	0.852852	0.316699	2.29668	503
FLT1_rs7324547_G_A	0.369857	1.29407	0.736646	2.27328	499		MMP2_rs865094_A_G	0.643512	1.19505	0.561885	2.54172	503
FLT1_rs17086609_A_G	0.0823016	0.595648	0.332022	1.06859	503		MMP2_rs17301608_C_T	0.810594	1.05172	0.696285	1.58861	503
FLT1_rs7995976_C_A	0.0596445	1.59361	0.981237	2.58817	503		MMP2_rs866770_A_G	0.958625	1.02378	0.421252	2.48814	503
FLT1_rs9551462_C_T	0.0762524	1.42826	0.963079	2.11812	503		MMP2_rs2241145_G_C	0.437118	1.15447	0.803599	1.65853	494
FLT1_rs9554325_A_G	0.220926	1.23097	0.882559	1.71693	500		MMP2_rs243843_A_G	0.50799	1.2903	0.606677	2.74425	503
FLT1_rs17086617_T_C	0.197137	1.3556	0.853767	2.15239	503		MMP2_rs183112_G_A	0.797567	1.12323	0.462187	2.72974	503
FLT1_rs7332329_A_G	0.308083	1.18857	0.852624	1.65687	503		MMP2_rs243836_G_A	0.315185	1.17609	0.857008	1.61397	502
FLT1_rs9508021_A_G	0.069756	1.44783	0.970553	2.15983	503		MMP3_rs3020919_C_T	0.221246	0.643029	0.316927	1.30467	503
FLT1_rs2104330_T_C	0.308083	1.18857	0.852624	1.65687	503		MMP7_rs1996352_T_C	0.016793	2.10124	1.14329	3.86185	503
FLT1_rs9319427_G_A	0.251466	1.21455	0.871251	1.69312	500		MMP8_rs2012390_T_C	0.217359	1.39316	0.822633	2.35938	503
FLT1_rs9319429_C_T	0.134627	1.42334	0.896328	2.26023	503		MMP8_rs1940475_T_C	0.132555	1.26955	0.930221	1.73265	503
FLT1_rs9513105_T_C	0.100125	1.46179	0.929693	2.29843	503		MMP9_rs2274755_G_T	0.718497	1.19983	0.445574	3.23088	503
FLT1_rs9513112_G_A	0.0866839	1.44283	0.948554	2.19468	503		MMP9_rs17576_A_G	0.56573	0.88242	0.575829	1.35225	503
FLT1_rs679791_G_T	0.765936	1.06375	0.70815	1.59793	503		MMP9_rs2236416_A_G	0.718497	1.19983	0.445574	3.23088	503
FLT1_rs600640_T_C	0.765936	1.06375	0.70815	1.59793	503		MMP9_rs2274756rs17577_G_A	0.718497	1.19983	0.445574	3.23088	503
KDR_rs2125489_C_T	0.780367	0.868602	0.322698	2.338	503		MMP9_rs13925_G_A	0.718497	1.19983	0.445574	3.23088	503
KDR_rs17709898_A_G	0.557243	1.12718	0.755742	1.68117	503		MMP10_rs470168_G_A	0.547595	0.85848	0.522089	1.41161	503
KDR_rs17085265_A_G	0.238178	1.37291	0.810837	2.32462	503		MMP10_rs17293348_T_C	0.748952	0.850654	0.315883	2.29076	502
KDR_rs2219471_A_G	0.238178	1.37291	0.810837	2.32462	503		MMP10_rs470171_G_C	0.547595	0.85848	0.522089	1.41161	503
KDR_rs6838752_T_C	0.238178	1.37291	0.810837	2.32462	503		MMP10_rs12290253_T_C	0.111682	1.60666	0.895764	2.88174	503
KDR_rs1870377_T_A	0.0557241	1.64748	0.987868	2.74751	503		MMP10_rs12272341_G_A	0.0962303	1.99385	0.884241	4.49588	503
KDR_rs2034965_G_A	0.0379736	1.67111	1.02891	2.71415	503		MMP10_rs2276108_A_G	0.752825	0.852852	0.316699	2.29668	503
KDR_rs11941492_C_T	0.407494	0.726871	0.341693	1.54625	502		MMP10_rs17293607_C_T	0.752825	0.852852	0.316699	2.29668	503
FLT4_rs11739750_C_T	0.123681	0.497724	0.204749	1.20992	503		MMP12_rs7123600_A_G	0.311725	1.21661	0.832095	1.77881	487
FLT4_rs11747066_G_A	0.391423	0.766433	0.417136	1.40822	503		MMP13_rs10895372_T_C	0.236798	0.667747	0.342011	1.30372	502
FLT4_rs10058772_C_T	0.391423	0.766433	0.417136	1.40822	503		MMP13_rs10502009_A_G	0.401131	0.723594	0.340018	1.53989	503
FLT4_rs2242217_C_T	0.275173	1.19407	0.868312	1.64204	503		MMP13_rs3819089_G_A	0.232303	0.665182	0.340724	1.2986	503
FLT4_rs400330_T_C	0.199403	0.721916	0.438882	1.18748	503		MMP14_rs1042703_T_C	0.526254	1.25716	0.619442	2.55142	503
FLT4_rs1130378_C_T	0.51491	0.834674	0.484511	1.4379	503		MMP14_rs762052_G_A	0.185222	1.61438	0.794849	3.27887	503
FLT4_rs11748431_G_A	0.247283	0.698183	0.37988	1.28319	503		MMP14_rs17243048_G_A	0.0893826	0.519941	0.244463	1.10584	502
FLT4_rs307814_C_T	0.388535	1.19256	0.799175	1.77957	503		MMP14_rs1042704_G_A	0.698031	1.14162	0.584709	2.22896	503
							MMP14_rs2236307_T_C	0.0888131	0.540893	0.266511	1.09776	503
							MMP15_rs41522747_G_T	0.0966274	0.597194	0.325089	1.09706	502
							MMP16_rs2664369_T_G	0.504782	1.12694	0.793215	1.60106	503
							MMP16_rs2664370_T_C	0.563536	1.10397	0.789202	1.54429	503
							MMP16_rs10097366_G_A	0.277989	0.690537	0.353713	1.3481	498
							MMP16_rs2616496_C_T	0.420793	0.861999	0.600471	1.23743	502
							MMP16_rs17719609_T_C	0.344352	0.769198	0.446506	1.3251	503
							MMP16_rs16877270_A_G	0.344352	0.769198	0.446506	1.3251	503
							MMP16_rs1477908_T_C	0.620529	1.21007	0.568836	2.57415	503
							MMP16_rs10103111_C_T	0.353608	0.680498	0.301721	1.53479	503
							MMP16_rs2616493_A_C	0.411656	1.20436	0.772613	1.87738	503
							MMP16_rs2664346_T_C	0.473581	1.18457	0.745388	1.88253	503
							MMP16_rs2616488_T_C	0.273124	0.737911	0.428485	1.27079	503
							MMP16_rs6469206_T_G	0.196095	1.23201	0.897912	1.69041	503
							MMP16_rs7826929_A_G	0.991968	0.995833	0.441727	2.24501	503
							MMP16_rs977231_A_G	0.499041	1.13112	0.791344	1.61679	503
							MMP16_rs2664352_T_C	0.245332	0.803391	0.555307	1.16231	503
							MMP16_rs10089111_G_T	0.366576	1.18336	0.821108	1.70543	501
							MMP16_rs1382105_C_T	0.482736	0.884157	0.626934	1.24692	503
							MMP16_rs10099888_T_C	0.446907	0.781127	0.413306	1.47629	503
							MMP16_rs7819728_G_A	0.894802	0.9678	0.595793	1.57208	503
							MMP16_rs6981717_T_C	0.721119	1.08589	0.690717	1.70714	503
							MMP16_rs2176771_A_C	0.282386	0.614433	0.252817	1.49328	503
							MMP16_rs13261974_G_A	0.476948	0.698165	0.259383	1.87921	503
							MMP16_rs6469298_C_T	0.847545	1.07188	0.52822	2.17509	503
							MMP16_rs13261169_C_T	0.847545	1.07188	0.52822	2.17509	503
							MMP16_rs13256568_A_C	0.847545	1.07188	0.52822	2.17509	503
							MMP16_rs1879201_A_G	0.69562	1.11464	0.647162	1.91979	503
							MMP16_rs16880416_G_T	0.845327	0.915403	0.376653	2.22476	503
							MMP16_rs1467251_C_T	0.845327	0.915403	0.376653	2.22476	503
							MMP16_rs10955542_C_A	0.297282	1.36452	0.760601	2.44794	497
							MMP16_rs2222294_C_T	0.890306	0.93269	0.346471	2.51077	503
							MMP16_rs10094702_T_C	0.652311	0.857495	0.43932	1.67372	503
FOOTNOTES:
In case of a portion of SNPs, multiple genetic models were estimated. The best genetic model was identified as the one that yielded the smallest p-value (the results in italics are those which did not yield the smallest p-value)
n=number of patients in the analysis
