# Supplementary material for: No associations of a set of SNPs in the Vascular Endothelial Growth Factor (VEGF) and Matrix Metalloproteinase (MMP) genes with survival of colorectal cancer patients
Source: Cancer Med. 2016 Jun 23;5(9):2221–31. doi: 10.1002/cam4.796 (PMC5055182; doi:10.1002/cam4.796)
Supplement: Supplementary file 11 — Table S9. (A) Cox univariate analysis (top 16 SNPs), (B) Cox multivariable regression analysis (top 16 SNPs). [file CAM4-5-2221-s011.xlsx]

## Sheet: disease free survival
Cox univariate analysis (top 16 SNPs)
Genetic Model	SNP	p-value	HR	95% CI (lower)	95% CI (upper)	n	One of the top 16 SNPs in OS analysis?
Dominant	MMP27_rs11225388_A_G (GG+GA vs AA)	0.00200083	0.636823	0.478315	0.847859	503	yes
Dominant	MMP27_rs11225389_C_A (AA+AC vs CC)	0.00200083	0.636823	0.478315	0.847859	503	yes
Additive	MMP27_rs3809018_C_A	0.0022616	0.64918	0.491958	0.856646	503
Dominant	MMP8_rs12365082_T_A (AA+AT vs TT)	0.00247919	0.642827	0.482825	0.855852	503	yes
Additive	MMP27_rs11607205_C_A	0.00484559	0.676098	0.514922	0.887723	503
Dominant	MMP27_rs2846701_A_G (GG+GA vs AA)	0.00851491	0.674707	0.503282	0.904521	503
Dominant	MMP3_rs679620_A_G (GG+GA vs AA)	0.0137488	1.56691	1.09618	2.23977	503	yes
Dominant	MMP25_rs10438593_C_T (TT+TC vs CC)	0.0152392	1.52487	1.08452	2.14402	503
Co-Dominant	MMP16_rs7835845_C_T	0.0165859				503	yes
	MMP16_rs7835845_C_T (CT vs CC)	0.00617338	1.487	1.1194	1.97533
	MMP16_rs7835845_C_T (TT vs CC)	0.772344	0.89897	0.436906	1.84971
Recessive	MMP7_rs1996352_T_C (CC vs TC+TT)	0.016793	2.10124	1.14329	3.86185	503	yes
Dominant	MMP27_rs2846707_G_A (AA+AG vs GG)	0.0174554	0.713488	0.540126	0.942494	503	yes
Dominant	MMP8_rs3765620_A_G (GG+GA vs AA)	0.0198092	0.708049	0.529584	0.946654	501
Dominant	MMP27_rs1276286_A_T (TT+AT vs AA)	0.0198144	0.705782	0.526461	0.946183	503
Dominant	MMP27_rs1276289_G_A (AA+AG vs GG)	0.0244836	0.71433	0.532844	0.95763	503
Recessive	VEGFB_rs4930152_G_A (AA vs AG+GG)	0.0252309	1.62831	1.06241	2.49564	503
Dominant	MMP25_rs1064948_T_A (AA+AT vs TT)	0.0259859	0.728656	0.55144	0.962823	503
Cox multivarible regression analysis (top 16 SNPs)
Genetic Model	SNP	p-value	HR	95% CI (lower)	95% CI (upper)	n
Dominant	MMP27_rs11225388_A_G (GG+GA vs AA)	0.0021155	0.629778	0.468955	0.845755	482
Dominant	MMP27_rs11225389_C_A (AA+AC vs CC)	0.0021155	0.629778	0.468955	0.845755	482
Additive	MMP27_rs3809018_C_A	0.00512064	0.665939	0.500971	0.885232	482
Dominant	MMP8_rs12365082_T_A (AA+AT vs TT)	0.00282391	0.638199	0.475274	0.856974	482
Additive	MMP27_rs11607205_C_A	0.00935663	0.691604	0.523695	0.913348	482
Dominant	MMP27_rs2846701_A_G (GG+GA vs AA)	0.0663291	0.752962	0.556211	1.01931	482
Dominant	MMP3_rs679620_A_G (GG+GA vs AA)	0.0604132	1.41788	0.984832	2.04135	482
Dominant	MMP25_rs10438593_C_T (TT+TC vs CC)	0.0722015	1.37304	0.971817	1.93991	482
Co-Dominant	MMP16_rs7835845_C_T	0.109993				482
	MMP16_rs7835845_C_T (CT vs CC)	0.0942535	1.28538	0.957915	1.72479
	MMP16_rs7835845_C_T (TT vs CC)	0.368978	0.716331	0.345958	1.48321
Recessive	MMP7_rs1996352_T_C (CC vs TC+TT)	0.224904	1.48719	0.783415	2.8232	482
Dominant	MMP27_rs2846707_G_A (AA+AG vs GG)	0.0607067	0.759399	0.569593	1.01245	482
Dominant	MMP8_rs3765620_A_G (GG+GA vs AA)	0.122807	0.790105	0.585773	1.06571	480
Dominant	MMP27_rs1276286_A_T (TT+AT vs AA)	0.11252	0.782951	0.578753	1.0592	482
Dominant	MMP27_rs1276289_G_A (AA+AG vs GG)	0.128162	0.790959	0.584721	1.06994	482
Recessive	VEGFB_rs4930152_G_A (AA vs AG+GG)	0.0048369	1.87607	1.2111	2.90614	482
Dominant	MMP25_rs1064948_T_A (AA+AT vs TT)	0.150301	0.810925	0.609485	1.07894	482
